# Supplementary material for: Stereoscopic Offset Makes Objects Easier to Recognize
Source: PLoS One. 2015 Jun 16;10(6):e0129101. doi: 10.1371/journal.pone.0129101 (PMC4469586; doi:10.1371/journal.pone.0129101)
Supplement: S1 Data — (TXT) [file pone.0129101.s001.txt]

Stereoscopic offset makes objects easier to recognize

B. Caziot & B. T. Backus

Data from experiment 1

See paper and supplementary material for descriptions of the different factors
Columns:
1-observer (1-15)
2-background (0=synoptic, 1=binocular)
3-stereo contour (0=object-based, 1=rectangular)
4-duration (in frames at 60Hz)
5-disparity (in arcmin)
6-location (1-16 *2*pi/16, rotating counter-clockwise)
7-target (object 1-6)
8-response (object 1-6)
9-confidence (1=low, 2=high)
10-background image (1-56)
11-response time (in seconds)

Anovas were conducted in R using the following random effects model:
aov( zPerformance ~ duration * disparity * contour + Error( subject / (duration * disparity * contour) ) )
Our results did not depend whether a fixed or random effects model was assumed.
Thus the following fixed effects model gave a similar pattern of significance for main effects and interactions:
aov( zPerformance ~ duration * disparity * contour + Error( subject ) )
where zPerformance was the z-transform of fraction correct answers


1	0	0	2	60	5	2	2	1	32	2.8918
1	1	0	2	0	10	1	3	1	14	3.1001
1	1	0	6	15	15	4	4	2	5	3.3168
1	0	1	6	120	9	4	4	2	53	2.7251
1	0	1	2	0	13	4	3	1	33	2.5252
1	1	1	2	120	11	2	3	1	43	2.8418
1	1	0	8	120	14	3	3	2	5	3.9835
1	1	0	4	0	16	1	2	1	34	2.8168
1	1	1	2	15	11	4	4	1	54	4.1418
1	0	0	4	60	6	5	5	1	21	2.4251
1	1	1	4	60	4	3	6	1	18	3.4918
1	1	0	4	120	1	2	2	1	51	2.2918
1	0	1	8	0	7	4	4	2	12	3.3085
1	0	1	2	15	1	2	5	1	3	2.2668
1	0	1	4	15	11	6	4	1	34	2.2001
1	0	0	6	0	3	6	6	2	18	3.1002
1	0	1	6	0	1	4	4	2	20	3.6168
1	0	0	8	30	16	1	6	2	48	4.7001
1	1	0	8	0	15	4	4	2	1	3.3585
1	0	0	2	30	3	6	2	1	49	1.8918
1	0	1	8	0	4	1	6	1	30	3.6835
1	0	0	2	0	5	4	6	2	40	2.5918
1	1	1	8	0	13	2	4	1	15	2.4001
1	0	0	8	60	2	5	4	2	52	4.1417
1	1	1	8	30	9	2	3	1	26	3.3085
1	1	0	8	120	13	2	2	2	34	3.6418
1	0	0	8	15	7	6	6	2	36	2.7585
1	1	1	2	0	3	2	5	1	3	2.2418
1	0	0	2	120	4	3	4	1	9	2.3668
1	0	1	8	15	11	2	2	2	26	3.3418
1	1	0	2	15	3	4	4	1	48	2.5668
1	0	0	6	120	1	4	2	1	27	2.1251
1	1	0	6	30	14	5	4	2	38	2.9001
1	1	0	2	60	5	2	2	1	9	2.2584
1	1	0	6	60	11	4	5	1	29	3.9835
1	0	1	6	0	9	4	5	1	40	2.1001
1	1	0	6	15	16	5	5	2	26	3.8001
1	1	0	2	120	4	3	5	1	19	2.1001
1	1	0	6	0	1	4	4	2	31	3.2085
1	0	0	6	0	10	5	3	1	26	2.1001
1	1	0	6	30	10	1	3	1	31	3.2335
1	0	0	2	15	16	1	4	1	56	2.0251
1	1	1	8	120	13	2	4	2	43	3.1418
1	0	1	6	15	15	4	4	2	28	3.0918
1	0	0	4	15	6	1	6	1	10	2.3668
1	0	1	6	0	2	5	5	2	4	3.1418
1	0	1	4	60	13	4	4	2	19	3.0835
1	0	1	2	15	9	2	5	1	53	2.4085
1	1	1	6	15	1	6	6	2	4	3.7835
1	1	0	2	0	13	4	1	1	18	1.9168
1	1	0	8	120	7	4	4	2	27	2.5668
1	1	0	6	30	3	2	6	2	51	2.7918
1	0	1	4	120	8	1	5	1	56	2.0834
1	1	0	6	30	11	2	2	2	17	2.9501
1	1	0	8	120	15	4	4	2	40	3.5585
1	0	0	4	15	8	3	3	1	9	1.7251
1	0	0	8	60	11	6	6	2	42	2.6751
1	1	1	2	120	3	2	4	1	54	1.8584
1	0	0	4	0	8	1	4	2	37	2.4585
1	1	1	2	60	6	3	6	2	40	3.0168
1	1	0	4	15	9	4	4	2	13	2.6585
1	0	0	8	15	13	4	4	2	8	5.7586
1	0	1	6	15	14	3	3	2	4	2.8586
1	0	1	8	60	15	2	2	2	55	4.5002
1	0	1	8	120	14	3	3	2	30	3.1668
1	0	0	8	0	12	1	1	2	24	3.8585
1	0	0	6	0	11	6	4	2	17	3.2918
1	1	0	6	60	16	1	3	2	16	2.9003
1	0	0	4	60	12	3	1	1	15	1.9834
1	1	0	4	120	8	1	5	1	48	2.5501
1	1	0	6	120	1	4	4	2	25	2.9168
1	1	0	2	0	4	3	4	1	20	1.9501
1	0	1	6	30	11	2	3	2	2	3.0918
1	1	1	8	0	1	6	6	2	8	2.9918
1	1	1	8	15	10	1	1	2	39	2.8918
1	1	0	4	120	5	6	6	2	17	2.7501
1	1	0	8	30	4	5	4	2	30	3.5751
1	0	0	8	60	6	1	1	2	36	2.8835
1	0	1	8	15	14	5	4	2	28	3.0168
1	1	1	8	0	6	3	3	2	53	3.2085
1	0	0	2	30	6	1	6	1	34	1.9918
1	1	0	4	30	9	6	6	2	39	2.8001
1	1	1	2	120	14	5	3	1	20	2.3003
1	0	0	8	30	5	6	6	2	9	3.6001
1	1	0	4	60	2	1	6	2	35	2.6501
1	0	1	2	60	7	4	1	1	13	2.6251
1	1	0	8	15	5	4	4	2	21	2.9668
1	1	1	6	120	1	4	3	1	46	2.7751
1	1	0	6	15	7	4	4	2	38	3.0085
1	1	1	6	60	4	5	5	2	36	3.4501
1	1	0	6	0	7	2	5	1	33	2.2584
1	0	1	4	60	11	2	4	1	13	2.5668
1	1	0	6	30	7	6	6	2	37	2.9835
1	0	1	6	120	7	2	2	2	24	4.2001
1	1	1	4	120	2	3	3	2	53	2.4668
1	0	0	6	60	9	2	2	2	13	3.0251
1	0	1	2	15	3	4	2	1	11	2.0584
1	1	1	6	120	8	3	3	2	26	2.7251
1	1	1	2	15	12	5	4	1	45	1.9252
1	0	0	6	30	14	5	5	2	53	2.8501
1	1	0	4	0	9	2	2	2	11	3.2918
1	0	1	8	15	6	5	4	2	15	3.2918
1	1	1	4	0	3	4	3	1	2	1.9334
1	0	0	8	15	11	2	2	2	14	2.7751
1	0	0	6	60	10	3	3	2	16	2.9001
1	1	1	4	15	7	2	2	2	5	2.0501
1	1	0	6	30	5	4	4	2	10	2.8251
1	0	0	8	60	7	2	2	2	26	2.5085
1	0	1	2	0	4	3	6	1	7	2.1418
1	0	0	8	120	5	2	2	2	51	2.6918
1	0	0	6	30	3	2	2	2	4	3.0418
1	1	1	8	0	15	4	5	2	29	2.8835
1	0	0	2	0	12	3	1	1	39	2.2834
1	1	1	6	15	9	6	6	2	36	4.2252
1	0	0	4	15	15	2	3	2	29	3.3501
1	0	1	8	120	4	1	1	1	30	2.3001
1	0	0	6	120	9	4	4	2	45	2.7501
1	0	1	6	15	6	3	2	2	48	3.0001
1	1	1	2	0	2	1	6	1	22	3.9752
1	0	1	8	0	8	5	1	1	20	4.5002
1	1	0	4	0	1	2	4	1	21	1.9168
1	1	0	2	60	4	1	4	1	11	2.2918
1	1	0	6	15	14	3	3	2	6	2.7168
1	0	1	4	0	2	3	1	1	19	2.7501
1	1	1	8	30	11	4	4	2	45	3.0418
1	0	1	8	60	8	3	3	2	41	3.5168
1	0	0	4	0	1	2	5	1	6	1.9418
1	1	0	2	120	3	2	1	1	56	2.6085
1	0	1	2	120	6	5	2	1	53	2.6751
1	0	1	8	60	7	2	2	2	23	3.3668
1	0	0	6	120	8	3	3	2	20	2.7585
1	1	1	2	15	9	2	4	1	50	1.8501
1	1	1	8	120	16	5	4	2	29	2.4085
1	1	0	4	30	15	4	6	2	52	2.3084
1	0	1	2	60	5	2	2	1	26	2.3418
1	0	0	2	15	2	3	4	1	34	2.6085
1	0	1	6	120	16	3	3	2	8	3.1668
1	0	0	2	0	10	1	3	1	38	1.9251
1	0	0	8	30	2	3	3	2	9	3.0835
1	0	0	6	15	4	1	1	2	14	3.1585
1	1	0	8	30	2	3	3	2	56	3.4918
1	1	1	2	15	10	3	5	1	4	2.5001
1	0	0	2	120	12	3	4	1	50	1.8418
1	0	1	4	15	3	6	6	2	18	3.2918
1	1	0	6	15	13	2	4	2	29	2.3834
1	0	0	6	60	1	2	1	2	8	2.7751
1	0	0	2	30	2	5	5	1	5	2.2084
1	0	1	4	15	2	5	3	1	22	2.1335
1	0	0	6	120	10	5	1	1	38	2.2668
1	0	1	6	120	1	4	1	2	4	3.0585
1	0	0	4	120	3	4	4	2	24	2.5585
1	0	1	8	60	9	4	4	2	47	2.8335
1	0	0	4	30	6	3	4	1	22	2.5668
1	0	0	4	15	3	6	6	2	31	3.2501
1	0	0	4	15	1	4	4	2	51	2.5085
1	1	1	6	60	2	3	2	2	34	3.5085
1	0	1	6	30	6	5	4	2	1	3.4501
1	0	1	2	0	11	2	5	1	23	1.9501
1	0	0	6	60	12	5	2	1	16	2.2918
1	1	1	2	120	4	3	1	1	14	2.1418
1	1	0	6	0	2	5	4	1	46	2.4001
1	1	0	2	30	16	3	2	1	2	2.5912
1	0	0	8	120	1	6	6	2	40	2.6751
1	1	1	6	30	5	4	4	2	29	2.4251
1	0	0	2	0	2	1	6	1	19	1.9836
1	1	1	8	30	1	2	2	2	56	2.7835
1	0	1	8	15	10	1	1	2	28	3.8751
1	0	1	6	60	3	4	4	2	22	2.5834
1	0	1	8	0	5	2	2	2	20	2.2835
1	1	0	6	60	1	2	2	2	56	4.2502
1	1	0	2	0	11	2	4	1	43	1.8334
1	0	0	8	60	3	6	6	2	36	2.6251
1	0	1	2	30	16	3	3	2	8	3.0585
1	1	1	6	0	10	5	1	1	9	1.9751
1	1	1	6	30	13	4	4	2	55	2.5334
1	0	0	8	120	8	5	2	2	56	2.7251
1	0	0	6	0	9	4	4	2	39	3.3168
1	1	0	4	30	13	2	4	1	10	2.2835
1	0	1	6	30	12	3	3	2	19	2.8585
1	0	1	8	30	11	4	4	2	47	2.4001
1	1	0	8	0	14	3	3	2	27	1.9251
1	1	0	6	120	15	2	2	2	43	2.9085
1	0	0	4	30	12	1	3	1	41	1.8418
1	1	1	4	60	13	4	2	1	11	3.6501
1	1	0	6	120	16	3	3	2	31	2.4835
1	1	1	4	30	5	2	6	2	28	1.8834
1	0	1	4	0	8	1	5	1	32	2.4001
1	0	1	2	0	15	6	1	1	17	2.0751
1	1	1	4	30	1	6	6	2	30	2.4918
1	1	1	4	15	10	5	4	2	39	3.0418
1	0	1	2	15	13	6	3	1	55	2.1834
1	0	0	6	120	16	3	3	2	16	2.5668
1	0	1	8	0	6	3	4	1	19	2.0001
1	1	1	8	60	2	5	5	2	13	2.6335
1	1	1	6	0	14	1	3	1	24	2.2334
1	0	0	6	60	2	3	3	2	41	2.2834
1	0	0	6	15	12	1	3	1	17	2.6168
1	1	1	2	30	3	6	6	2	48	2.1668
1	0	0	2	30	15	2	6	1	27	2.2168
1	1	1	8	120	7	4	4	2	36	3.0668
1	1	0	6	0	16	3	1	1	9	2.1751
1	1	0	2	120	6	5	2	1	52	2.3751
1	1	1	2	60	12	1	2	1	41	3.0918
1	0	0	8	60	9	4	4	2	27	2.7668
1	1	0	8	15	12	3	3	2	28	3.0419
1	0	1	6	15	1	6	6	2	14	2.6251
1	1	1	6	0	9	4	4	2	28	2.6501
1	0	1	6	30	7	6	6	2	12	3.4501
1	1	1	2	30	11	6	2	1	33	2.6335
1	0	1	4	0	1	2	1	2	54	2.4251
1	0	0	4	60	3	2	4	1	34	2.4251
1	1	1	6	15	16	5	5	2	49	2.6751
1	1	0	4	30	12	1	2	1	55	1.9501
1	1	1	8	120	4	1	4	1	4	1.8586
1	1	0	6	60	12	5	5	2	36	2.6752
1	0	0	8	60	8	3	3	2	9	2.4085
1	0	1	2	30	14	1	6	1	36	2.2335
1	1	0	6	30	12	3	3	1	22	2.9001
1	0	1	4	15	8	3	2	1	48	2.4085
1	0	0	2	0	6	5	5	1	21	5.7502
1	1	1	8	0	4	1	5	1	42	2.1584
1	1	1	8	0	16	5	1	1	10	2.2005
1	0	0	6	120	7	2	1	2	49	3.7835
1	1	0	2	15	13	6	4	1	9	2.4669
1	0	0	2	60	8	5	4	1	21	1.8918
1	1	0	2	120	14	5	4	1	34	1.8751
1	0	1	4	120	1	2	3	1	38	3.1085
1	0	1	8	120	1	6	5	1	16	3.6335
1	0	0	4	120	10	3	2	1	10	2.5335
1	1	0	8	30	8	1	1	2	41	2.7918
1	1	0	6	60	13	6	6	2	47	3.0168
1	0	1	4	120	3	4	4	2	11	2.2251
1	0	0	4	30	9	6	6	2	17	2.9001
1	0	1	2	60	6	3	5	1	14	1.8918
1	1	0	2	15	4	5	6	1	49	2.2334
1	0	0	2	15	11	4	2	1	2	2.3001
1	1	1	2	0	15	6	5	2	12	3.1251
1	1	0	4	0	4	5	6	1	20	2.1834
1	0	0	8	0	4	1	4	2	18	2.5585
1	0	1	4	120	2	3	4	1	27	1.9334
1	0	1	6	30	3	2	2	1	5	3.5501
1	1	1	4	60	14	5	3	1	45	2.2418
1	0	1	8	30	3	4	4	2	1	2.9168
1	1	0	2	30	1	4	1	1	15	1.8584
1	0	1	6	0	3	6	6	2	30	2.7501
1	1	0	8	0	16	5	3	2	16	2.3918
1	0	1	8	0	15	4	4	2	15	2.6501
1	1	0	8	30	3	4	4	2	37	2.1668
1	1	0	8	60	7	2	2	2	56	2.8335
1	0	1	6	120	11	6	6	2	25	3.5335
1	0	1	8	30	4	5	2	2	46	3.3668
1	1	1	6	15	13	2	2	2	1	2.5918
1	1	0	4	120	12	5	6	2	7	3.3085
1	0	1	2	60	12	1	1	1	22	2.0168
1	1	1	4	0	16	1	6	1	44	1.7084
1	0	0	6	0	1	4	2	2	12	3.2418
1	1	1	4	120	3	4	5	2	19	2.8585
1	1	1	4	60	7	6	3	1	33	3.4001
1	0	0	4	30	1	6	6	2	52	3.7918
1	0	0	8	30	11	4	4	2	31	2.8001
1	1	1	2	120	2	1	1	1	1	1.8918
1	1	1	8	60	11	6	6	2	47	3.0251
1	1	0	8	30	9	2	2	2	4	2.1085
1	1	0	6	0	10	5	5	2	3	3.1835
1	0	1	8	60	16	3	3	2	35	2.5501
1	1	1	8	30	12	5	5	2	31	2.4085
1	1	1	8	30	10	3	3	2	16	3.0668
1	0	1	2	120	4	3	5	1	11	2.1585
1	1	0	8	120	6	3	3	2	35	2.1585
1	1	0	6	15	9	6	6	2	15	3.1085
1	0	0	8	15	15	6	6	2	34	3.1668
1	0	0	2	120	10	1	3	1	45	2.2751
1	1	1	2	120	10	1	3	1	14	1.7501
1	0	0	6	15	15	4	4	2	38	2.7751
1	0	0	6	15	16	5	5	2	7	2.6751
1	0	1	2	60	13	2	2	1	9	1.7918
1	0	1	8	15	5	4	4	2	28	2.5669
1	0	0	2	15	4	5	4	1	5	1.8335
1	0	0	8	120	15	4	4	2	7	2.1668
1	0	0	4	0	10	3	6	1	7	2.2668
1	0	1	6	15	4	1	1	2	11	3.1251
1	0	0	2	0	3	2	2	1	55	2.4251
1	0	0	4	60	2	1	1	2	47	3.2001
1	0	0	8	60	14	1	2	2	29	2.8501
1	0	0	4	60	14	5	5	2	54	2.7918
1	1	1	8	60	6	1	1	2	52	3.2751
1	1	1	2	0	5	4	4	1	19	1.8501
1	1	1	2	60	5	2	6	1	7	2.0168
1	1	1	2	60	4	1	2	1	54	2.4251
1	0	1	6	30	15	6	6	2	10	2.4501
1	0	0	6	120	3	6	6	2	42	2.9751
1	1	0	8	0	13	2	2	2	24	3.0585
1	0	0	2	120	3	2	2	1	52	1.7918
1	0	0	4	30	4	1	3	1	1	2.3668
1	1	0	6	120	3	6	6	2	37	2.8835
1	1	1	6	60	12	5	5	2	47	3.1085
1	1	1	4	120	9	2	1	1	40	2.0751
1	0	0	4	30	7	4	4	2	10	2.5168
1	1	1	6	0	11	6	6	2	3	2.9335
1	1	0	2	120	11	2	5	1	35	2.0668
1	1	0	6	30	6	5	4	2	16	3.0085
1	1	1	8	15	4	3	3	2	37	2.9835
1	0	1	6	120	8	3	1	2	45	3.2501
1	0	0	8	60	10	5	1	2	16	2.7252
1	1	0	2	15	16	1	4	1	4	1.8334
1	1	1	4	60	12	3	3	2	28	2.2251
1	0	1	8	0	14	3	3	2	48	2.9168
1	0	0	4	15	7	2	1	2	36	2.7752
1	0	0	2	60	16	5	4	1	24	1.8751
1	0	0	6	60	3	4	4	2	23	2.5334
1	1	0	2	15	12	5	4	1	40	1.7668
1	0	0	6	15	1	6	6	2	6	2.4751
1	1	0	8	60	6	1	1	2	50	2.9168
1	1	1	2	120	6	5	4	1	45	1.9168
1	1	0	2	0	15	6	4	1	14	1.9584
1	0	1	2	60	15	4	6	2	52	1.6668
1	1	1	2	15	8	1	2	1	46	1.9835
1	1	0	2	30	6	1	2	1	30	2.0168
1	1	0	8	30	16	1	3	2	35	2.4001
1	0	1	2	30	2	5	2	1	54	2.2668
1	0	1	2	15	8	1	4	1	6	2.2501
1	0	0	6	30	6	5	5	2	35	2.5918
1	0	0	6	15	13	2	2	2	47	3.1251
1	1	1	6	60	10	3	3	2	48	2.8168
1	1	1	4	0	13	6	1	1	28	1.9418
1	0	1	2	120	7	6	6	1	19	1.9085
1	1	0	2	30	15	2	4	1	3	2.0001
1	1	1	2	30	2	5	5	1	2	2.1418
1	0	1	4	15	7	2	2	2	26	3.7668
1	1	1	4	120	1	2	3	2	23	2.8168
1	0	0	6	15	5	2	1	2	26	3.2918
1	1	1	8	0	9	6	6	2	32	2.7918
1	0	1	6	15	7	4	4	2	38	2.9168
1	1	0	4	0	13	6	5	1	23	2.3834
1	1	0	8	0	4	1	2	2	38	2.5668
1	0	1	2	15	4	5	3	1	40	2.3584
1	1	1	8	120	5	2	2	2	38	2.2501
1	1	0	6	15	8	5	3	2	38	3.1002
1	0	1	8	30	10	3	3	2	27	2.8001
1	1	1	2	60	8	5	2	1	32	1.8334
1	1	0	2	15	1	2	3	1	39	1.9084
1	1	1	6	15	5	2	2	2	9	3.0418
1	0	0	6	120	2	5	3	2	23	4.6168
1	0	0	4	0	12	5	6	1	14	2.0335
1	1	0	4	120	13	6	5	1	42	2.8835
1	0	1	4	15	16	3	3	2	7	2.8168
1	1	1	2	60	7	4	5	1	43	2.2001
1	0	0	8	30	8	1	1	2	10	2.6918
1	1	0	4	15	2	5	5	2	11	2.3584
1	0	0	2	30	1	4	3	1	54	2.2418
1	1	0	6	60	10	3	3	2	52	2.8418
1	0	1	6	0	16	3	6	1	14	2.1668
1	1	0	4	30	8	5	4	2	20	2.6251
1	1	0	4	0	10	3	2	2	52	2.8168
1	0	0	4	120	9	2	2	2	53	2.8335
1	1	1	6	30	3	2	2	2	1	2.6751
1	1	1	4	30	9	6	3	1	44	1.7834
1	1	0	8	0	7	4	4	2	1	2.4001
1	1	0	8	0	9	6	6	2	44	2.2251
1	1	0	8	30	10	3	3	2	33	2.4918
1	0	1	2	15	11	4	6	1	4	1.9751
1	0	0	8	15	14	5	5	2	44	2.9001
1	1	1	4	120	12	5	3	1	44	2.9001
1	1	0	8	0	8	5	4	2	54	2.7418
1	0	0	2	120	11	2	1	1	17	2.0168
1	0	1	2	60	8	5	2	1	44	1.8752
1	0	1	4	60	10	1	5	1	50	2.3918
1	0	0	6	30	2	1	1	2	32	2.4001
1	1	1	8	0	12	1	4	1	28	2.0251
1	1	0	2	30	11	6	2	1	21	2.7417
1	1	0	8	120	8	5	1	2	21	2.8751
1	0	0	2	15	3	4	4	1	44	1.8584
1	1	0	4	120	11	4	2	1	15	2.425
1	1	0	2	60	7	4	1	1	56	2.3085
1	1	1	6	0	7	2	2	2	5	2.9418
1	1	1	2	120	15	6	6	1	27	2.0168
1	0	0	8	30	9	2	2	2	16	2.6501
1	0	1	4	0	16	1	2	1	43	1.9251
1	1	1	8	15	6	5	6	1	45	2.5335
1	0	0	4	0	4	5	5	1	56	2.2585
1	0	0	6	30	11	2	3	2	35	2.2668
1	0	1	8	0	16	5	5	2	7	3.7085
1	0	1	4	0	4	5	4	1	41	1.8251
1	0	0	6	30	13	4	4	2	24	2.8418
1	0	0	6	30	10	1	1	2	29	2.8168
1	1	0	2	60	16	5	4	1	37	2.0501
1	1	0	8	15	14	5	5	2	9	3.1002
1	1	1	2	30	9	4	5	1	29	2.2084
1	1	1	2	30	16	3	4	1	30	2.0918
1	0	1	4	60	2	1	5	1	43	1.9001
1	1	1	8	15	13	4	4	2	41	2.4919
1	1	0	4	60	7	6	6	2	16	2.9751
1	1	1	8	0	14	3	3	2	33	2.7585
1	1	0	8	0	1	6	6	2	15	2.1585
1	0	0	8	15	2	1	1	2	13	2.9253
1	1	0	6	0	6	1	5	1	47	1.8751
1	0	1	4	60	4	3	3	2	33	3.5251
1	0	0	4	60	5	4	3	1	39	2.6335
1	1	1	4	0	10	3	2	2	44	2.4918
1	1	1	8	60	8	3	3	2	24	2.6335
1	0	0	6	60	8	1	1	2	25	2.6584
1	0	1	6	30	2	1	2	2	4	3.0668
1	1	1	6	30	2	1	3	1	50	3.0001
1	1	1	2	0	10	1	3	1	21	3.6918
1	0	1	4	15	1	4	4	2	31	2.6335
1	1	0	2	120	5	4	6	2	13	2.9418
1	0	1	6	0	11	6	4	1	29	2.1418
1	1	1	6	0	15	2	5	1	32	3.9585
1	1	0	2	60	12	1	5	1	8	2.4501
1	0	1	2	60	16	5	3	1	50	2.2001
1	1	1	4	15	14	1	4	1	46	2.3084
1	1	1	8	30	5	6	6	2	2	3.5085
1	1	0	2	30	7	2	3	1	1	2.2085
1	0	1	6	30	14	5	4	2	17	2.5668
1	0	1	8	15	2	1	5	1	28	2.0085
1	0	1	6	30	13	4	5	2	51	2.6085
1	0	0	4	120	1	2	2	2	28	2.1918
1	0	1	6	15	12	1	4	1	41	2.1751
1	0	0	8	30	3	4	4	2	25	2.5667
1	1	1	6	60	3	4	6	2	46	2.2418
1	1	1	2	30	6	1	2	1	52	1.8585
1	1	1	6	60	13	6	4	1	46	2.3335
1	1	0	6	0	15	2	2	1	6	3.0001
1	0	0	2	15	8	1	1	1	3	2.5751
1	0	0	2	15	9	2	5	1	11	2.0834
1	1	1	8	15	11	2	3	2	22	2.5835
1	1	0	8	15	3	2	2	1	10	2.0584
1	1	1	4	120	13	6	5	2	50	2.8001
1	1	0	8	30	13	6	6	2	16	2.8085
1	1	0	6	15	4	1	2	1	6	2.0084
1	1	1	2	0	4	3	2	1	23	1.8918
1	1	1	6	120	11	6	6	2	13	3.1418
1	1	1	6	30	15	6	6	2	21	3.0085
1	0	0	4	120	11	4	5	1	10	2.7918
1	1	1	4	120	4	5	6	2	6	2.4668
1	1	1	4	0	9	2	4	1	46	2.1585
1	1	0	8	30	12	5	5	2	35	2.3334
1	1	0	4	0	11	4	5	1	50	2.0168
1	0	0	6	120	14	1	1	2	27	2.8335
1	1	0	2	0	5	4	1	1	21	2.0168
1	1	1	4	0	1	2	2	2	52	2.5918
1	0	0	6	30	7	6	6	2	42	2.8751
1	1	1	4	0	5	6	3	1	22	2.2584
1	0	0	2	120	15	6	6	1	16	1.9251
1	1	1	8	120	8	5	4	2	25	2.4001
1	0	1	8	0	13	2	6	1	3	2.2834
1	0	1	6	15	9	6	6	2	49	3.0918
1	1	0	2	15	8	1	5	1	15	2.3168
1	1	1	4	15	15	2	6	1	51	2.0418
1	0	1	4	30	7	4	5	1	33	2.1001
1	1	1	4	0	8	1	1	1	2	2.6751
1	0	1	8	120	15	4	4	2	4	2.6836
1	0	1	6	15	5	2	5	1	8	2.9001
1	1	1	6	60	8	1	1	2	11	2.4501
1	1	1	2	30	15	2	3	2	22	3.7585
1	1	0	8	60	8	3	2	2	14	3.3918
1	0	0	6	15	7	4	4	2	40	3.6918
1	1	1	8	120	14	3	2	1	45	2.4501
1	1	0	6	120	10	5	3	2	43	2.7585
1	1	1	6	30	4	3	3	2	25	4.2752
1	1	1	8	0	5	2	6	1	51	2.5668
1	1	0	4	0	3	4	2	1	46	2.0001
1	0	1	4	30	14	3	6	1	43	2.3418
1	0	0	2	120	13	4	3	2	7	1.3752
1	1	1	8	60	1	4	2	2	29	3.6501
1	0	1	4	120	12	5	2	1	30	2.2001
1	0	1	6	60	12	5	5	2	24	3.4501
1	0	0	4	0	16	1	4	1	24	2.3834
1	0	0	8	30	4	5	4	2	9	3.7502
1	0	1	4	60	12	3	2	2	42	3.2168
1	1	0	2	30	8	3	6	1	32	2.3001
1	1	0	8	15	13	4	6	2	37	2.3585
1	0	0	4	60	11	2	3	2	52	2.5251
1	1	0	2	30	3	6	5	1	39	3.0668
1	1	0	8	120	9	6	6	2	3	3.1585
1	0	1	4	120	9	2	1	2	50	6.2169
1	0	0	8	15	5	4	4	2	1	2.3501
1	0	1	2	0	7	6	2	1	45	2.9168
1	1	1	4	120	8	1	3	1	49	3.5918
1	0	1	2	30	8	3	4	1	15	2.4501
1	0	0	8	120	14	3	3	2	5	2.2668
1	0	1	4	60	6	5	5	1	46	3.8919
1	0	0	8	120	9	6	6	2	41	2.3084
1	1	1	4	15	6	1	5	1	5	1.7918
1	1	0	4	0	5	6	2	2	36	2.2834
1	0	0	6	0	14	1	2	1	56	3.4585
1	1	0	2	0	6	5	4	1	37	2.2835
1	0	1	8	120	5	2	2	2	11	2.5918
1	0	1	4	60	7	6	6	2	54	2.5751
1	0	1	2	120	5	4	1	1	43	2.2751
1	1	1	6	120	10	5	4	2	14	2.6001
1	0	0	6	60	13	6	6	2	34	3.2085
1	1	0	2	60	6	3	4	1	53	1.8252
1	1	1	8	0	7	4	4	2	47	2.3501
1	0	1	8	60	14	1	2	2	26	2.8418
1	0	1	4	30	15	4	4	2	9	2.4501
1	0	0	2	60	4	1	3	1	30	2.1418
1	0	0	4	120	5	6	6	2	53	2.4251
1	1	0	4	60	6	5	4	2	14	2.3835
1	1	0	8	60	1	4	4	2	24	2.1001
1	1	0	2	120	12	3	4	1	39	2.3335
1	0	0	4	30	14	3	3	2	3	3.2085
1	0	1	6	60	11	4	5	1	22	2.5418
1	1	0	2	15	9	2	4	1	32	2.4751
1	0	0	2	30	16	3	6	1	38	2.1834
1	0	1	2	120	12	3	4	1	6	2.4501
1	0	1	8	120	6	3	2	1	12	3.4501
1	0	1	2	30	9	4	4	2	33	2.9335
1	0	1	6	15	8	5	1	1	26	3.7668
1	1	1	4	30	6	3	3	1	54	1.9918
1	1	1	8	120	15	4	4	2	42	2.6751
1	0	1	6	60	9	2	2	2	2	2.7168
1	1	1	4	0	11	4	4	2	3	3.2585
1	0	0	2	60	6	3	4	1	40	2.3334
1	1	0	8	15	6	5	1	2	7	3.1251
1	0	0	2	120	2	1	6	1	13	2.1334
1	0	0	8	15	10	1	1	2	20	3.5835
1	0	1	4	0	11	4	4	2	48	2.9168
1	0	1	2	15	10	3	2	1	18	2.1334
1	0	0	6	30	12	3	3	2	5	2.6751
1	0	1	6	60	2	3	3	2	49	3.1085
1	0	0	4	30	5	2	2	2	7	2.6501
1	0	0	4	0	9	2	4	1	39	2.8418
1	1	1	4	30	12	1	4	1	8	2.2918
1	1	0	2	60	15	4	5	1	54	2.4501
1	0	1	4	30	9	6	6	2	16	2.9001
1	0	1	2	30	15	2	6	1	56	2.3917
1	0	0	2	0	13	4	3	1	34	2.3918
1	1	0	6	0	14	1	4	1	20	2.0501
1	1	1	6	15	14	3	3	2	18	2.3084
1	1	1	4	60	15	6	6	2	50	3.2501
1	0	0	2	30	10	5	3	1	44	2.9001
1	0	0	6	15	8	5	3	1	15	2.0001
1	0	1	4	30	13	2	5	1	38	3.4502
1	0	1	4	0	13	6	4	1	13	3.1085
1	0	0	6	30	15	6	5	1	48	7.0752
1	1	0	6	0	3	6	4	1	46	2.3168
1	1	1	2	0	11	2	1	1	4	2.8168
1	1	0	8	15	11	2	2	2	6	2.3834
1	0	0	8	120	4	1	1	2	23	2.2168
1	0	1	6	0	6	1	3	1	17	1.9001
1	1	1	8	30	16	1	3	1	56	2.0418
1	0	0	6	120	15	2	4	1	17	2.4501
1	0	1	2	0	6	5	5	1	27	2.3335
1	1	0	2	15	10	3	5	1	8	2.3085
1	1	0	4	60	5	4	6	2	10	1.3751
1	1	1	2	15	3	4	3	1	42	3.2085
1	0	0	4	15	10	5	5	1	27	2.9418
1	1	1	2	15	13	6	5	1	46	1.8918
1	0	0	2	120	14	5	4	1	11	2.1418
1	1	0	2	30	10	5	3	1	17	2.3501
1	0	0	6	60	16	1	3	1	14	2.7168
1	1	1	6	120	14	1	4	1	51	3.0335
1	0	1	2	0	2	1	5	1	23	2.5168
1	1	0	2	15	2	3	1	1	44	2.5501
1	1	0	2	0	7	6	2	1	1	1.9084
1	1	1	6	30	14	5	3	1	2	2.7001
1	1	1	6	120	6	1	2	2	50	3.3418
1	0	1	4	0	9	2	3	2	33	3.1001
1	1	1	6	30	6	5	2	2	12	3.0001
1	1	1	2	30	8	3	6	1	23	1.9418
1	0	1	6	0	8	3	3	2	7	2.9335
1	0	0	4	15	11	6	6	2	25	2.4668
1	0	1	8	30	2	3	3	2	31	2.8001
1	1	1	4	15	16	3	3	2	20	3.9668
1	0	0	2	15	10	3	6	1	4	2.3001
1	1	1	6	15	6	3	3	2	10	3.3918
1	1	1	4	30	13	2	3	2	53	3.9251
1	1	1	8	0	8	5	2	1	1	2.0834
1	0	0	4	15	14	1	3	1	19	2.2823
1	0	1	6	60	1	2	1	1	18	8.0586
1	1	0	2	60	13	2	4	1	5	2.1251
1	0	1	2	120	11	2	2	1	20	1.9918
1	0	0	8	30	10	3	3	2	1	3.1668
1	0	1	8	15	13	4	4	1	39	2.4834
1	1	0	2	60	8	5	6	1	5	2.3334
1	0	1	4	15	9	4	5	1	45	2.2585
1	0	0	6	60	4	5	2	1	14	2.4501
1	1	0	4	0	8	1	4	1	30	4.0752
1	0	0	8	0	9	6	6	2	42	2.7418
1	1	1	6	120	9	4	4	2	29	2.3335
1	1	0	4	30	4	1	2	1	36	2.7418
1	1	0	8	120	5	2	3	1	15	2.8418
1	0	0	2	60	1	6	4	1	46	2.2419
1	0	1	2	0	12	3	3	1	55	2.3418
1	0	1	8	120	16	5	6	1	29	3.8585
1	1	1	6	0	6	1	5	1	7	2.0418
1	1	1	8	60	7	2	6	1	19	2.6751
1	0	0	8	0	13	2	3	1	52	3.3252
1	1	0	8	15	7	6	3	1	19	2.2501
1	1	0	8	15	10	1	6	1	9	5.5835
1	1	1	4	60	5	4	5	1	37	2.6418
1	1	0	6	60	5	6	6	2	7	2.5751
1	1	0	4	15	8	3	3	1	13	2.2418
1	1	0	4	30	5	2	3	1	55	1.9418
1	1	1	6	15	15	4	4	1	37	2.8918
1	1	0	2	30	14	1	1	1	27	1.9168
1	0	1	4	60	15	6	6	2	38	2.8585
1	1	1	8	30	8	1	1	2	13	2.9835
1	0	0	8	0	16	5	5	2	56	4.2502
1	0	1	8	120	9	6	6	2	34	2.3584
1	0	1	8	30	9	2	4	2	29	3.0251
1	1	1	8	120	1	6	6	2	44	2.9751
1	1	0	8	15	4	3	3	2	19	2.1668
1	0	0	2	0	4	3	1	1	30	2.3251
1	0	1	2	60	4	1	2	1	40	1.7084
1	1	0	4	15	3	6	6	2	34	2.4335
1	1	1	8	60	3	6	6	2	45	2.6751
1	1	1	2	60	15	4	1	1	55	2.0334
1	0	1	4	0	3	4	4	2	42	2.1668
1	1	1	2	15	1	2	1	1	2	1.8501
1	1	1	4	15	3	6	6	2	6	3.3668
1	1	0	8	60	11	6	6	2	20	1.8502
1	1	1	6	15	4	1	3	2	7	2.925
1	0	1	4	120	13	6	6	2	42	3.8585
1	1	1	6	120	15	2	3	1	52	4.6002
1	0	0	4	30	13	2	2	1	5	3.2251
1	0	0	8	120	7	4	4	2	37	2.7751
1	0	0	4	0	2	3	5	1	53	2.1001
1	1	0	4	60	12	3	3	1	13	2.6168
1	1	0	4	120	4	5	4	2	22	1.8501
1	0	1	4	30	16	5	5	2	23	2.1251
1	0	0	2	0	7	6	6	1	3	1.9334
1	0	1	2	30	7	2	3	1	15	1.6918
1	1	0	8	0	5	2	3	2	27	2.0334
1	1	1	2	120	5	4	6	1	28	2.4085
1	1	1	8	15	15	6	6	2	49	2.3668
1	0	0	4	15	9	4	4	2	24	2.1001
1	1	0	4	0	2	3	4	1	19	2.0168
1	0	0	4	120	13	6	6	2	9	2.9585
1	1	0	4	15	16	3	3	2	48	2.8168
1	1	1	8	15	3	2	2	2	25	2.0251
1	1	0	4	30	16	5	1	1	16	2.3835
1	0	0	2	15	1	2	5	1	44	3.0585
1	1	0	4	15	7	2	4	1	33	2.0168
1	1	0	2	0	3	2	2	1	32	2.6168
1	0	1	4	60	14	5	5	2	33	3.5835
1	0	1	4	0	5	6	3	1	33	2.0834
1	1	1	4	0	4	5	3	1	15	1.8501
1	0	1	2	60	14	3	4	1	28	3.0418
1	1	1	8	15	7	6	6	2	48	2.5918
1	1	0	4	30	7	4	4	2	48	2.6335
1	0	1	2	30	3	6	6	2	21	2.6918
1	0	1	4	15	15	2	4	2	33	2.2418
1	0	0	2	30	11	6	5	1	32	2.4085
1	1	1	4	60	2	1	5	1	25	2.7335
1	0	1	8	15	15	6	6	2	53	2.1668
1	1	0	4	0	12	5	1	1	11	2.2251
1	1	0	2	15	5	6	1	1	23	1.9253
1	1	1	4	15	2	5	6	1	24	1.9668
1	1	0	4	60	10	1	2	1	26	2.3085
1	0	0	8	120	13	2	2	2	18	2.0418
1	1	0	6	15	1	6	3	2	45	2.0335
1	0	1	6	60	8	1	1	2	23	2.6418
1	1	0	6	30	4	3	3	2	8	2.1835
1	1	1	2	60	9	6	3	1	17	2.0251
1	1	0	6	60	3	4	4	2	13	2.6084
1	0	1	8	120	13	2	2	2	43	2.6418
1	1	0	8	60	9	4	4	1	52	5.6169
1	0	0	2	30	9	4	1	1	37	1.9418
1	0	0	8	60	15	2	2	2	35	2.9585
1	1	0	6	120	9	4	4	2	23	2.2585
1	0	0	6	15	14	3	3	2	41	2.0002
1	0	0	2	30	7	2	5	1	37	2.0668
1	1	0	2	30	9	4	4	2	3	2.3418
1	0	1	6	60	13	6	6	2	27	3.4085
1	0	1	2	60	1	6	2	1	47	1.9168
1	0	0	4	120	8	1	5	1	45	2.4334
1	0	1	6	120	10	5	1	2	51	2.9085
1	0	0	6	15	9	6	6	2	26	2.6751
1	0	0	8	15	4	3	3	1	41	2.7835
1	0	0	6	30	4	3	3	1	2	1.7501
1	1	0	2	60	14	3	4	1	38	4.2918
1	1	1	2	15	4	5	1	1	51	4.6335
1	0	0	6	0	2	5	2	2	20	2.3085
1	1	0	4	30	6	3	3	1	39	2.3334
1	1	1	4	0	12	5	4	1	21	1.9085
1	1	0	4	30	14	3	3	2	54	2.3501
1	0	1	2	15	16	1	6	1	18	2.1751
1	0	0	2	60	13	2	6	1	18	2.1001
1	0	0	8	0	8	5	3	1	22	2.4668
1	0	1	6	0	15	2	2	2	24	4.0668
1	0	1	2	0	5	4	6	1	6	2.0584
1	1	0	4	60	15	6	6	2	8	2.2001
1	1	1	4	120	10	3	5	1	34	2.1918
1	1	0	4	15	1	4	2	1	37	1.9834
1	0	0	6	120	6	1	4	2	25	1.4918
1	1	1	4	15	1	4	2	2	50	3.1251
1	1	1	2	60	14	3	5	1	35	2.6168
1	0	1	8	30	8	1	3	2	19	2.6501
1	1	1	6	60	1	2	2	2	51	2.6835
1	0	0	2	15	13	6	5	1	13	2.0501
1	0	1	6	30	4	3	3	2	28	2.7251
1	0	0	2	15	12	5	4	1	55	2.1251
1	0	1	8	0	12	1	2	1	41	2.0168
1	0	1	4	30	4	1	2	2	16	2.6418
1	1	1	6	0	16	3	3	2	32	2.5751
1	1	0	6	120	14	1	2	1	50	2.4002
1	0	1	4	15	10	5	3	2	49	2.4251
1	0	1	8	15	7	6	6	2	56	3.1001
1	1	0	8	15	15	6	6	2	26	3.7168
1	0	1	4	30	1	6	6	2	33	2.8835
1	0	0	4	60	7	6	6	2	2	3.5335
1	0	1	2	120	13	4	4	1	39	2.0918
1	0	0	6	0	7	2	6	1	40	2.6251
1	1	1	4	30	4	1	1	1	19	3.4668
1	0	0	2	0	14	5	3	1	40	1.8251
1	0	0	6	15	6	3	2	2	23	2.7001
1	1	1	8	30	3	4	4	2	49	2.3501
1	1	0	6	30	13	4	5	1	46	2.0668
1	0	1	8	0	9	6	6	2	36	3.6085
1	1	0	8	60	10	5	5	2	15	2.9751
1	0	0	8	120	6	3	3	2	32	2.9418
1	0	1	2	30	6	1	6	1	19	1.9251
1	1	0	6	15	5	2	1	1	17	2.3501
1	1	1	8	60	14	1	1	2	38	2.8585
1	0	0	8	15	12	3	3	2	50	2.4501
1	0	1	4	30	8	5	5	2	28	3.1001
1	1	1	6	60	9	2	2	2	4	2.5251
1	1	0	8	60	16	3	3	2	25	2.0834
1	1	0	2	0	14	5	1	1	35	1.8918
1	0	0	8	0	14	3	3	2	51	2.5001
1	1	1	8	120	9	6	6	2	18	2.5585
1	1	1	6	120	2	5	4	2	49	2.4501
1	0	0	2	120	5	4	4	1	3	2.0168
1	0	1	6	120	15	2	3	2	13	2.2084
1	0	0	6	0	6	1	4	1	35	1.8668
1	0	0	4	30	8	5	5	2	37	2.5168
1	1	0	6	30	15	6	6	2	7	2.5418
1	1	1	8	30	13	6	6	2	12	2.9001
1	1	1	6	30	11	2	3	2	20	2.3835
1	1	0	8	15	2	1	4	1	44	2.1335
1	1	1	2	120	12	3	3	1	55	1.8391
1	0	1	4	60	5	4	4	2	54	2.5501
1	0	0	4	60	10	1	2	2	3	2.8501
1	0	0	6	30	5	4	4	2	30	2.5001
1	1	0	4	15	11	6	4	2	33	2.6001
1	0	1	4	15	14	1	3	1	12	1.8501
1	0	1	6	60	5	6	6	2	14	2.9001
1	0	0	2	120	7	6	6	2	36	2.6751
1	1	1	6	30	12	3	3	2	30	2.0584
1	1	0	6	15	6	3	3	2	53	1.8251
1	1	0	2	120	2	1	6	1	39	2.0084
1	1	1	4	120	16	1	1	1	27	1.9692
1	1	0	2	0	12	3	2	1	37	1.9668
1	0	1	6	60	10	3	3	2	55	2.5502
1	1	0	2	60	9	6	2	1	31	1.8335
1	1	1	4	30	8	5	3	1	6	2.2001
1	1	1	8	30	2	3	3	2	17	2.1251
1	0	0	2	0	15	6	6	2	52	2.7751
1	1	1	4	15	11	6	6	2	17	2.8335
1	0	1	8	60	11	6	6	2	26	2.2084
1	0	1	6	15	16	5	5	2	39	2.0834
1	0	1	8	120	7	4	4	2	41	2.2168
1	1	1	4	30	7	4	4	2	3	2.9585
1	0	0	4	120	4	5	2	2	24	3.3501
1	1	1	6	120	7	2	2	1	6	2.6584
1	1	1	6	15	7	4	4	2	23	3.2668
1	0	1	2	15	5	6	1	1	11	1.8918
1	0	1	4	30	5	2	1	2	11	2.4085
1	0	0	2	60	15	4	2	1	46	1.7668
1	1	1	2	30	14	1	3	1	2	2.2918
1	1	0	6	60	4	5	5	2	36	2.4836
1	1	1	8	120	12	1	1	2	29	2.3585
1	0	1	8	30	12	5	5	2	47	3.6085
1	1	1	2	15	5	6	3	1	25	2.1001
1	1	0	8	0	6	3	3	2	8	2.8168
1	0	0	6	0	16	3	3	1	55	2.4418
1	1	1	6	60	11	4	6	1	41	2.2001
1	1	0	2	120	13	4	6	1	8	2.3334
1	1	1	2	30	1	4	3	2	39	2.0584
1	0	1	6	0	14	1	2	1	13	2.0918
1	1	0	4	15	14	1	1	1	42	3.2668
1	0	1	6	30	5	4	4	2	32	3.2835
1	0	1	8	30	1	2	2	2	17	3.0668
1	1	1	6	60	16	1	3	2	45	2.6585
1	1	0	8	30	11	4	4	2	36	1.9751
1	0	0	4	60	15	6	5	2	2	2.7585
1	0	0	8	60	1	4	4	2	53	3.0168
1	1	0	8	60	14	1	1	2	26	3.1335
1	0	1	6	120	6	1	1	2	12	2.9168
1	0	0	8	0	7	4	4	2	39	2.7585
1	1	0	4	60	11	2	2	1	15	2.1169
1	1	0	6	120	11	6	6	2	36	2.1251
1	1	1	8	15	12	3	3	2	41	2.6501
1	1	1	8	60	9	4	4	2	46	2.4751
1	0	1	4	120	11	4	5	2	31	2.5918
1	1	0	4	120	10	3	2	2	11	2.7085
1	0	1	6	120	14	1	1	2	34	2.8501
1	0	0	8	30	12	5	5	2	36	2.7501
1	1	1	6	0	8	3	3	2	25	2.2001
1	1	0	8	120	4	1	1	2	47	2.9501
1	1	1	8	15	5	4	4	2	22	2.9501
1	1	1	4	120	11	4	1	1	41	2.0168
1	1	0	8	30	5	6	6	2	16	3.2835
1	0	1	4	120	10	3	3	2	27	2.8751
1	1	1	4	15	8	3	3	1	51	2.8251
1	1	0	4	120	2	3	4	1	25	2.1084
1	1	0	2	0	2	1	1	1	24	2.5001
1	0	1	8	30	13	6	6	2	21	2.5918
1	0	0	4	120	16	1	3	1	6	2.3585
1	1	0	4	15	6	1	1	1	35	1.7918
1	0	0	4	0	11	4	2	1	25	2.0418
1	0	1	4	0	10	3	3	1	38	2.4501
1	0	0	2	60	9	6	2	1	42	2.1585
1	0	1	8	60	10	5	5	2	1	3.2668
1	1	0	8	60	3	6	6	2	42	2.7251
1	1	0	4	15	10	5	2	1	10	2.1668
1	0	0	4	120	12	5	3	2	20	2.3168
1	0	1	2	30	11	6	1	1	29	2.3251
1	0	1	2	120	14	5	4	1	5	1.8751
1	1	0	8	120	16	5	5	2	55	2.4251
1	0	1	4	60	3	2	2	2	28	2.3668
1	0	0	2	60	12	1	5	1	2	1.9665
1	0	0	8	120	12	1	1	2	40	2.6501
1	1	1	4	0	2	3	2	1	53	2.2501
1	0	1	4	120	5	6	6	1	39	2.0584
1	0	1	6	60	16	1	4	2	40	2.5418
1	0	0	6	0	8	3	4	1	10	1.8751
1	0	1	8	30	5	6	6	2	22	3.3085
1	0	1	8	30	16	1	3	1	1	3.0585
1	1	0	2	30	2	5	1	1	37	1.8752
1	0	0	2	15	5	6	2	1	31	2.2001
1	1	1	6	30	10	1	2	2	21	2.3668
1	1	1	4	30	14	3	3	2	31	1.8335
1	1	1	8	15	14	5	5	2	44	3.0168
1	1	0	6	0	9	4	4	2	18	2.2918
1	0	1	8	60	2	5	3	1	55	1.6084
1	1	1	6	0	3	6	2	1	1	2.6668
1	0	0	6	120	11	6	6	2	48	2.5168
1	1	1	2	0	6	5	3	1	47	6.6252
1	1	0	6	60	9	2	2	2	27	2.9752
1	0	0	4	30	16	5	2	1	36	2.2668
1	0	0	8	15	3	2	5	1	4	2.8168
1	0	1	2	15	2	3	1	1	41	1.9168
1	0	1	4	0	12	5	4	2	49	1.4418
1	1	0	6	0	8	3	2	1	5	2.9251
1	1	1	8	60	15	2	2	1	51	3.4085
1	1	0	4	60	13	4	4	2	6	2.6918
1	0	1	8	60	6	1	1	2	5	2.9001
1	1	1	6	120	16	3	3	2	24	2.9918
1	1	1	2	60	16	5	5	2	53	2.8168
1	1	0	6	120	6	1	1	2	31	2.8001
1	1	0	6	30	2	1	1	2	21	2.5502
1	1	0	4	60	3	2	2	2	33	2.3835
1	0	0	8	0	1	6	6	2	55	2.4085
1	1	1	8	60	16	3	3	2	43	2.5334
1	0	0	4	0	3	4	5	1	50	2.2418
1	0	0	4	60	4	3	3	2	12	2.0751
1	1	0	4	120	3	4	1	2	19	2.1085
1	0	1	2	120	3	2	1	1	8	2.0334
1	1	1	6	0	2	5	3	2	14	2.7168
1	1	0	6	60	2	3	3	2	54	2.5085
1	0	0	2	60	7	4	4	2	25	2.5251
1	1	1	2	120	7	6	2	1	16	1.9418
1	1	0	8	0	12	1	1	2	30	2.3001
1	0	1	2	0	14	5	4	1	32	1.8584
1	1	1	6	30	7	6	6	2	43	2.8585
1	1	1	2	30	10	5	3	1	8	1.7084
1	0	0	2	30	14	1	4	1	20	1.7918
1	1	0	4	60	4	3	3	2	35	1.9251
1	0	1	8	120	12	1	1	2	30	2.7085
1	0	1	6	120	3	6	6	2	6	2.6501
1	0	1	2	30	1	4	6	1	22	2.2918
1	0	0	8	120	16	5	5	2	5	2.4418
1	0	0	6	60	11	4	4	2	8	2.8751
1	0	1	6	0	10	5	4	2	35	2.6502
1	1	1	2	0	13	4	3	1	54	1.8251
1	1	1	4	15	9	4	5	2	49	2.2168
1	1	1	4	60	3	2	2	2	55	2.8835
1	0	1	8	120	8	5	4	2	30	2.2001
1	1	0	6	0	11	6	6	1	43	2.8335
1	1	1	2	0	12	3	3	1	25	2.3668
1	0	1	8	60	3	6	6	2	40	2.9001
1	0	0	6	0	15	2	4	1	34	2.2418
1	0	1	2	0	3	2	3	1	9	1.8001
1	1	1	2	15	2	3	1	2	29	1.6918
1	1	0	4	60	14	5	5	2	12	2.3001
1	0	1	2	120	10	1	2	1	18	1.9001
1	1	1	4	60	6	5	4	2	26	2.2168
1	1	1	2	0	14	5	5	1	48	2.5501
1	0	0	8	30	13	6	6	2	32	2.4668
1	1	1	6	120	3	6	6	2	35	2.3251
1	0	1	6	15	13	2	2	2	47	2.6751
1	0	0	2	0	11	2	3	1	12	1.9168
1	1	0	4	120	9	2	3	1	35	1.9334
1	1	1	8	30	4	5	4	2	49	2.7918
1	1	0	4	15	15	2	5	2	56	5.2335
1	0	1	8	0	1	6	6	2	49	1.9001
1	0	1	8	15	3	2	2	2	10	2.8585
1	1	0	2	120	15	6	1	1	26	2.1835
1	1	0	2	15	11	4	6	1	43	1.9501
1	0	1	6	120	2	5	3	2	18	2.5585
1	1	1	6	60	5	6	6	2	47	2.0834
1	0	1	4	120	4	5	4	2	12	2.7085
1	0	0	8	0	5	2	2	2	40	2.1168
1	0	1	2	0	10	1	6	1	54	2.1834
1	0	0	8	15	6	5	5	2	33	2.3418
1	0	1	6	30	10	1	1	1	11	2.4001
1	1	1	8	120	6	3	2	2	54	2.3001
1	1	0	2	120	7	6	1	1	48	2.0751
1	0	0	4	15	16	3	3	2	35	2.7168
1	0	1	2	15	12	5	4	1	44	1.8251
1	0	1	4	120	16	1	6	1	42	2.1501
1	1	1	4	30	16	5	5	2	55	2.7418
1	0	0	6	60	5	6	6	2	31	2.5834
1	0	0	2	120	6	5	6	1	48	1.9418
1	1	0	2	120	10	1	2	1	4	1.8918
1	0	0	2	60	14	3	4	1	31	2.3501
1	1	0	8	120	1	6	6	2	38	2.2001
1	0	1	6	0	7	2	5	1	49	2.1251
1	1	1	6	15	8	5	2	2	55	2.9001
1	0	1	6	60	4	5	2	2	6	3.7753
1	1	0	6	120	2	5	5	2	50	2.7668
1	1	0	4	30	1	6	6	2	21	2.0418
1	1	0	8	60	2	5	3	2	51	2.7585
1	1	1	6	15	12	1	1	2	23	2.6585
1	1	1	8	15	2	1	1	2	50	2.7835
1	1	0	8	60	15	2	2	2	5	2.8251
1	1	0	8	120	12	1	1	2	42	2.3418
1	1	1	2	60	13	2	2	1	31	2.0584
1	1	1	4	120	5	6	6	2	7	2.5501
1	0	1	4	30	6	3	3	2	43	2.9835
1	0	1	8	60	1	4	4	2	53	2.1168
1	1	1	2	120	13	4	2	1	49	2.1001
1	1	0	6	120	8	3	2	2	23	2.6335
1	1	1	4	60	11	2	1	2	47	3.8418
1	1	1	4	30	15	4	4	2	44	2.4418
1	1	1	8	60	10	5	5	2	18	3.0668
1	1	1	2	60	1	6	6	2	28	2.6084
1	0	0	8	0	15	4	4	2	3	2.9251
1	0	0	8	30	1	2	2	2	11	2.6917
1	0	0	2	30	8	3	2	1	25	1.7918
1	0	1	2	30	10	5	6	1	34	2.2084
1	0	1	2	120	2	1	4	1	37	2.0585
1	1	1	2	30	7	2	3	1	6	1.8001
1	1	0	6	120	7	2	2	2	46	2.4502
1	1	1	4	60	10	1	1	2	47	2.25
1	1	1	2	15	16	1	4	1	32	1.7334
1	0	1	4	15	6	1	2	1	56	1.8251
1	1	0	6	15	12	1	2	2	53	2.4668
1	1	0	8	30	1	2	2	2	45	2.3001
1	1	1	2	0	7	6	4	1	41	2.0168
1	1	0	2	60	1	6	3	1	48	1.8584
1	0	0	8	0	6	3	3	2	8	2.0418
1	1	1	6	0	1	4	4	2	31	2.7085
1	0	0	4	0	13	6	6	1	10	2.0084
1	0	1	8	15	4	3	3	2	45	2.9335
1	0	0	8	60	16	3	3	2	8	3.2001
1	0	0	4	15	2	5	3	2	7	3.1836
1	0	0	4	0	5	6	6	2	2	2.4501
1	1	0	4	120	16	1	1	1	10	2.0169
1	0	0	4	120	2	3	3	2	13	2.2418
1	0	0	4	60	13	4	2	1	1	2.0585
1	0	1	8	15	12	3	3	2	47	2.2001
1	0	1	2	120	15	6	6	1	2	2.2668
1	0	1	2	60	9	6	2	1	49	2.3084
1	0	0	4	30	15	4	4	1	27	3.0418
1	0	1	4	30	12	1	3	2	56	2.6085
1	1	0	6	60	8	1	2	2	18	2.6586
2	1	1	8	0	4	2	2	2	5	2.9085
2	1	0	2	0	3	3	3	2	21	3.6085
2	0	1	2	15	12	6	5	2	27	4.5668
2	1	1	2	30	9	5	4	1	11	2.7501
2	0	1	8	60	8	4	4	2	6	4.2502
2	1	1	8	120	14	4	4	2	32	4.8585
2	1	1	4	60	2	2	2	2	41	3.9096
2	0	0	8	0	3	1	4	2	25	6.4335
2	0	1	8	15	4	4	4	1	40	7.5253
2	0	0	2	120	10	2	6	1	45	2.7835
2	1	1	6	15	3	1	5	1	38	5.7419
2	0	0	8	30	9	3	3	2	46	3.3835
2	0	0	6	30	11	3	3	2	18	2.5585
2	1	1	6	0	15	3	3	2	36	7.0085
2	1	1	2	120	13	5	5	2	2	5.2085
2	1	1	4	15	14	2	5	2	9	3.3501
2	1	0	8	30	15	1	2	2	37	4.6918
2	1	1	8	30	1	3	3	2	56	3.0585
2	1	1	2	15	11	5	2	1	54	3.0001
2	1	0	8	15	5	5	1	2	56	3.7418
2	1	1	2	30	7	3	6	2	2	4.5418
2	1	1	8	120	16	6	6	2	21	7.4002
2	1	0	6	30	1	1	1	2	50	4.0085
2	1	0	8	15	12	4	4	2	48	6.3169
2	0	0	6	15	14	4	5	2	28	3.3751
2	0	1	8	30	11	5	5	2	18	4.4418
2	0	0	6	120	8	4	4	2	32	4.2918
2	1	0	4	120	9	3	5	2	4	4.1168
2	1	1	2	60	6	4	4	1	1	3.0251
2	1	1	2	60	7	5	5	1	4	4.9502
2	0	1	8	60	16	4	4	2	31	3.9585
2	1	0	8	0	6	4	4	1	46	3.8085
2	0	1	8	120	3	1	5	2	50	5.2752
2	1	1	2	30	8	4	2	1	10	3.3418
2	0	0	8	60	13	1	2	2	56	2.9668
2	1	1	4	120	12	6	6	2	34	4.0418
2	1	1	2	120	2	2	4	1	13	3.8001
2	1	1	2	0	1	1	2	1	50	3.4085
2	0	0	6	0	14	2	2	2	52	2.3501
2	0	0	6	0	6	2	4	1	45	5.2835
2	1	0	2	60	13	3	4	1	33	5.5919
2	0	1	4	15	6	2	6	1	34	4.6002
2	0	0	4	15	15	3	6	2	35	2.2501
2	1	0	4	60	2	2	4	1	41	3.0251
2	0	1	8	30	3	5	2	2	33	8.2252
2	0	1	8	30	7	1	2	2	4	3.3501
2	1	0	8	120	7	5	3	2	40	3.0251
2	0	1	4	15	14	2	5	1	41	2.5418
2	1	0	6	30	11	3	2	2	43	4.3585
2	0	1	4	15	16	4	5	1	3	4.7418
2	0	1	8	0	13	3	3	1	34	2.9251
2	1	0	2	15	15	1	4	1	7	2.6918
2	1	0	4	30	4	2	4	1	31	3.6585
2	0	1	8	0	16	6	6	2	1	3.5585
2	0	1	6	0	14	2	2	2	3	5.3336
2	1	1	2	120	5	5	3	1	41	5.1585
2	0	0	2	0	2	2	4	1	24	4.0002
2	1	0	8	15	1	1	2	2	50	3.7668
2	1	0	4	0	16	2	1	2	48	3.6918
2	0	0	8	30	16	2	2	2	2	2.4001
2	0	1	6	0	15	3	3	2	1	3.2501
2	1	1	8	0	12	2	2	2	27	2.9751
2	0	1	6	60	12	6	6	2	24	2.9001
2	1	0	4	15	13	1	1	2	4	4.5168
2	1	1	8	60	16	4	4	2	43	3.3918
2	1	1	6	60	16	2	2	2	29	3.4585
2	0	0	8	15	3	3	3	2	28	3.1835
2	0	1	4	60	10	2	4	1	2	4.5167
2	1	1	8	60	10	6	6	2	54	3.4335
2	1	0	2	15	7	1	6	1	46	2.8669
2	0	1	4	30	16	6	6	2	51	3.2251
2	1	0	4	0	12	6	6	2	22	2.5668
2	0	1	4	60	3	3	6	2	44	3.3752
2	0	0	4	60	14	6	4	1	44	3.4918
2	1	0	6	15	12	2	2	2	56	2.7483
2	0	1	8	15	5	5	5	2	56	4.5918
2	1	1	6	60	4	6	6	2	5	2.3335
2	1	0	6	60	11	5	4	1	12	4.3835
2	1	0	4	30	15	5	5	2	33	4.4168
2	1	1	4	120	16	2	3	1	10	5.1835
2	1	0	6	30	10	2	3	2	43	8.6086
2	1	1	8	0	16	6	6	2	47	2.7501
2	0	1	2	15	16	2	5	1	4	3.4251
2	0	0	4	15	7	3	5	1	44	3.9168
2	0	1	6	0	2	6	4	1	22	3.6418
2	0	1	8	0	14	4	4	2	47	6.5252
2	0	0	4	30	4	2	5	1	37	3.7415
2	0	0	6	60	16	2	2	2	19	4.0668
2	0	0	6	120	6	2	3	2	49	2.9418
2	1	0	2	0	6	6	2	1	45	4.6002
2	0	1	8	60	13	1	2	2	22	3.0501
2	0	0	6	0	10	6	6	2	56	3.4752
2	0	0	6	0	5	1	1	1	19	3.4501
2	0	1	2	30	16	4	5	1	2	3.8168
2	1	0	2	60	15	5	5	1	39	4.1668
2	1	0	2	0	14	6	4	2	3	5.4002
2	1	1	2	30	13	1	5	2	45	2.6001
2	1	1	4	15	15	3	3	2	35	4.9002
2	0	1	2	15	2	4	2	1	8	3.6418
2	1	0	2	30	10	6	4	2	53	3.8418
2	0	1	4	15	5	1	4	1	4	2.9501
2	1	0	2	15	9	3	5	2	12	4.3502
2	1	1	6	60	12	6	1	1	27	3.5418
2	1	0	6	30	2	2	2	2	32	3.7335
2	0	1	8	30	1	3	3	2	40	3.1002
2	0	0	4	60	13	5	4	1	24	4.3918
2	0	0	4	120	12	6	6	2	18	3.3001
2	1	1	6	15	15	5	5	2	21	3.6335
2	1	0	2	120	4	4	3	1	18	2.8251
2	1	1	6	0	14	2	1	1	38	4.5168
2	1	0	6	15	6	4	4	1	6	3.8418
2	0	0	4	60	5	5	4	1	35	3.8918
2	1	1	6	120	2	6	6	2	49	3.0418
2	0	0	8	30	10	4	4	2	37	2.2668
2	1	0	4	15	15	3	3	2	21	2.9168
2	1	1	6	0	5	1	2	2	11	3.4918
2	1	0	6	0	13	1	4	1	45	3.5335
2	1	0	6	60	1	3	3	2	47	2.9668
2	1	1	2	15	4	6	4	2	29	2.8085
2	1	0	6	0	6	2	2	2	31	3.0251
2	1	0	6	0	16	4	4	2	38	2.6585
2	1	0	8	120	5	3	3	2	54	3.2001
2	0	0	6	60	4	6	6	2	11	3.2251
2	1	1	6	15	12	2	1	2	18	4.3752
2	0	0	8	0	8	6	6	2	13	3.2335
2	0	0	4	0	7	1	5	1	24	3.8083
2	1	0	6	120	15	3	3	1	33	3.3501
2	1	1	2	30	10	6	6	2	6	3.5085
2	0	1	4	120	8	2	4	1	16	3.0668
2	0	1	4	60	6	6	6	2	42	3.7835
2	1	1	4	60	5	5	5	2	7	4.1335
2	0	0	8	120	3	1	2	2	8	4.3252
2	1	1	4	0	8	2	2	2	25	3.1001
2	0	1	4	30	14	4	4	1	37	5.4002
2	0	0	4	120	15	1	5	1	29	3.7585
2	1	0	6	120	6	2	1	1	45	3.0418
2	1	0	4	0	15	1	3	1	13	3.8085
2	1	1	6	30	1	1	5	1	14	3.4168
2	0	0	4	30	12	2	4	1	7	3.1335
2	0	0	2	15	1	3	3	2	54	3.1501
2	0	1	4	120	2	4	4	2	31	4.8002
2	0	1	2	120	2	2	5	2	34	4.5835
2	1	1	8	30	2	4	4	2	21	3.2668
2	0	1	2	15	10	4	4	1	41	2.8085
2	1	0	8	15	3	3	3	2	40	3.4918
2	0	0	6	120	9	5	5	2	51	4.0002
2	1	0	8	30	10	4	4	2	10	5.2918
2	1	0	4	120	2	4	5	1	24	6.0335
2	1	0	6	15	4	2	2	1	15	4.9418
2	1	0	8	30	12	6	6	2	7	3.7585
2	1	0	8	120	11	1	1	2	4	4.0252
2	0	0	6	120	10	6	6	2	55	3.2168
2	0	1	2	0	12	4	5	1	17	3.4914
2	0	1	8	30	9	3	3	2	1	3.4001
2	0	0	6	60	7	1	2	2	51	3.1502
2	0	0	4	60	11	3	3	2	51	3.3502
2	1	0	6	60	3	5	5	2	12	5.7419
2	1	0	4	15	6	2	2	2	25	2.8585
2	1	1	8	0	8	6	6	2	27	3.5001
2	1	1	2	60	14	4	4	1	9	3.9335
2	0	1	6	30	9	1	3	2	27	2.9251
2	1	1	4	15	9	5	4	1	18	3.1085
2	0	0	2	15	9	3	4	1	3	3.0418
2	0	1	8	0	7	5	5	1	28	3.9835
2	1	1	4	0	7	1	1	1	16	3.5585
2	0	1	6	120	15	3	4	1	53	2.3585
2	1	0	8	60	1	5	5	2	55	3.0252
2	1	0	2	30	16	4	4	1	17	3.8668
2	1	1	8	30	12	6	6	2	52	5.2002
2	0	0	8	15	2	2	3	2	6	4.1168
2	1	0	2	15	3	5	2	1	47	3.1835
2	1	0	6	15	14	4	4	2	44	3.3418
2	1	0	8	15	4	4	4	2	20	2.4334
2	1	0	6	120	8	4	4	1	43	3.2251
2	0	0	8	15	10	2	2	2	44	3.225
2	0	1	8	30	16	2	2	2	44	2.8585
2	1	0	4	120	10	4	1	2	36	5.7919
2	1	0	2	60	12	2	5	1	25	3.9252
2	0	0	8	60	8	4	4	2	41	2.2834
2	1	1	8	15	10	2	2	2	3	2.5668
2	0	0	8	60	9	5	5	2	41	4.0585
2	1	1	6	120	15	3	3	1	9	3.3335
2	1	0	4	60	12	4	5	1	15	3.3835
2	0	1	4	0	16	2	5	1	55	2.7251
2	1	0	6	0	9	5	5	2	38	3.1585
2	0	0	4	0	9	3	3	1	49	4.3585
2	1	1	2	15	12	6	4	1	49	3.0835
2	1	0	6	60	12	6	6	2	8	3.9001
2	1	1	6	15	8	6	6	2	43	2.8001
2	0	0	6	120	2	6	6	2	45	3.3335
2	0	0	8	120	5	3	2	2	31	2.9835
2	1	0	6	15	15	5	5	2	23	4.7835
2	0	0	2	30	13	1	4	1	50	2.8918
2	1	0	4	120	4	6	6	2	53	2.8001
2	0	1	6	15	16	6	6	2	16	3.9835
2	1	0	4	0	1	3	3	2	15	2.9751
2	0	0	2	15	10	4	4	1	17	3.4918
2	1	0	6	60	9	3	3	2	55	3.5585
2	1	0	2	30	6	2	2	1	28	3.1418
2	0	1	4	15	9	5	5	2	51	3.0085
2	1	1	8	60	7	3	3	2	10	2.1834
2	0	0	6	60	10	4	4	2	25	3.4752
2	1	0	4	15	10	6	6	2	24	2.3085
2	1	0	4	0	11	5	5	2	24	3.2585
2	0	1	2	60	8	6	4	1	13	2.8586
2	0	1	4	120	16	2	5	1	36	7.0586
2	1	1	4	30	12	2	4	1	10	4.0668
2	1	1	4	120	15	1	2	1	56	2.9751
2	1	0	4	60	9	1	3	2	53	2.9251
2	1	0	2	60	16	6	6	2	8	2.8917
2	1	0	4	120	15	1	4	1	40	2.9752
2	1	1	6	30	10	2	4	1	34	3.1918
2	0	1	8	60	9	5	5	2	37	4.8502
2	0	1	8	60	2	6	6	2	36	3.3585
2	1	0	2	60	5	3	5	1	37	2.6835
2	1	0	6	60	10	4	4	1	49	3.5585
2	1	0	4	30	8	6	6	1	20	3.7335
2	0	0	2	60	16	6	6	2	12	2.9001
2	1	0	8	30	1	3	3	2	44	2.3501
2	1	1	8	15	4	4	4	2	3	3.6917
2	1	1	4	30	4	2	3	2	55	3.9251
2	0	1	8	0	6	4	4	2	17	3.2501
2	1	1	4	60	6	6	6	2	38	2.9168
2	0	1	2	15	15	1	2	1	47	3.0668
2	0	1	2	0	2	2	4	1	16	2.2585
2	1	0	6	30	3	3	3	2	20	2.7251
2	0	0	8	30	2	4	4	2	12	2.4335
2	0	0	6	60	8	2	4	1	38	2.8418
2	1	1	4	60	10	2	4	1	13	4.2251
2	0	1	8	15	10	2	2	2	31	3.1085
2	0	0	2	30	9	5	3	1	36	2.9751
2	1	0	4	15	7	3	3	2	21	2.2418
2	1	1	2	15	1	3	5	1	31	2.5168
2	1	1	2	15	2	4	4	1	17	2.6252
2	0	0	8	0	5	3	6	2	35	2.8085
2	1	1	6	120	10	6	6	2	28	2.6251
2	1	0	6	15	8	6	6	2	33	3.9752
2	1	0	6	60	16	2	5	1	51	3.4751
2	1	0	8	30	9	3	3	2	29	2.6835
2	1	1	6	30	11	3	2	2	34	3.0835
2	1	1	4	120	2	4	4	2	8	2.7335
2	0	1	6	30	5	5	5	2	38	3.0668
2	0	1	2	30	10	6	4	1	7	2.5251
2	1	0	4	60	6	6	4	2	49	2.7585
2	1	1	8	0	7	5	5	2	53	3.3918
2	0	1	8	120	5	3	3	2	28	2.7918
2	1	0	8	15	9	1	1	2	1	2.8918
2	0	1	2	30	6	2	2	1	33	3.4085
2	0	1	4	15	10	6	6	2	40	3.1418
2	1	1	6	30	2	2	2	2	49	3.7918
2	0	0	2	15	2	4	4	1	1	3.4085
2	0	0	4	120	16	2	2	2	25	7.1835
2	1	0	2	120	1	1	4	1	39	2.7085
2	0	1	2	60	12	2	6	1	2	4.0252
2	0	1	2	120	14	6	6	2	17	3.0585
2	1	1	4	0	3	5	2	2	16	3.2834
2	1	1	6	120	6	2	2	2	35	2.6335
2	0	0	4	30	15	5	4	1	40	3.3751
2	0	1	2	15	11	5	5	1	35	2.5418
2	0	0	6	15	3	1	5	1	12	3.3668
2	0	1	4	15	7	3	3	2	29	3.0168
2	1	0	2	30	14	2	4	1	17	2.4918
2	0	1	4	120	1	3	3	2	39	3.0835
2	0	1	4	60	9	1	2	1	39	2.7251
2	1	1	2	30	14	2	4	1	52	3.4751
2	1	0	8	120	4	2	2	2	16	3.1501
2	0	0	2	60	12	2	2	2	2	3.4668
2	1	0	2	0	10	2	3	1	2	3.7168
2	1	0	6	120	16	4	4	1	45	2.8251
2	0	0	4	0	3	5	5	1	36	3.4668
2	0	1	6	0	8	4	2	1	23	2.8501
2	1	0	8	0	8	6	6	2	33	2.7751
2	1	1	4	0	16	2	5	1	36	3.0918
2	0	0	6	0	7	3	3	2	42	2.6918
2	0	1	8	120	11	1	2	2	41	2.4001
2	0	0	4	15	2	6	6	2	34	3.6585
2	1	1	8	120	13	3	5	2	39	3.3001
2	1	0	4	60	10	2	4	1	53	2.8001
2	1	1	2	15	8	2	5	1	20	2.9251
2	0	0	4	30	11	1	3	1	3	2.9418
2	0	1	2	0	14	6	2	1	50	2.8668
2	0	0	4	120	11	5	3	1	11	2.6585
2	0	1	6	60	16	2	5	1	26	3.8585
2	1	0	6	120	7	3	3	2	5	2.3751
2	1	1	2	60	11	1	2	1	54	2.8418
2	1	0	4	120	8	2	2	2	25	2.6751
2	1	1	8	0	15	5	5	2	17	3.5335
2	1	0	4	30	14	4	4	2	20	2.7501
2	1	0	2	120	13	5	4	2	12	4.2252
2	0	1	6	15	8	6	6	2	11	2.7418
2	1	0	8	30	7	1	1	2	24	2.7752
2	1	0	4	120	3	5	2	2	7	6.6419
2	0	1	6	0	16	4	6	2	46	3.6835
2	1	0	8	0	14	4	5	1	15	3.4168
2	1	0	4	15	14	2	2	2	52	3.1335
2	1	0	6	120	14	2	2	2	19	3.2501
2	1	0	6	15	13	3	3	2	9	2.8168
2	0	1	2	120	1	1	3	1	38	5.1835
2	1	1	2	120	14	6	6	1	23	3.0168
2	1	0	8	60	6	2	3	1	6	3.8251
2	1	1	8	60	2	6	6	2	5	3.2668
2	0	0	4	120	1	3	3	2	40	2.6669
2	0	1	2	60	5	3	4	2	20	3.1918
2	0	1	2	30	8	4	4	1	8	3.6918
2	0	0	6	15	5	3	3	2	36	2.7085
2	0	1	8	120	4	2	6	2	22	3.2668
2	0	0	6	120	7	3	3	2	32	3.2501
2	1	0	6	0	7	3	3	2	11	2.4751
2	0	1	6	120	16	4	4	1	48	3.5085
2	0	1	8	0	8	6	6	2	42	2.7585
2	1	0	8	15	13	5	5	2	18	3.2168
2	1	0	2	0	2	2	5	2	2	3.3001
2	1	0	4	0	9	3	3	2	6	3.0083
2	1	1	8	120	15	5	5	2	47	3.3668
2	0	0	4	15	1	5	5	2	39	2.4668
2	0	1	4	0	1	3	3	2	45	2.1835
2	0	1	4	30	5	3	3	2	51	3.1418
2	1	1	6	30	4	4	4	2	16	2.6335
2	0	0	4	0	12	6	4	1	41	2.5585
2	0	0	2	0	13	5	2	1	8	2.8668
2	0	0	8	60	15	3	3	2	49	2.8835
2	0	0	4	120	9	3	3	2	44	2.4835
2	0	0	2	120	3	3	4	2	54	3.2168
2	1	1	2	30	2	6	4	1	33	2.0918
2	1	0	8	60	15	3	3	2	19	3.8002
2	1	1	2	60	3	1	2	1	34	3.4752
2	1	1	6	15	4	2	2	2	3	2.1418
2	1	0	8	0	15	5	5	2	8	3.0251
2	1	1	4	30	6	4	4	2	47	2.6918
2	1	0	6	60	7	1	2	2	4	3.4918
2	0	0	6	15	4	2	2	2	42	2.7168
2	1	0	8	120	12	2	1	2	6	3.2918
2	1	0	2	15	1	3	2	2	17	2.4585
2	1	0	8	30	3	5	1	2	13	8.1836
2	1	1	6	0	13	1	1	1	49	3.7501
2	0	0	8	30	11	5	4	1	33	4.2752
2	0	1	6	15	15	5	4	1	53	2.2835
2	0	1	8	15	14	6	6	2	44	2.5251
2	0	1	6	120	2	6	6	2	36	2.4501
2	1	1	8	0	14	4	4	2	18	3.2085
2	0	0	8	120	11	1	1	2	35	3.2085
2	0	0	2	120	5	5	2	1	14	3.7001
2	0	0	8	60	1	5	5	2	23	3.5085
2	0	1	6	60	3	5	5	2	48	2.5001
2	1	1	6	0	2	6	6	2	38	3.2335
2	1	0	8	60	16	4	4	2	22	2.8251
2	1	1	6	30	9	1	4	1	33	2.9085
2	1	0	8	15	2	2	2	2	28	2.7585
2	1	1	2	15	7	1	2	1	9	3.8251
2	1	0	4	0	3	5	3	1	12	3.0835
2	0	0	6	120	13	1	1	1	55	3.8667
2	0	0	4	60	4	4	3	1	56	3.1668
2	1	0	4	15	2	6	6	1	46	3.2001
2	0	0	6	60	9	3	3	2	30	2.9668
2	1	1	8	120	6	4	4	2	31	3.1585
2	0	0	6	30	1	1	1	2	20	3.3085
2	1	0	6	0	5	1	1	2	49	4.0918
2	0	1	4	120	10	4	4	1	46	3.1251
2	1	0	2	15	11	5	4	1	35	2.9418
2	1	1	4	60	14	6	6	2	32	2.6335
2	0	0	6	30	2	2	4	2	1	4.4835
2	0	1	4	120	15	1	4	1	24	2.5251
2	1	1	4	30	11	1	2	1	53	3.1835
2	1	1	2	120	11	3	3	1	29	3.1001
2	0	1	2	15	1	3	3	2	12	2.3168
2	1	1	8	0	11	1	1	2	24	3.1168
2	0	0	4	15	5	1	4	1	13	2.8835
2	0	1	8	15	2	2	3	2	6	2.7083
2	1	1	2	0	2	2	5	1	22	2.8001
2	1	1	6	0	6	2	6	1	6	3.2835
2	0	0	2	0	9	1	3	1	43	2.8085
2	1	0	6	120	1	5	5	1	39	2.5094
2	1	0	2	120	3	3	4	1	28	3.3918
2	0	1	2	120	4	4	2	1	15	2.8251
2	0	0	6	30	12	4	4	2	1	3.6751
2	1	1	8	120	11	1	1	2	11	3.1668
2	1	0	8	60	9	5	5	2	8	2.5751
2	0	1	4	30	8	6	6	2	4	2.5415
2	0	1	8	0	11	1	5	2	12	3.1835
2	0	0	4	15	16	4	4	1	37	2.8585
2	1	0	6	30	13	5	5	2	42	2.6001
2	0	0	2	30	6	2	3	2	30	3.2251
2	1	0	8	120	14	4	4	2	37	2.5002
2	1	1	6	15	16	6	6	2	18	3.0335
2	0	0	6	60	11	5	5	2	50	3.0918
2	1	0	2	60	14	4	4	2	34	3.2168
2	1	0	8	15	6	6	6	2	18	3.6335
2	1	1	2	120	4	4	3	1	13	3.2001
2	1	1	6	30	14	6	6	2	6	2.5501
2	0	0	2	120	12	4	6	2	34	2.7585
2	1	1	8	30	3	5	5	2	37	2.9751
2	1	1	2	0	13	5	3	1	31	2.8585
2	1	0	4	60	13	5	4	1	34	3.0836
2	0	1	6	120	7	3	2	1	22	3.0835
2	0	0	4	0	4	6	6	2	10	2.7585
2	1	1	8	15	13	5	5	2	27	3.7168
2	1	1	2	0	6	6	3	1	9	2.5085
2	0	1	6	60	7	1	6	2	46	2.9585
2	0	1	8	60	15	3	3	2	26	3.0418
2	1	0	2	120	6	6	3	1	26	2.9585
2	0	1	8	15	12	4	4	2	28	2.3501
2	0	1	4	30	15	5	5	2	37	2.5835
2	0	0	2	60	3	1	6	1	22	2.3668
2	0	0	8	0	11	1	1	2	32	2.7668
2	0	0	2	60	4	2	2	2	8	3.2251
2	0	0	2	60	5	3	4	1	34	2.8168
2	1	0	4	60	3	3	4	1	41	3.2835
2	0	1	6	60	11	5	5	2	21	3.8001
2	1	0	8	30	2	4	4	2	32	3.2335
2	0	1	8	0	4	2	6	2	2	7.7252
2	0	1	2	0	13	5	3	1	43	3.5168
2	1	1	8	60	13	1	1	2	53	3.1918
2	1	1	4	0	2	4	4	2	7	2.6085
2	1	1	2	60	13	3	5	1	42	3.3751
2	1	1	4	120	3	5	5	2	30	4.1502
2	0	1	4	60	4	4	4	1	14	2.3334
2	0	0	4	30	14	4	5	1	29	2.3835
2	1	0	4	15	9	5	4	1	4	2.8585
2	1	1	4	60	13	5	5	1	19	3.0668
2	1	0	6	30	5	5	4	1	2	2.8835
2	0	0	4	15	6	2	4	1	44	3.3751
2	1	0	8	120	8	6	6	2	23	3.4668
2	1	1	2	30	1	5	5	1	9	2.3835
2	1	0	8	15	10	2	2	2	5	2.9585
2	0	0	6	30	13	5	4	2	48	3.2668
2	0	0	8	15	5	5	4	2	25	2.5335
2	0	1	6	0	7	3	3	2	26	2.8585
2	0	1	4	60	2	2	2	1	28	2.5418
2	0	1	4	0	9	3	3	2	19	2.8335
2	1	1	8	30	8	2	2	2	15	3.1502
2	0	1	4	30	7	5	2	1	31	2.9168
2	1	1	4	0	15	1	3	1	5	3.2418
2	1	1	8	120	5	3	3	2	11	2.6668
2	1	1	6	30	3	3	3	2	41	2.9585
2	0	1	8	120	13	3	3	2	17	3.2168
2	1	0	2	15	12	6	6	2	24	2.7251
2	1	1	8	120	4	2	2	2	38	2.4501
2	1	1	8	0	3	1	1	2	52	2.9918
2	1	1	8	60	8	4	4	2	35	3.0168
2	1	0	6	30	9	1	1	2	13	2.7085
2	1	0	2	15	4	6	5	2	26	2.3668
2	0	0	2	15	16	2	4	1	29	2.5919
2	1	0	2	60	4	2	5	1	13	2.4918
2	0	1	6	30	12	4	4	2	22	3.2003
2	0	0	8	15	12	4	4	2	45	2.7418
2	0	0	2	15	15	1	4	2	14	2.3001
2	0	0	6	30	3	3	3	2	56	2.5502
2	0	0	8	15	13	5	5	2	4	2.7669
2	1	1	8	60	14	2	2	2	50	2.5835
2	1	1	4	15	10	6	6	2	34	3.4085
2	1	1	8	0	5	3	3	2	14	2.5669
2	1	0	6	0	2	6	6	2	45	3.2585
2	1	0	8	120	16	6	6	2	30	3.2834
2	0	0	6	15	13	3	3	2	19	2.8418
2	1	1	8	60	1	5	5	2	26	3.5761
2	0	0	8	30	1	3	3	2	46	2.7168
2	0	1	8	0	3	1	1	2	37	2.7751
2	0	0	2	120	13	5	4	1	18	2.3001
2	1	0	8	60	2	6	6	2	22	2.3751
2	1	0	2	30	8	4	3	1	6	2.5251
2	0	1	8	0	5	3	2	2	32	2.8585
2	1	0	4	0	2	4	4	1	28	2.6751
2	1	0	8	60	7	3	3	2	12	3.0585
2	1	0	4	120	12	6	6	2	50	3.0751
2	0	1	2	120	6	6	5	1	55	2.9585
2	1	0	8	120	3	1	1	2	48	2.4168
2	0	0	2	0	3	3	4	1	44	2.1751
2	1	0	8	30	16	2	2	2	52	3.2835
2	0	0	8	120	14	4	4	2	54	2.6586
2	0	1	8	30	15	1	2	2	14	3.4086
2	0	1	4	15	8	4	1	1	26	2.9168
2	1	1	8	0	6	4	4	1	40	3.0418
2	0	0	2	30	5	1	3	1	21	3.9168
2	0	0	4	30	7	5	5	1	42	2.7918
2	1	0	6	30	12	4	5	2	49	2.2835
2	0	1	4	60	11	3	3	2	3	2.1835
2	0	0	6	15	6	4	2	1	13	3.3585
2	0	1	6	120	10	6	6	2	23	2.5418
2	1	1	8	120	7	5	5	1	46	2.8835
2	1	0	8	0	3	1	5	1	26	2.9085
2	0	0	6	15	11	1	5	1	35	5.5668
2	1	1	6	15	7	5	5	1	43	2.2084
2	1	1	8	15	3	3	3	2	36	2.7001
2	1	0	4	30	3	1	3	1	51	3.0418
2	0	0	8	60	7	3	3	2	47	2.3251
2	0	1	4	30	3	1	5	2	54	2.6918
2	0	1	2	0	5	5	5	1	37	2.8168
2	0	0	6	15	16	6	6	2	14	2.6501
2	1	0	2	120	2	2	4	1	10	2.3668
2	0	0	6	120	1	5	5	1	43	2.8085
2	0	1	6	60	15	1	2	1	54	5.2585
2	1	0	6	0	10	6	6	2	52	2.5085
2	1	1	4	120	4	6	6	2	47	2.3168
2	1	0	2	0	12	4	4	1	16	3.2668
2	0	0	8	30	12	6	6	2	27	3.5251
2	1	1	8	15	5	5	5	2	55	3.3669
2	0	1	8	120	6	4	4	2	46	3.0668
2	1	1	4	30	7	5	5	2	27	2.9001
2	1	1	2	60	8	6	6	2	24	2.7168
2	0	0	6	60	3	5	5	2	25	3.5168
2	0	1	2	0	3	3	5	1	46	2.9501
2	1	0	8	60	13	1	1	2	30	3.8501
2	1	1	4	60	4	4	4	2	20	2.9835
2	0	1	6	120	1	5	5	2	7	4.9002
2	1	0	4	30	11	1	2	1	38	2.6501
2	0	1	4	0	15	1	2	1	49	3.2918
2	1	0	2	30	7	3	4	1	16	2.6501
2	0	0	6	30	4	4	5	1	6	2.9001
2	0	0	8	0	14	4	5	1	11	2.8585
2	0	1	4	15	15	3	3	1	45	3.5335
2	1	1	4	60	1	1	1	1	32	2.7168
2	1	0	2	15	2	4	4	1	22	2.8918
2	1	1	4	0	10	4	4	1	17	3.0585
2	1	1	4	0	11	5	5	2	40	2.6585
2	1	0	2	60	11	1	5	1	32	2.5751
2	0	1	4	120	11	5	3	1	50	2.9585
2	0	1	6	30	13	5	2	1	38	3.7169
2	1	0	6	0	14	2	2	2	40	3.1501
2	1	1	6	120	1	5	4	2	45	2.3418
2	1	1	4	15	7	3	3	1	30	3.2168
2	0	1	2	15	9	3	4	1	51	2.5418
2	1	1	8	120	8	6	6	2	25	2.7085
2	0	1	4	120	7	1	5	1	50	2.6168
2	0	1	2	60	16	6	4	1	32	2.9418
2	0	0	8	0	12	2	3	1	15	2.7585
2	1	1	4	120	10	4	5	1	33	2.5669
2	1	0	4	15	5	1	6	1	46	4.2835
2	0	0	6	0	13	1	3	1	39	2.1334
2	0	1	6	30	14	6	6	1	39	3.8002
2	1	1	6	60	8	2	5	1	55	2.2084
2	0	0	8	0	6	4	4	2	50	3.6501
2	0	0	8	60	10	6	6	2	21	2.5918
2	1	1	2	0	10	2	4	1	9	3.8918
2	0	1	8	120	12	2	2	1	23	2.7918
2	0	1	2	120	11	3	3	2	56	2.6085
2	1	1	2	15	3	5	4	1	29	3.6085
2	0	0	6	30	5	5	5	1	27	3.4
2	0	0	6	120	14	2	2	1	14	3.0585
2	1	0	4	60	14	6	6	2	40	2.2585
2	0	0	6	60	2	4	4	2	31	2.8585
2	0	1	6	15	11	1	5	2	44	3.2501
2	1	1	6	0	10	6	6	2	27	2.4168
2	1	0	2	120	9	1	5	1	7	3.1001
2	1	1	6	0	16	4	3	1	51	2.6335
2	0	0	2	0	10	2	4	1	45	3.2083
2	1	1	6	0	7	3	3	1	36	2.2084
2	0	1	6	120	13	1	2	1	3	3.3751
2	1	1	6	60	2	4	4	1	20	3.5251
2	0	0	4	0	10	4	3	1	51	3.4085
2	0	1	6	0	10	6	6	2	52	3.3168
2	0	0	8	0	4	2	4	1	6	3.1085
2	0	1	4	30	6	4	5	2	8	2.6918
2	0	1	4	60	13	5	5	1	11	2.5501
2	0	0	2	60	7	5	4	1	28	2.7168
2	1	1	4	15	16	4	1	1	15	2.8585
2	0	1	8	60	5	1	4	1	4	4.8752
2	0	0	2	60	6	4	2	1	15	2.4501
2	0	0	8	15	11	3	3	2	31	2.3251
2	0	0	2	30	14	2	5	2	19	2.7418
2	0	0	8	120	4	2	2	2	4	2.4084
2	1	1	8	30	15	1	1	2	44	2.5998
2	0	0	2	15	3	5	4	1	20	3.2501
2	1	1	2	0	12	4	4	1	21	2.1168
2	0	1	2	30	7	3	3	1	53	4.6002
2	1	0	6	120	5	1	5	1	34	2.5835
2	0	0	6	30	14	6	6	2	35	2.9751
2	1	1	8	60	6	2	3	2	55	2.6501
2	0	1	2	120	5	5	3	1	2	2.8251
2	0	1	4	120	9	3	3	1	12	2.3418
2	1	1	2	30	15	3	4	1	26	2.3585
2	0	1	2	0	9	1	5	1	40	3.9418
2	0	1	4	0	8	2	3	2	8	3.4085
2	1	1	8	30	7	1	2	1	14	3.3501
2	1	1	4	60	3	3	3	1	20	2.6085
2	0	1	2	30	15	3	3	1	15	2.7834
2	1	1	8	15	12	4	2	2	46	3.0001
2	1	1	8	15	2	2	4	1	22	2.5501
2	0	1	4	60	12	4	6	1	54	4.175
2	0	0	4	30	5	3	4	1	43	2.7335
2	1	1	4	30	3	1	5	1	14	2.6085
2	0	0	8	30	7	1	1	1	43	2.5335
2	0	0	2	15	11	5	2	1	6	2.6501
2	1	1	2	120	1	1	3	1	6	3.2168
2	0	1	2	0	1	1	6	2	2	2.3001
2	0	1	4	15	1	5	5	2	22	2.6751
2	0	0	4	60	6	6	5	1	14	4.0918
2	0	0	4	0	16	2	4	1	36	2.6085
2	1	0	8	15	14	6	6	2	11	2.4002
2	1	0	8	0	5	3	3	2	53	3.1085
2	0	1	8	0	12	2	2	2	53	2.2418
2	0	0	4	120	2	4	4	2	18	2.4251
2	0	1	4	120	12	6	6	2	26	2.5001
2	0	0	2	15	12	6	6	2	16	2.3084
2	1	0	6	30	14	6	6	2	36	2.5918
2	1	1	4	15	2	6	6	2	28	2.5668
2	1	1	2	0	9	1	5	1	39	2.7001
2	0	1	6	15	14	4	4	2	35	2.5668
2	0	1	6	120	9	5	4	1	23	4.3418
2	0	1	2	30	1	5	4	1	43	2.9835
2	0	0	2	30	8	4	5	1	13	2.8168
2	0	0	4	0	2	4	4	1	39	3.3418
2	0	1	8	0	15	5	5	2	44	2.5418
2	1	1	4	15	8	4	4	2	24	3.0001
2	1	1	6	30	13	5	5	2	14	3.767
2	1	1	8	30	10	4	4	2	10	2.8335
2	1	1	4	15	6	2	3	2	49	2.6585
2	0	0	6	0	16	4	2	1	3	2.8835
2	0	1	6	30	1	1	3	1	5	2.6168
2	1	1	8	120	12	2	2	1	32	2.8835
2	1	1	4	120	8	2	2	1	20	2.2834
2	0	1	8	120	16	6	6	2	28	2.5501
2	0	1	6	30	4	4	4	2	17	2.7751
2	1	1	4	30	8	6	6	2	9	2.8335
2	0	0	2	120	2	2	2	2	13	2.5334
2	0	0	8	120	7	5	5	2	10	3.6835
2	0	1	6	15	6	4	3	2	46	5.9752
2	1	0	8	60	8	4	4	2	46	2.8335
2	0	1	2	120	9	1	5	1	28	2.5001
2	1	0	8	0	4	2	2	2	48	3.2251
2	0	0	6	0	8	4	3	1	38	3.3501
2	1	1	4	60	9	1	2	1	29	3.6168
2	0	0	8	15	9	1	1	2	39	2.9501
2	1	0	8	60	10	6	6	2	2	2.7585
2	0	0	4	60	9	1	1	2	37	3.4251
2	0	0	4	15	13	1	2	2	46	2.7918
2	1	1	6	30	12	4	4	2	14	2.4668
2	1	1	6	0	8	4	4	2	48	2.4918
2	0	1	2	120	13	5	5	1	40	2.6835
2	1	0	2	0	13	5	5	1	5	3.3835
2	0	1	6	15	4	2	2	2	42	2.7835
2	1	0	6	15	3	1	2	1	29	4.3168
2	1	0	8	60	14	2	2	2	14	3.0168
2	0	1	4	30	4	2	4	1	18	3.2918
2	0	0	2	120	4	4	5	1	15	3.2835
2	1	0	4	30	5	3	3	2	23	2.4335
2	1	1	6	30	6	6	6	2	51	2.6585
2	1	0	8	0	12	2	5	1	9	2.8335
2	0	0	4	60	12	4	4	1	12	1.9834
2	1	1	6	60	10	4	4	2	1	3.9417
2	0	1	6	60	1	3	3	2	9	2.4001
2	0	1	4	60	1	1	2	2	32	2.3918
2	0	0	2	0	4	4	2	1	54	2.9001
2	0	1	2	30	14	2	3	1	9	2.7669
2	1	1	2	120	12	4	5	1	33	2.9668
2	1	0	6	30	6	6	6	2	45	2.5751
2	0	1	2	60	15	5	5	1	55	2.6918
2	1	1	2	120	6	6	6	2	47	2.3251
2	1	1	4	15	5	1	5	1	37	3.0585
2	1	1	6	120	7	3	3	2	35	2.4251
2	1	0	6	60	4	6	6	2	39	2.8918
2	1	1	2	15	16	2	5	2	38	2.4834
2	0	0	8	120	15	5	4	2	5	2.4418
2	0	0	8	0	16	6	6	2	52	2.4001
2	0	1	6	60	10	4	4	1	19	2.5418
2	1	0	4	15	8	4	4	2	10	2.6335
2	0	1	6	120	6	2	5	2	7	2.8585
2	0	1	2	30	9	5	2	1	25	2.4251
2	0	1	8	15	9	1	2	2	41	2.7585
2	1	0	4	30	12	2	3	1	3	3.5668
2	1	0	4	120	1	3	3	2	33	3.7335
2	0	1	2	0	10	2	2	2	42	2.0251
2	1	0	4	0	10	4	4	2	5	2.9916
2	1	1	6	120	5	1	5	2	23	2.9751
2	0	1	2	0	11	3	6	2	41	2.6085
2	0	1	2	60	14	4	5	1	25	2.4168
2	1	1	2	30	5	1	5	1	55	2.1001
2	1	0	8	0	7	5	4	2	31	2.9001
2	1	0	2	30	2	6	5	2	54	3.0918
2	0	0	4	15	9	5	4	2	51	2.4918
2	1	1	2	0	3	3	4	1	24	2.7168
2	1	1	4	0	4	6	6	2	18	4.7835
2	1	1	4	60	11	3	3	2	13	2.9001
2	1	0	2	120	14	6	6	2	17	2.5501
2	1	0	2	0	1	1	5	2	14	2.7832
2	0	0	6	15	8	6	6	2	3	2.8001
2	0	1	6	15	5	3	3	2	3	2.6335
2	1	0	2	0	9	1	2	1	26	3.3918
2	1	1	4	15	13	1	2	1	21	3.4751
2	1	0	2	30	15	3	3	1	20	3.0835
2	0	0	2	30	10	6	4	1	40	2.9418
2	1	1	2	30	6	2	1	1	52	2.8585
2	1	0	8	0	16	6	6	2	43	3.2668
2	1	1	8	30	11	5	5	2	1	2.4252
2	1	0	6	15	16	6	6	2	21	3.7418
2	1	1	6	60	15	1	5	2	37	2.8085
2	1	1	2	30	16	4	4	1	56	2.6085
2	1	1	4	30	13	3	3	2	10	2.4668
2	0	0	6	120	5	1	1	2	21	3.8668
2	0	1	4	0	10	4	4	2	28	2.8001
2	0	0	2	30	1	5	5	1	51	3.4918
2	0	0	8	60	2	6	6	2	6	2.3835
2	0	1	4	120	3	5	5	2	32	2.6751
2	1	1	6	120	14	2	4	1	48	3.0668
2	1	0	6	15	7	5	4	1	52	3.0418
2	1	0	8	30	11	5	5	1	11	3.2668
2	0	1	4	30	12	2	2	2	49	2.2585
2	1	0	2	30	1	5	3	2	37	2.1834
2	0	0	4	30	16	6	6	2	13	2.7918
2	1	1	6	120	8	4	4	2	1	2.4584
2	0	1	6	15	13	3	3	2	53	2.5751
2	0	0	6	60	1	3	3	2	52	2.1001
2	1	0	6	0	8	4	4	2	42	2.1835
2	0	0	2	30	16	4	5	2	11	2.0584
2	0	1	4	0	11	5	5	1	13	3.2668
2	0	0	8	15	1	1	1	2	37	2.8085
2	0	1	2	60	11	1	2	2	8	2.4585
2	1	0	6	0	1	5	4	1	23	3.7501
2	1	1	6	15	6	4	3	1	40	2.2418
2	1	0	4	30	7	5	2	1	10	2.7335
2	1	0	6	60	15	1	3	1	19	3.7418
2	0	1	8	15	1	1	1	2	20	2.7251
2	1	0	4	120	11	5	2	2	23	6.5835
2	1	0	2	15	10	4	3	1	46	3.4668
2	0	1	4	15	2	6	6	2	21	3.1918
2	0	0	8	15	4	4	4	2	5	3.0418
2	0	0	6	15	15	5	5	2	43	2.4918
2	1	1	8	15	1	1	2	2	22	3.2918
2	0	1	4	60	5	5	3	2	13	2.7918
2	1	1	6	0	1	5	2	2	16	2.5335
2	1	0	2	0	4	4	4	1	5	3.5501
2	1	1	2	120	9	1	4	1	21	2.9085
2	0	1	8	30	8	2	2	2	51	3.0335
2	1	0	8	30	8	2	2	2	50	3.3001
2	0	0	2	0	11	3	3	1	44	2.2001
2	1	1	2	15	10	4	5	1	10	3.3168
2	0	0	8	30	8	2	2	1	29	2.3001
2	1	1	6	30	5	5	6	2	23	4.0501
2	1	1	2	15	9	3	5	1	32	3.2501
2	1	0	4	60	1	1	3	1	29	3.1335
2	0	0	6	15	7	5	3	1	41	2.2585
2	0	0	2	30	15	3	4	1	56	3.4501
2	1	1	6	15	5	3	3	2	28	2.6585
2	1	0	2	60	6	4	3	1	33	2.8335
2	0	0	4	0	15	1	4	1	9	3.0418
2	1	0	4	30	13	3	3	2	34	2.6501
2	0	1	2	60	6	4	2	1	49	3.0001
2	0	0	2	0	6	6	5	1	5	2.6585
2	0	0	6	0	1	5	5	2	18	2.6168
2	0	0	4	15	8	4	4	2	42	2.7001
2	0	0	4	60	3	3	3	2	55	2.8668
2	0	0	2	60	15	5	2	1	26	2.4335
2	1	1	2	0	4	4	2	1	27	3.2418
2	0	1	8	120	15	5	5	1	20	2.4501
2	1	0	4	0	7	1	4	1	52	2.8168
2	1	0	6	15	11	1	1	2	10	3.0835
2	0	1	6	0	1	5	5	2	4	3.1668
2	0	0	8	0	7	5	5	2	51	2.225
2	1	1	2	60	16	6	6	2	54	2.5751
2	1	0	4	120	16	2	5	2	35	3.6001
2	0	1	2	15	7	1	4	1	5	2.3752
2	0	1	6	30	10	2	2	2	33	2.6668
2	1	1	2	0	11	3	3	1	42	2.4334
2	0	0	2	60	14	4	4	1	30	2.7251
2	0	0	2	0	5	5	4	1	27	2.7169
2	0	1	4	15	13	1	2	2	21	3.3501
2	0	0	6	0	2	6	6	2	51	2.7168
2	0	1	2	60	4	2	5	1	26	3.2251
2	1	1	4	0	1	3	3	1	48	3.1835
2	1	1	4	15	1	5	4	1	43	2.3751
2	1	1	2	15	15	1	5	1	54	3.9085
2	1	1	8	15	9	1	1	2	48	4.8835
2	0	0	4	0	11	5	5	2	17	2.2834
2	0	1	8	30	4	6	6	2	31	2.8168
2	0	1	2	60	13	3	6	1	22	2.5334
2	1	1	6	15	14	4	4	1	24	2.5335
2	0	0	8	120	16	6	6	2	27	2.9001
2	0	1	2	120	12	4	3	1	16	2.4835
2	1	0	8	0	11	1	1	2	19	2.6335
2	0	0	2	60	13	3	3	2	39	2.9585
2	0	1	8	60	14	2	2	2	17	3.0251
2	1	0	6	120	13	1	2	1	17	3.3501
2	1	1	4	120	11	5	2	1	20	3.7668
2	0	1	6	0	13	1	3	1	20	2.8251
2	0	1	6	30	2	2	2	2	42	2.7918
2	0	0	8	60	6	2	2	2	19	3.0251
2	1	0	4	30	6	4	2	2	53	2.5918
2	1	1	8	0	13	3	3	2	30	2.3251
2	0	0	2	0	12	4	4	1	37	2.8001
2	0	0	6	30	6	6	6	1	16	3.0585
2	1	1	6	15	11	1	5	1	41	3.2335
2	1	1	2	120	3	3	3	1	39	2.6085
2	0	1	2	120	10	2	2	1	20	2.8085
2	1	0	4	15	1	5	5	2	47	2.7668
2	1	1	6	120	13	1	4	2	54	2.1001
2	0	1	6	0	5	1	4	1	52	3.4251
2	1	1	2	120	10	2	1	1	48	3.2668
2	0	1	8	15	6	6	6	2	35	3.2418
2	0	0	8	120	12	2	2	2	48	2.1668
2	1	1	4	0	12	6	6	2	7	3.1001
2	1	1	4	30	5	3	3	2	9	2.5918
2	1	1	4	30	15	5	5	2	42	3.6418
2	1	1	6	60	11	5	4	2	48	2.8335
2	0	0	4	30	8	6	6	2	7	3.0085
2	0	0	8	120	8	6	6	2	56	2.6918
2	0	1	2	15	8	2	4	1	52	2.7001
2	1	1	6	0	9	5	5	1	50	2.3835
2	1	0	4	120	7	1	5	1	40	2.8418
2	0	0	8	0	15	5	2	2	55	4.8002
2	0	1	8	120	14	4	4	2	48	3.1085
2	1	0	4	60	5	5	5	2	5	2.7918
2	0	0	4	15	10	6	6	2	53	3.9251
2	0	0	2	15	4	6	3	1	32	2.8918
2	0	1	2	0	6	6	6	2	6	3.6251
2	1	0	4	30	16	6	6	2	52	3.3251
2	0	0	8	120	13	3	3	2	39	2.8585
2	0	0	4	30	13	3	3	2	34	2.9835
2	0	1	8	60	10	6	6	2	24	3.1085
2	1	0	4	60	4	4	3	2	50	3.4168
2	1	0	4	0	4	6	6	1	23	2.7751
2	1	1	2	60	15	5	4	1	15	2.1001
2	0	1	4	120	4	6	5	1	36	3.7585
2	0	1	8	120	8	6	6	2	5	2.2584
2	0	1	6	60	2	4	4	2	11	2.7001
2	0	1	2	15	3	5	2	1	14	2.5501
2	1	1	8	15	6	6	6	2	56	2.7334
2	0	1	6	15	3	1	4	2	30	5.3253
2	0	1	6	30	3	3	3	2	15	2.8668
2	1	0	6	60	2	4	4	2	15	3.4918
2	1	1	2	0	5	5	4	1	48	4.9502
2	1	1	8	15	14	6	6	2	56	2.3918
2	0	0	4	120	3	5	5	1	34	2.8585
2	0	0	6	120	15	3	3	2	47	2.5918
2	1	1	8	30	16	2	2	2	38	3.0668
2	0	1	4	30	13	3	3	2	36	2.7168
2	1	0	2	0	5	5	1	1	56	3.0668
2	1	1	8	120	3	1	1	2	53	2.6501
2	1	1	4	120	9	3	3	2	18	3.3918
2	1	0	8	15	11	3	3	2	50	2.5335
2	0	0	8	15	6	6	6	2	56	3.3418
2	0	0	8	15	14	6	6	2	8	3.0001
2	1	1	4	120	1	3	3	2	16	2.6418
2	0	0	6	0	9	5	6	2	4	3.5251
2	1	1	2	60	12	2	5	1	35	3.329
2	0	1	8	15	3	3	3	2	9	2.9418
2	1	0	2	120	10	2	2	1	36	2.0751
2	1	0	2	30	5	1	4	1	55	2.3585
2	0	1	8	60	1	5	5	2	42	2.8751
2	0	1	6	0	9	5	5	2	12	3.4751
2	0	0	6	30	9	1	5	2	34	3.6585
2	1	0	2	60	3	1	2	1	29	2.9835
2	1	0	8	60	5	1	2	2	12	4.8835
2	0	1	6	60	4	6	6	2	16	4.5502
2	0	1	6	120	5	1	1	2	47	2.4085
2	1	1	4	30	16	6	6	2	19	3.5918
2	1	1	6	60	7	1	1	2	12	2.4501
2	1	0	2	30	13	1	3	1	19	2.8335
2	1	0	8	120	6	4	4	1	36	2.3501
2	1	1	6	60	3	5	5	2	39	2.4001
2	0	1	6	30	6	6	6	2	1	2.7418
2	0	1	2	60	7	5	2	1	3	3.2251
2	0	1	4	0	7	1	3	2	30	2.6085
2	0	1	4	0	2	4	4	2	4	2.4084
2	1	1	8	60	9	5	5	2	19	2.8501
2	0	1	8	15	13	5	5	2	36	2.7835
2	0	0	8	120	6	4	4	2	14	2.2834
2	0	1	8	30	10	4	4	2	30	2.8168
2	1	1	8	15	11	3	3	2	7	2.7085
2	0	1	4	0	3	5	2	1	55	2.8585
2	0	0	8	0	13	3	3	2	16	2.3334
2	0	0	4	120	7	1	3	1	23	2.5668
2	0	0	4	120	4	6	6	2	1	2.6584
2	1	0	8	0	13	3	3	2	29	2.7918
2	0	0	4	30	6	4	4	2	29	3.6585
2	0	0	2	120	9	1	5	1	7	3.1251
2	0	1	8	60	6	2	2	2	18	2.8585
2	0	1	2	0	4	4	6	2	44	2.8751
2	1	0	6	120	10	6	6	2	19	2.3501
2	1	0	2	30	9	5	6	1	26	2.7584
2	0	0	6	15	12	2	3	1	26	2.2834
2	1	0	2	15	8	2	2	1	7	2.1001
2	0	1	8	30	2	4	6	2	44	2.6918
2	0	0	6	60	15	1	1	2	27	2.7168
2	0	0	6	0	15	3	3	2	43	3.2918
2	1	0	8	120	15	5	5	2	38	3.1918
2	0	0	8	60	5	1	1	2	53	5.0668
2	0	0	2	15	7	1	4	1	3	2.7001
2	1	0	4	60	11	3	3	2	54	2.6668
2	1	1	6	120	9	5	5	2	44	2.7168
2	0	0	2	120	11	3	3	2	26	2.5585
2	0	0	4	60	1	1	2	1	47	2.8085
2	0	1	4	0	12	6	6	2	7	2.7326
2	1	1	2	60	5	3	4	1	1	2.3918
2	0	0	2	30	7	3	4	1	47	2.5501
2	0	0	4	0	8	2	3	1	47	3.5918
2	1	1	6	15	13	3	3	2	10	2.5335
2	0	0	2	120	14	6	6	2	52	2.9751
2	0	1	2	30	2	6	6	2	17	3.0418
2	1	0	4	15	16	4	5	2	50	2.6751
2	1	0	6	120	2	6	6	2	26	2.4085
2	0	1	8	60	7	3	3	2	41	3.4751
2	0	0	4	60	10	2	2	2	29	2.8335
2	0	1	6	60	9	3	3	2	9	2.7501
2	0	0	4	0	1	3	3	2	19	2.0834
2	0	0	2	30	2	6	6	2	19	2.7918
2	1	1	8	60	5	1	1	2	47	2.5751
2	1	0	6	60	8	2	2	2	5	3.2501
2	1	0	8	30	4	6	6	2	25	3.5335
2	1	1	4	0	9	3	3	2	38	2.9251
2	1	1	4	60	12	4	4	2	1	2.9085
2	1	0	2	15	16	2	5	2	30	3.5918
2	0	0	4	120	8	2	3	2	14	2.6585
2	1	0	4	0	8	2	3	2	8	2.2502
2	1	0	6	30	4	4	4	2	18	3.1168
2	0	1	6	15	7	5	5	1	41	3.7835
2	0	1	6	120	8	4	4	2	4	2.3834
2	1	0	2	0	11	3	3	1	2	3.5251
2	1	1	2	0	14	6	5	1	22	3.0002
2	0	0	6	30	10	2	2	2	27	2.2418
2	0	1	2	60	3	1	2	1	22	4.1084
2	0	0	2	0	1	1	3	1	1	2.3334
2	1	0	6	120	9	5	5	1	23	2.5916
2	0	1	6	30	11	3	3	2	30	2.3835
2	1	0	6	15	5	3	3	2	3	2.7418
2	1	1	2	60	4	2	3	1	31	2.1168
2	0	1	2	120	3	3	3	1	12	1.9251
2	0	1	2	30	13	1	4	1	8	3.3835
2	1	0	2	120	12	4	5	1	10	2.8585
2	0	1	4	60	14	6	6	2	56	3.9918
2	0	0	8	60	16	4	4	2	33	2.4251
2	0	1	6	120	14	2	5	2	55	3.1835
2	0	1	2	30	5	1	3	1	52	2.7919
2	0	1	4	30	11	1	2	2	28	3.2668
2	1	1	6	60	9	3	3	2	25	2.8335
2	0	0	2	15	8	2	3	1	27	2.7251
2	0	1	8	120	7	5	5	2	35	2.6418
2	0	1	2	15	4	6	4	1	54	2.9001
2	0	0	4	120	10	4	4	2	31	2.6918
2	1	0	8	120	13	3	3	2	29	3.0585
2	0	0	4	30	3	1	4	1	15	2.5001
2	1	1	6	60	1	3	3	2	25	2.6085
2	0	0	4	60	2	2	2	2	13	2.1835
2	0	0	2	60	11	1	1	1	35	2.1918
2	0	0	4	15	14	2	2	2	49	3.0001
2	1	1	8	30	9	3	3	2	30	3.8418
2	1	0	6	0	15	3	3	2	48	3.1251
2	0	0	2	0	14	6	5	2	45	2.9251
2	0	0	8	30	4	6	6	2	16	3.4335
2	1	0	2	120	5	5	6	1	43	2.8002
2	1	1	8	60	15	3	3	2	33	2.3668
2	0	1	6	0	6	2	2	2	17	3.5334
2	1	0	2	120	11	3	3	1	23	2.6501
2	1	0	2	60	8	6	6	1	3	3.1251
2	0	0	2	60	8	6	5	1	38	2.4835
2	0	0	8	60	14	2	2	2	21	2.8835
2	0	1	8	30	12	6	6	2	45	3.7585
2	0	1	6	15	12	2	2	2	31	2.2084
2	1	0	2	60	7	5	3	1	1	2.5084
2	0	1	4	0	4	6	5	1	23	2.7418
2	1	1	8	30	4	6	4	1	27	2.4251
2	0	1	8	15	11	3	3	2	43	2.4668
2	0	0	6	120	16	4	4	2	11	2.5168
2	0	1	6	60	8	2	2	2	10	2.7751
2	0	0	8	30	15	1	1	2	30	2.4168
2	0	0	6	60	12	6	6	2	2	3.0417
2	1	1	4	30	14	4	5	2	39	2.7835
2	0	0	2	120	6	6	4	2	4	2.0251
2	0	0	8	30	3	5	5	2	31	2.4418
2	0	0	2	120	1	1	4	1	27	2.3919
2	1	1	6	120	16	4	4	2	32	2.5501
2	1	1	4	120	7	1	5	1	42	3.2918
3	0	0	4	60	10	2	3	1	41	2.7085
3	0	0	4	0	9	3	3	2	35	2.3418
3	0	1	8	15	6	6	6	2	38	2.7916
3	0	0	6	15	14	4	4	2	42	2.4085
3	1	0	4	30	12	2	2	1	26	2.4001
3	1	1	8	30	3	5	4	1	13	3.7335
3	0	0	8	30	15	1	1	2	1	2.4501
3	1	0	4	60	6	6	6	2	42	2.5335
3	0	1	2	0	5	5	2	1	13	2.2668
3	0	0	6	60	8	2	2	2	55	2.1585
3	0	0	4	60	4	4	4	2	1	2.9835
3	1	1	2	15	9	3	3	1	49	2.7418
3	0	1	8	30	7	1	1	2	17	2.4835
3	0	0	2	15	11	5	2	1	34	2.6668
3	0	0	2	30	7	3	3	2	56	2.3251
3	0	0	8	120	5	3	3	2	37	2.5751
3	0	0	6	15	7	5	4	1	25	2.3668
3	1	1	8	60	7	3	3	2	43	2.6751
3	1	0	4	0	11	5	2	1	20	2.6001
3	0	0	8	120	12	2	2	2	47	2.5585
3	1	1	6	120	2	6	6	2	43	2.5668
3	0	0	6	0	8	4	4	1	20	2.5669
3	1	1	8	120	4	2	2	2	32	2.6586
3	0	0	4	0	3	5	4	2	11	2.2084
3	1	0	6	15	7	5	5	2	55	1.9918
3	1	1	2	60	16	6	6	1	9	2.8751
3	0	0	8	0	15	5	5	2	8	2.6585
3	1	0	4	120	4	6	6	2	45	2.8001
3	0	1	4	30	14	4	4	1	14	3.0168
3	0	1	2	15	8	2	2	1	50	2.1251
3	0	1	2	60	11	1	1	1	2	2.5585
3	1	1	6	15	7	5	5	2	21	2.5751
3	0	0	6	120	15	3	3	2	49	2.5668
3	0	1	6	120	6	2	2	2	37	2.7085
3	1	1	4	30	16	6	6	2	5	2.6085
3	1	0	8	30	7	1	1	2	7	2.3085
3	1	0	2	0	12	4	1	1	22	2.9418
3	1	1	6	0	6	2	2	2	38	2.3585
3	1	0	4	120	3	5	5	2	2	2.5335
3	0	0	2	30	5	1	1	1	18	3.0501
3	0	0	8	60	8	4	4	2	45	2.4085
3	0	0	2	120	14	6	6	2	5	2.5335
3	0	0	4	60	12	4	5	1	38	2.6751
3	0	0	6	120	16	4	4	2	31	2.4836
3	1	0	2	0	14	6	6	2	26	2.3168
3	1	1	6	0	15	3	3	2	30	2.0584
3	0	1	4	60	10	2	2	2	18	2.7585
3	0	0	4	60	6	6	6	2	42	2.3668
3	1	0	2	0	4	4	6	1	5	2.4501
3	0	1	4	15	13	1	6	1	40	2.5501
3	1	1	2	30	1	5	5	1	41	2.4501
3	0	0	4	15	6	2	2	2	12	2.7585
3	1	1	2	120	6	6	6	2	20	2.1585
3	1	1	2	120	9	1	3	1	2	2.7835
3	0	1	6	60	10	4	4	2	54	2.4418
3	0	0	4	15	8	4	4	2	27	2.2001
3	0	1	2	120	3	3	3	1	27	2.4668
3	0	1	8	15	12	4	5	2	1	2.8001
3	1	1	4	0	1	3	3	2	44	2.6585
3	0	1	4	15	7	3	3	2	50	2.0168
3	1	1	6	0	9	5	5	1	35	3.1835
3	0	0	6	30	1	1	1	2	27	2.6335
3	0	1	6	120	1	5	5	2	26	2.3678
3	1	0	8	120	15	5	5	2	6	2.3668
3	1	0	2	15	2	4	5	1	9	2.4001
3	0	0	8	60	2	6	6	2	33	2.0418
3	0	0	2	60	8	6	6	1	52	1.9418
3	1	1	8	15	5	5	5	2	1	2.1585
3	1	1	4	15	16	4	4	1	11	2.2835
3	0	0	2	15	10	4	4	1	48	1.9418
3	1	1	8	0	4	2	2	2	29	2.7168
3	0	0	4	30	4	2	2	2	7	2.4001
3	1	0	2	15	11	5	2	1	22	2.1001
3	0	1	6	60	15	1	1	2	32	2.4335
3	0	0	2	30	15	3	3	2	17	2.3084
3	1	1	6	120	10	6	6	2	4	2.7168
3	1	0	8	60	14	2	2	2	43	2.8335
3	0	1	8	30	2	4	4	2	4	2.4668
3	1	0	6	60	11	5	5	2	19	2.7501
3	1	0	6	15	4	2	2	2	16	2.6
3	0	1	6	60	4	6	6	2	30	2.8001
3	1	1	4	30	3	1	1	1	10	2.5418
3	1	0	8	0	16	6	6	2	33	2.9751
3	1	1	6	120	13	1	1	2	35	2.4085
3	0	1	4	0	2	4	4	2	20	2.8001
3	0	0	6	15	12	2	2	2	34	2.7751
3	0	1	8	30	4	6	6	2	14	2.5335
3	1	0	4	120	9	3	3	2	36	2.3418
3	1	1	8	60	16	4	4	2	53	2.2168
3	1	1	6	120	9	5	5	2	25	2.5585
3	0	0	6	120	8	4	4	2	52	2.0585
3	0	1	8	30	11	5	5	2	25	2.4584
3	0	1	4	60	11	3	3	2	7	2.3251
3	1	1	4	30	5	3	3	2	34	2.2418
3	0	0	4	60	5	5	5	2	17	2.4251
3	1	1	2	60	14	4	5	1	39	2.7085
3	0	1	2	60	16	6	6	2	12	2.7001
3	0	0	8	15	13	5	5	2	18	2.7585
3	0	1	8	30	12	6	6	2	39	2.4085
3	1	1	2	120	14	6	6	2	39	2.2585
3	0	0	2	120	12	4	6	1	17	2.6168
3	0	0	8	15	9	1	1	2	22	3.5335
3	1	1	2	120	3	3	3	2	21	2.1918
3	0	1	4	120	10	4	4	2	17	2.6251
3	1	1	2	15	4	6	6	2	30	2.7501
3	0	1	8	0	8	6	6	2	22	2.6585
3	0	1	8	15	13	5	5	2	25	3.0835
3	1	0	4	120	8	2	2	2	12	5.1585
3	1	0	2	120	4	4	3	1	29	2.3001
3	0	1	6	15	13	3	3	2	28	2.3834
3	1	1	4	0	10	4	4	1	38	2.7335
3	0	1	6	60	7	1	1	2	13	4.1085
3	0	0	8	15	10	2	2	2	50	2.6584
3	0	1	8	0	13	3	3	2	37	2.5085
3	0	1	8	120	3	1	2	1	32	3.0835
3	1	1	4	0	2	4	1	1	14	2.0751
3	1	1	6	60	7	1	1	2	6	2.3835
3	1	1	8	15	11	3	3	2	47	2.3084
3	0	1	4	60	4	4	4	2	35	2.2001
3	1	1	4	30	11	1	2	1	23	2.7418
3	1	0	4	0	9	3	3	2	49	2.2584
3	0	1	8	120	15	5	4	2	16	2.5251
3	0	1	2	15	12	6	4	1	1	2.7251
3	1	0	4	15	13	1	1	1	53	2.4085
3	0	1	8	120	11	1	1	2	55	2.2418
3	1	0	2	0	6	6	6	2	24	2.2334
3	0	1	6	15	15	5	5	1	46	2.3585
3	0	1	6	60	11	5	5	2	3	2.1834
3	0	0	2	15	16	2	4	1	46	2.2668
3	1	0	6	60	15	1	1	2	28	2.4918
3	1	1	6	15	11	1	1	2	21	2.7418
3	1	1	6	60	8	2	2	2	43	2.7001
3	0	1	2	60	3	1	3	1	5	2.4918
3	1	0	8	15	11	3	2	1	18	5.7835
3	1	1	8	120	11	1	1	2	32	2.3251
3	0	0	8	0	7	5	5	2	52	2.6583
3	0	0	8	15	6	6	6	2	36	2.8835
3	0	0	8	30	11	5	5	2	9	2.1168
3	0	1	2	120	10	2	3	1	44	2.4668
3	0	0	4	30	7	5	5	2	2	2.4501
3	0	1	4	120	4	6	6	2	50	3.3502
3	0	1	4	30	7	5	5	2	11	2.2918
3	1	1	4	0	3	5	5	1	10	2.3835
3	0	0	6	120	9	5	5	2	11	2.8168
3	1	0	6	120	1	5	5	2	3	2.9085
3	0	1	6	0	6	2	2	2	16	2.4835
3	0	1	8	120	6	4	4	1	16	2.2918
3	1	0	2	60	15	5	4	1	44	2.4001
3	1	1	4	60	3	3	3	2	14	2.8835
3	0	0	2	15	8	2	4	1	12	2.3835
3	0	1	8	30	15	1	1	2	16	2.1835
3	1	1	4	120	16	2	2	2	2	2.6751
3	1	0	4	30	3	1	2	1	16	2.9002
3	1	0	6	60	16	2	2	2	13	2.2584
3	1	0	6	0	16	4	4	1	36	2.2084
3	0	0	6	120	2	6	6	2	36	2.8168
3	1	1	6	30	11	3	3	2	15	2.3918
3	0	1	4	120	15	1	1	2	50	2.6751
3	1	0	6	0	5	1	1	1	4	2.2501
3	1	0	4	30	5	3	3	2	11	2.1001
3	0	0	6	30	4	4	4	2	29	2.2251
3	0	1	2	0	2	2	3	1	10	2.4834
3	0	0	2	0	4	4	4	1	47	2.1918
3	0	0	8	15	11	3	3	2	2	2.2418
3	0	1	4	0	9	3	3	2	52	2.5168
3	1	0	2	0	1	1	3	1	47	2.2251
3	1	1	2	0	5	5	3	1	53	3.5251
3	0	1	6	0	15	3	3	2	16	2.6918
3	1	1	8	0	11	1	1	2	6	2.8918
3	0	1	2	0	3	3	3	2	38	2.0668
3	1	0	4	15	16	4	4	2	52	2.3168
3	1	1	8	30	1	3	3	2	28	2.6668
3	0	1	4	60	6	6	6	2	7	2.55
3	0	1	4	120	9	3	3	2	25	2.5835
3	1	0	6	30	5	5	5	1	15	2.1168
3	0	0	8	60	14	2	2	2	53	2.6335
3	1	0	4	120	11	5	5	1	48	2.6085
3	0	1	2	0	12	4	4	1	12	2.1918
3	1	1	8	120	5	3	3	2	49	2.5835
3	0	1	8	60	13	1	1	2	56	2.3501
3	0	1	4	15	9	5	5	2	7	2.3668
3	0	1	4	30	6	4	4	2	54	2.4501
3	0	0	2	60	6	4	4	2	29	2.1001
3	0	0	4	120	11	5	4	1	22	2.1168
3	1	1	2	0	12	4	4	2	5	2.1918
3	0	1	8	60	16	4	4	2	19	2.8085
3	0	0	8	15	5	5	5	2	22	2.3668
3	0	1	2	60	6	4	4	1	45	2.2918
3	1	0	8	30	15	1	1	2	55	2.7418
3	0	0	2	120	9	1	4	1	4	2.1501
3	0	0	8	120	6	4	4	2	17	2.3501
3	1	0	2	60	14	4	4	1	28	2.2751
3	0	1	2	60	4	2	3	1	14	2.1334
3	0	0	8	60	10	6	6	2	10	3.0251
3	0	1	4	120	1	3	3	2	9	2.2418
3	0	0	2	60	7	5	4	1	51	2.1168
3	0	1	6	60	2	4	4	2	18	2.0168
3	1	0	8	30	1	3	3	2	25	2.0335
3	1	1	8	120	7	5	5	2	45	2.5251
3	0	0	6	15	8	6	6	2	6	3.2251
3	1	1	6	15	5	3	3	2	32	2.7168
3	1	1	2	15	3	5	3	2	19	2.1668
3	1	1	8	0	7	5	5	1	34	3.5501
3	1	1	8	0	5	3	3	2	11	2.3918
3	1	1	8	60	15	3	3	2	42	2.5501
3	0	1	8	15	3	3	3	2	3	2.5335
3	1	0	2	15	8	2	3	1	54	2.3834
3	1	1	6	30	10	2	2	1	42	2.0834
3	1	0	4	120	2	4	4	1	17	2.1168
3	0	0	4	30	5	3	3	2	28	2.2168
3	0	1	8	120	13	3	3	2	45	2.3501
3	0	0	2	15	3	5	3	1	54	2.4
3	0	0	8	0	13	3	3	1	38	2.2834
3	0	1	8	0	7	5	5	2	43	2.4251
3	0	1	6	0	1	5	5	2	9	2.4501
3	1	0	8	0	12	2	2	2	32	3.0001
3	1	0	6	120	10	6	6	2	8	3.4335
3	1	1	4	30	14	4	5	1	33	2.5501
3	0	0	2	120	1	1	1	1	39	3.0335
3	1	1	8	60	1	5	5	1	25	2.2251
3	1	0	4	15	2	6	6	2	23	2.2335
3	0	0	4	120	10	4	4	2	25	2.3501
3	1	0	8	15	5	5	5	2	34	2.0835
3	1	1	4	120	15	1	1	2	26	2.4418
3	0	1	2	120	4	4	1	1	47	2.0168
3	1	0	2	0	13	5	4	1	31	3.9085
3	0	0	2	15	2	4	4	1	7	2.5668
3	1	0	8	15	4	4	4	2	3	2.4334
3	0	1	8	0	5	3	3	2	33	2.3084
3	0	0	8	30	16	2	2	2	19	2.3084
3	1	1	2	120	2	2	2	1	10	2.7501
3	0	1	6	15	3	1	1	2	2	2.6918
3	1	0	2	0	11	3	3	1	40	2.4501
3	1	0	2	60	8	6	4	1	6	2.3334
3	0	1	6	30	10	2	2	2	32	2.4501
3	0	0	2	120	13	5	3	1	29	2.4668
3	1	0	4	0	3	5	4	1	45	2.7918
3	0	0	2	15	12	6	6	1	13	2.1751
3	1	0	4	0	1	3	3	2	6	2.1834
3	1	0	6	60	10	4	4	2	15	2.4334
3	0	0	2	0	5	5	3	1	20	2.3418
3	1	1	8	30	2	4	4	2	9	2.3501
3	1	0	4	15	6	2	2	2	31	2.2835
3	0	0	4	120	3	5	5	2	19	3.6168
3	1	0	6	60	1	3	3	2	55	2.6585
3	1	1	8	60	6	2	2	2	42	2.2418
3	1	0	8	60	16	4	4	2	36	3.9585
3	0	0	6	60	7	1	1	2	56	2.7501
3	0	1	4	0	8	2	3	1	49	2.5418
3	1	0	8	60	8	4	4	2	36	2.8251
3	0	1	8	15	2	2	2	2	4	2.4918
3	0	1	6	120	14	2	2	2	14	2.3001
3	1	0	4	0	2	4	4	2	53	2.3085
3	1	1	2	15	12	6	6	2	19	2.3001
3	1	1	4	120	4	6	6	2	45	2.1501
3	1	0	8	30	2	4	4	1	44	2.4751
3	1	1	2	15	2	4	4	1	23	2.1084
3	1	0	2	120	6	6	6	2	10	2.1418
3	0	1	2	30	16	4	5	1	48	2.0668
3	1	0	2	60	5	3	3	2	24	2.2418
3	1	1	2	15	1	3	3	2	9	2.6668
3	0	1	8	60	15	3	3	2	23	2.5751
3	0	1	2	30	8	4	3	1	2	2.8585
3	1	1	2	120	5	5	3	1	24	2.2418
3	1	0	4	30	13	3	3	2	15	2.3751
3	0	0	8	60	13	1	1	2	11	3.1252
3	1	0	4	15	1	5	5	2	35	2.5418
3	1	0	2	15	9	3	3	2	53	2.0584
3	1	0	2	120	14	6	6	2	10	2.6585
3	0	0	8	0	6	4	4	2	18	2.4418
3	1	1	6	0	10	6	6	2	18	2.4168
3	0	0	2	120	2	2	2	1	12	2.3835
3	1	0	6	0	10	6	6	2	28	2.9085
3	1	1	8	60	2	6	6	2	36	2.6501
3	0	0	2	60	12	2	6	1	35	2.0834
3	0	1	6	30	3	3	3	2	53	2.0918
3	1	1	4	15	14	2	2	2	41	3.1335
3	1	0	4	60	10	2	2	2	12	2.4501
3	0	1	4	0	16	2	2	2	19	2.2418
3	1	0	4	60	1	1	1	2	23	2.5835
3	0	0	6	30	13	5	5	2	26	2.4918
3	0	1	6	0	16	4	4	2	16	2.7335
3	0	1	8	15	1	1	1	1	1	2.6418
3	0	1	2	30	15	3	3	2	50	2.6168
3	0	0	6	30	11	3	3	2	2	2.3835
3	0	0	8	30	12	6	6	2	46	2.6168
3	0	1	2	30	14	2	6	1	39	2.2834
3	1	1	2	60	7	5	3	1	15	2.2668
3	0	0	4	0	7	1	1	2	23	2.8918
3	1	1	8	120	3	1	1	2	30	2.2584
3	1	1	4	60	4	4	4	2	31	2.6751
3	0	1	4	60	13	5	5	2	55	2.6085
3	0	1	8	60	2	6	6	2	35	2.1251
3	0	0	8	30	2	4	4	2	30	2.7919
3	1	1	6	120	14	2	2	2	50	2.4251
3	0	0	8	0	4	2	2	1	35	2.2251
3	0	1	2	30	1	5	4	1	2	2.7585
3	1	0	4	60	4	4	4	2	53	2.3418
3	0	0	2	120	3	3	3	2	36	1.8584
3	1	0	2	30	2	6	6	2	2	2.1585
3	0	0	2	0	12	4	4	1	35	2.3084
3	1	1	4	30	6	4	4	2	14	2.2501
3	1	0	6	15	5	3	3	2	28	2.2084
3	0	1	4	15	2	6	6	2	29	2.0002
3	0	0	4	120	16	2	5	1	11	2.2835
3	1	0	6	15	8	6	6	2	4	2.0585
3	1	0	8	30	4	6	6	2	38	5.8085
3	1	0	4	30	16	6	6	2	11	2.5751
3	0	1	8	60	7	3	3	2	12	2.2834
3	1	1	8	0	12	2	2	2	49	2.4084
3	1	0	2	15	10	4	2	1	40	2.3584
3	0	1	6	15	4	2	2	2	17	2.3751
3	0	0	4	0	16	2	2	2	17	2.4335
3	0	0	6	0	6	2	2	2	10	2.0169
3	0	1	6	120	8	4	4	2	52	2.5835
3	1	1	2	60	3	1	1	2	50	2.1834
3	0	0	6	15	11	1	1	2	8	2.6918
3	0	0	8	15	12	4	4	2	32	2.4251
3	1	0	8	120	6	4	4	2	1	2.1918
3	1	1	8	0	13	3	3	2	8	2.2168
3	0	1	4	60	9	1	5	1	49	2.5418
3	1	0	2	15	1	3	3	2	49	2.1585
3	1	1	8	15	3	3	3	2	45	2.0001
3	1	1	6	30	13	5	5	2	55	2.8251
3	1	0	2	120	9	1	3	1	5	2.2168
3	1	0	2	30	6	2	4	1	46	2.2085
3	1	1	8	30	4	6	6	2	7	2.3668
3	1	1	2	120	4	4	5	2	45	2.5918
3	0	0	8	60	15	3	3	2	9	2.3418
3	1	0	4	0	10	4	4	2	31	2.3835
3	1	0	8	30	10	4	4	2	30	2.6418
3	0	1	6	60	16	2	2	2	4	3.1918
3	0	0	2	0	11	3	3	2	6	2.3251
3	0	0	8	60	6	2	2	2	12	2.7085
3	0	0	8	30	10	4	4	2	11	2.0584
3	0	0	4	120	7	1	1	2	36	2.6918
3	0	1	8	30	1	3	3	2	22	1.9751
3	0	1	2	30	10	6	6	2	29	2.2751
3	1	1	2	0	11	3	3	2	19	2.1001
3	1	0	4	30	11	1	1	2	15	2.4918
3	0	0	6	0	15	3	3	2	13	2.4918
3	0	0	4	30	13	3	3	2	25	2.0668
3	0	0	4	120	8	2	2	2	31	2.3835
3	0	0	6	30	10	2	2	2	27	2.8168
3	0	0	6	60	1	3	3	2	24	1.9918
3	0	0	2	30	16	4	4	1	48	2.1585
3	1	0	8	60	6	2	2	2	9	2.9001
3	1	0	6	0	13	1	2	1	39	2.5001
3	1	0	6	15	14	4	4	2	24	2.4251
3	0	0	2	30	13	1	1	1	22	2.6501
3	0	1	2	15	10	4	4	1	11	2.3668
3	1	0	4	0	7	1	1	2	11	2.6501
3	0	0	6	15	16	6	6	2	30	2.7335
3	0	1	6	120	10	6	6	2	17	2.6168
3	1	0	8	120	11	1	1	2	3	2.3251
3	0	1	4	120	12	6	6	2	39	2.0501
3	0	0	4	120	2	4	4	1	38	3.2751
3	1	0	2	15	12	6	6	2	49	2.7418
3	0	0	6	30	2	2	2	2	54	2.0668
3	1	0	8	120	7	5	5	2	13	2.1668
3	1	1	8	15	14	6	6	2	44	2.5835
3	0	1	4	60	12	4	6	1	37	2.1584
3	0	0	6	60	12	6	6	2	9	2.0834
3	0	0	8	60	1	5	5	2	24	2.1501
3	0	0	2	120	10	2	4	1	2	2.0416
3	1	1	8	30	16	2	2	2	7	2.55
3	1	0	8	120	4	2	2	2	51	2.2501
3	1	1	8	120	16	6	6	2	37	2.0584
3	0	1	6	30	9	1	1	2	6	2.2668
3	1	1	4	60	10	2	2	2	56	2.1001
3	1	0	8	30	11	5	5	2	50	3.1585
3	0	0	4	0	15	1	3	1	45	2.3585
3	1	1	6	30	1	1	1	2	19	2.4168
3	0	0	8	30	3	5	5	2	27	2.2252
3	1	1	6	15	16	6	6	2	7	2.7668
3	0	1	8	15	9	1	1	2	12	2.5085
3	1	0	4	60	11	3	3	2	35	3.1251
3	1	0	8	0	14	4	4	2	18	2.5251
3	1	0	2	60	16	6	4	1	27	2.4168
3	1	1	8	120	14	4	4	2	50	2.3168
3	1	0	6	30	2	2	2	2	33	2.9001
3	0	0	8	120	13	3	3	2	14	2.7168
3	0	0	4	0	10	4	4	2	40	2.6335
3	1	1	8	0	15	5	5	1	46	2.3584
3	1	0	4	60	12	4	5	1	10	2.6751
3	0	0	4	30	8	6	6	2	10	2.3085
3	1	1	6	60	12	6	6	2	6	2.6334
3	1	0	8	60	9	5	5	2	36	2.6084
3	1	0	8	30	8	2	2	2	7	2.4668
3	0	0	4	15	15	3	3	2	40	2.5751
3	1	1	2	60	15	5	5	2	19	2.4835
3	1	0	4	30	4	2	2	2	1	3.8835
3	1	0	4	15	10	6	6	2	56	2.1834
3	0	0	2	0	2	2	4	1	32	2.6918
3	0	1	4	0	11	5	5	2	22	2.5918
3	1	1	6	60	16	2	2	2	34	2.1918
3	1	1	6	30	12	4	4	2	34	2.2668
3	1	1	6	15	4	2	2	2	43	2.7918
3	0	0	2	30	8	4	4	2	31	2.0751
3	1	1	8	60	10	6	6	2	42	2.5918
3	1	1	8	30	10	4	4	2	37	2.1335
3	1	1	8	15	4	4	4	2	49	2.1001
3	1	0	2	60	7	5	5	1	48	2.5085
3	0	0	2	30	1	5	5	2	5	2.0751
3	0	1	6	60	3	5	5	2	40	1.9251
3	1	0	2	15	4	6	6	2	30	2.3085
3	0	0	8	15	1	1	1	2	41	1.9751
3	1	1	6	0	7	3	3	2	16	2.4251
3	1	1	4	30	15	5	5	2	4	2.5501
3	0	1	2	60	12	2	4	1	19	2.2668
3	0	0	4	60	14	6	6	2	15	2.6335
3	0	1	8	60	6	2	2	1	22	2.4918
3	0	1	8	30	3	5	5	2	46	2.5668
3	0	0	6	60	3	5	5	2	35	2.1668
3	1	1	4	0	15	1	1	2	42	2.6751
3	0	0	4	120	4	6	6	2	31	2.5001
3	1	1	2	0	3	3	3	2	24	2.4251
3	1	0	8	0	11	1	1	2	17	2.4918
3	0	0	6	0	10	6	6	2	43	3.0585
3	0	1	6	30	1	1	1	2	32	2.5168
3	0	1	8	0	11	1	1	2	48	2.2168
3	1	0	4	0	8	2	2	2	51	2.4251
3	0	1	2	60	15	5	2	1	16	2.5251
3	0	0	4	0	4	6	6	2	21	2.7668
3	0	1	4	15	5	1	1	2	23	2.8335
3	1	1	2	30	9	5	5	1	33	2.3834
3	0	0	6	30	9	1	1	2	47	2.7168
3	0	1	2	60	8	6	1	1	27	2.6751
3	0	0	4	15	10	6	6	2	56	2.4251
3	0	1	2	15	4	6	6	2	31	2.5334
3	1	0	8	0	15	5	5	2	14	2.3418
3	0	1	6	30	12	4	4	1	20	2.3585
3	1	1	2	0	9	1	4	1	15	2.6501
3	1	0	4	0	4	6	6	2	38	2.5668
3	0	1	4	30	11	1	1	2	36	2.4418
3	0	0	6	15	5	3	3	2	4	2.0418
3	1	0	8	60	10	6	6	2	25	2.3084
3	1	0	2	120	10	2	3	1	53	2.3418
3	1	0	6	120	9	5	5	2	40	2.6168
3	0	0	6	120	5	1	1	2	28	2.4001
3	0	0	4	15	13	1	1	1	41	2.7751
3	1	0	4	30	8	6	6	1	31	2.4502
3	1	0	6	30	14	6	6	2	6	2.4585
3	1	1	8	0	3	1	1	1	53	2.5585
3	0	0	8	60	16	4	4	2	1	2.5168
3	0	0	6	15	15	5	5	2	30	2.2668
3	1	0	6	60	2	4	5	1	2	2.1918
3	0	0	6	60	10	4	4	2	12	2.4835
3	1	0	8	120	12	2	4	1	41	2.3001
3	1	1	4	60	5	5	5	2	48	2.0168
3	1	1	8	0	16	6	6	2	11	1.9918
3	0	0	2	30	9	5	4	1	12	2.4335
3	1	1	6	60	3	5	5	2	8	2.0751
3	1	0	8	120	14	4	4	2	45	2.4584
3	1	1	6	120	7	3	3	2	10	2.5335
3	1	1	6	15	12	2	2	2	44	2.5251
3	1	1	8	120	6	4	4	1	44	2.5585
3	0	0	2	30	2	6	6	2	43	2.2646
3	1	0	4	0	15	1	2	1	8	3.0001
3	0	1	6	120	15	3	3	2	47	2.4918
3	0	1	2	120	13	5	5	1	2	2.2168
3	0	0	4	0	1	3	3	2	29	2.3668
3	1	0	8	0	8	6	6	2	28	2.4751
3	0	1	8	120	4	2	2	2	18	2.4417
3	1	0	4	60	3	3	3	2	28	2.1168
3	0	0	6	30	12	4	4	2	54	2.2501
3	1	0	4	0	16	2	2	2	18	2.1084
3	1	1	2	30	5	1	2	1	39	2.1418
3	1	0	6	15	12	2	2	2	38	2.9335
3	1	1	2	0	2	2	2	1	24	2.7668
3	0	1	6	0	10	6	6	2	28	2.7335
3	0	1	2	120	1	1	1	2	55	2.3418
3	1	1	2	30	8	4	4	1	10	2.4084
3	0	1	2	15	3	5	5	2	34	2.3584
3	0	1	2	15	7	1	5	1	55	2.2751
3	1	0	2	15	3	5	5	1	52	1.9751
3	0	0	8	15	4	4	4	2	41	2.3084
3	1	0	6	60	8	2	2	2	52	2.2918
3	1	0	6	0	6	2	2	2	45	2.4668
3	0	1	4	30	4	2	2	1	34	2.2251
3	1	0	8	120	3	1	1	2	43	2.3335
3	1	0	6	30	9	1	1	2	20	2.9918
3	1	1	8	15	1	1	1	2	20	2.8418
3	1	0	2	60	12	2	1	1	19	3.7502
3	1	0	2	120	11	3	2	1	28	2.2918
3	0	0	4	60	3	3	3	2	37	2.0585
3	1	0	6	0	9	5	5	2	56	2.1668
3	0	0	2	120	5	5	5	1	24	2.6918
3	1	0	8	15	13	5	5	1	14	2.4501
3	1	0	6	0	14	2	2	2	52	2.2751
3	0	1	4	120	3	5	5	2	7	2.4335
3	0	0	4	30	12	2	2	2	26	2.5918
3	0	0	2	60	11	1	3	1	47	2.3085
3	1	0	6	30	12	4	4	2	52	2.3251
3	1	0	4	30	7	5	3	1	44	2.6418
3	0	1	6	15	8	6	6	2	8	2.3501
3	1	0	6	30	11	3	3	2	1	2.4251
3	0	1	4	0	4	6	6	2	41	2.2751
3	0	1	8	0	4	2	2	2	9	2.8168
3	1	0	6	30	6	6	6	2	33	2.9918
3	0	0	8	0	8	6	6	2	47	2.8002
3	0	0	8	0	14	4	4	2	16	2.3501
3	0	0	8	120	16	6	6	2	40	2.0668
3	1	1	4	0	12	6	6	2	38	2.5084
3	0	1	8	15	11	3	3	2	8	2.4584
3	1	0	2	120	2	2	4	2	55	2.6334
3	1	0	4	15	9	5	5	2	31	2.8335
3	0	1	2	15	11	5	4	1	55	2.3835
3	1	1	4	60	2	2	2	2	52	2.6083
3	0	1	2	0	13	5	5	1	36	2.3585
3	0	1	2	15	16	2	2	1	18	2.3834
3	0	0	6	0	5	1	1	2	35	2.6501
3	1	0	6	15	11	1	1	2	48	2.3168
3	0	0	2	60	3	1	1	2	42	2.5575
3	1	1	2	15	10	4	1	1	48	2.2501
3	1	0	6	60	3	5	5	2	35	2.0501
3	1	1	8	15	2	2	2	2	56	2.4751
3	0	1	2	0	9	1	1	1	33	2.1751
3	1	0	6	120	13	1	1	1	37	2.3418
3	1	1	4	15	15	3	3	2	1	2.2418
3	0	1	8	15	5	5	5	1	12	2.7418
3	0	0	8	0	3	1	1	2	56	2.2418
3	0	0	6	0	2	6	6	2	19	2.7751
3	1	1	6	15	14	4	4	2	34	2.3418
3	1	0	6	15	13	3	3	2	53	2.5835
3	1	1	4	120	7	1	1	2	3	2.3418
3	1	1	2	0	4	4	4	1	54	2.2751
3	1	1	8	30	11	5	5	1	45	2.9001
3	0	0	8	60	9	5	5	2	50	2.0584
3	0	0	2	30	10	6	6	2	29	2.4584
3	0	0	2	60	15	5	5	1	24	2.2168
3	1	1	6	60	9	3	3	2	47	2.2668
3	1	0	8	15	12	4	4	1	48	2.5585
3	0	0	2	60	5	3	3	2	30	2.4418
3	1	1	4	15	6	2	2	2	42	2.8168
3	1	1	6	60	1	3	3	2	27	2.1416
3	1	0	6	120	7	3	3	2	34	2.3834
3	1	1	8	0	6	4	4	2	34	2.5168
3	1	1	4	120	3	5	5	2	25	1.9834
3	1	0	8	30	12	6	6	2	23	2.2667
3	0	0	2	60	14	4	4	2	21	2.1835
3	0	1	6	0	7	3	2	1	56	3.0585
3	1	0	6	120	8	4	4	2	54	2.2168
3	0	1	2	120	12	4	4	1	56	2.1835
3	1	1	6	120	5	1	1	2	55	2.2668
3	0	0	6	120	10	6	6	2	23	2.3835
3	0	1	8	0	12	2	2	2	36	2.4668
3	0	1	6	30	11	3	3	2	17	2.0168
3	1	0	6	60	4	6	6	2	8	2.4084
3	1	1	4	0	8	2	2	2	32	2.5085
3	0	1	8	60	10	6	6	2	34	2.5585
3	1	1	8	15	6	6	6	2	42	2.2752
3	1	0	6	0	7	3	3	2	20	2.5751
3	1	1	2	30	15	3	3	2	51	2.0501
3	1	1	4	120	1	3	3	2	8	2.0168
3	0	0	2	60	13	3	3	1	47	2.2835
3	0	1	8	60	1	5	5	2	6	3.7668
3	0	1	6	60	1	3	3	2	40	2.3668
3	1	1	2	60	11	1	4	1	7	2.4168
3	0	0	8	15	3	3	3	2	15	2.2418
3	0	0	4	120	1	3	3	2	32	2.3251
3	0	1	2	15	2	4	4	1	51	3.3085
3	1	0	6	30	3	3	3	2	36	2.5501
3	0	1	6	120	7	3	3	2	1	2.1832
3	1	0	4	120	1	3	3	2	52	2.1418
3	0	0	8	60	7	3	3	2	38	2.4668
3	1	0	4	30	14	4	4	2	28	2.1419
3	1	1	6	0	14	2	5	2	43	2.6085
3	1	0	2	30	16	4	5	1	49	2.0584
3	1	1	8	60	13	1	1	1	54	2.8918
3	0	0	8	120	14	4	4	2	22	2.3501
3	1	1	6	120	1	5	5	2	41	2.2168
3	0	0	4	0	12	6	6	2	26	2.75
3	0	0	6	60	9	3	3	2	3	2.9001
3	1	1	2	60	12	2	4	1	45	2.5251
3	1	1	2	15	16	2	5	1	26	2.6835
3	1	0	8	120	16	6	6	2	36	2.2084
3	0	1	4	15	10	6	6	2	23	2.4251
3	1	1	6	15	3	1	1	2	43	2.3668
3	0	1	4	0	1	3	3	2	15	2.1334
3	1	0	4	60	14	6	6	2	17	2.1501
3	0	0	6	15	3	1	1	2	31	3.0585
3	0	0	4	60	13	5	1	1	10	2.9168
3	1	0	8	0	3	1	1	2	15	2.1668
3	1	0	8	30	9	3	3	2	30	2.4918
3	0	1	2	120	11	3	3	1	36	2.3085
3	1	0	8	60	5	1	1	2	34	2.8335
3	1	1	4	15	5	1	1	2	22	2.2751
3	0	1	8	0	6	4	4	2	26	2.3922
3	0	0	4	60	1	1	1	2	56	2.5251
3	1	0	6	120	2	6	6	2	8	2.2001
3	0	1	8	0	14	4	4	2	2	2.0334
3	1	0	2	0	2	2	2	2	37	2.5491
3	0	0	6	60	15	1	1	2	45	2.0001
3	1	0	8	15	10	2	2	2	14	2.5335
3	0	0	4	15	5	1	1	2	25	2.6751
3	0	0	6	30	14	6	6	2	10	2.8417
3	1	0	2	120	13	5	2	1	21	2.3084
3	0	1	8	60	5	1	1	2	56	2.8085
3	1	1	6	120	15	3	3	2	26	2.2835
3	1	0	2	30	13	1	1	1	26	2.9585
3	0	1	6	15	11	1	1	1	55	2.3668
3	1	0	6	60	9	3	3	2	33	2.8334
3	0	0	2	0	3	3	3	2	52	2.2001
3	1	1	8	120	13	3	3	2	42	2.7918
3	0	0	2	120	6	6	6	2	56	2.2834
3	0	1	8	15	14	6	6	2	30	3.2918
3	0	0	6	15	6	4	4	2	5	2.2584
3	0	1	6	30	4	4	4	2	26	2.4334
3	0	0	8	120	11	1	1	2	54	2.2918
3	1	1	2	15	7	1	1	2	8	2.0668
3	0	1	4	0	3	5	2	1	46	2.1584
3	0	0	8	15	2	2	2	2	13	2.4334
3	1	0	8	15	2	2	2	2	26	3.3751
3	0	1	6	0	9	5	5	1	36	2.1668
3	1	1	8	120	12	2	2	2	31	2.4251
3	0	0	6	120	14	2	2	1	22	2.4751
3	0	0	4	30	6	4	4	2	51	2.1168
3	1	1	2	30	14	2	5	1	42	2.7418
3	1	0	2	30	14	2	4	1	18	2.0418
3	0	0	4	0	11	5	4	1	27	2.0973
3	1	0	4	120	15	1	1	2	44	2.8168
3	0	1	2	60	5	3	3	1	53	2.4168
3	1	0	8	15	3	3	3	2	33	2.3001
3	0	0	6	120	13	1	3	1	46	2.3084
3	0	1	8	120	8	6	6	2	2	2.3084
3	0	1	4	30	16	6	6	2	13	2.0084
3	1	1	8	30	12	6	6	2	49	2.2835
3	0	1	4	120	2	4	4	1	46	2.4251
3	1	0	8	0	6	4	4	2	40	2.1334
3	0	0	4	30	3	1	2	1	46	3.0001
3	1	0	8	60	13	1	1	1	56	2.3502
3	0	0	2	15	9	3	3	1	41	2.5835
3	0	0	2	30	14	2	2	2	37	2.2501
3	0	1	2	30	5	1	3	1	32	2.0334
3	0	1	6	15	12	2	2	2	42	1.9751
3	1	1	6	15	15	5	5	2	3	2.1418
3	0	1	8	60	9	5	5	2	20	1.8918
3	0	1	4	60	1	1	1	2	44	2.4085
3	0	0	6	60	11	5	5	2	51	2.7501
3	0	1	6	15	5	3	3	2	16	2.5251
3	0	0	6	0	13	1	1	2	3	2.7168
3	1	0	4	15	5	1	1	2	19	1.9501
3	0	1	2	120	6	6	6	2	55	2.5501
3	0	1	8	120	16	6	6	2	9	2.0585
3	1	1	4	30	8	6	6	2	23	2.4251
3	1	1	2	30	13	1	4	1	44	2.4335
3	1	0	2	0	3	3	3	2	11	2.4835
3	1	0	8	15	14	6	6	2	39	2.2251
3	1	0	2	30	5	1	3	1	33	2.1584
3	1	0	2	30	10	6	3	2	6	2.0751
3	0	0	6	30	6	6	6	2	54	2.4334
3	1	0	6	0	1	5	5	1	14	2.6918
3	1	1	4	60	14	6	6	2	39	2.5501
3	0	1	6	15	16	6	6	2	43	2.9251
3	1	0	6	15	16	6	6	2	45	2.5418
3	0	1	2	0	1	1	1	2	10	2.4585
3	0	1	8	120	7	5	4	1	22	2.3418
3	0	1	8	30	9	3	3	1	51	2.5418
3	1	0	6	120	6	2	2	2	16	2.6501
3	1	1	4	15	2	6	6	2	24	2.5584
3	0	1	2	30	13	1	5	1	39	2.4168
3	0	1	2	30	2	6	6	2	37	2.3834
3	1	0	8	0	5	3	3	2	40	2.9668
3	0	0	4	120	9	3	3	2	20	2.5084
3	0	1	2	120	5	5	2	1	9	2.6085
3	1	1	4	60	13	5	4	1	2	2.0167
3	1	1	6	60	15	1	1	2	33	2.3251
3	0	1	8	120	14	4	4	2	33	2.3918
3	1	1	4	60	6	6	6	2	5	2.3835
3	1	0	4	60	9	1	2	1	49	3.1668
3	0	1	4	120	11	5	5	2	7	2.3835
3	1	0	2	60	11	1	4	1	17	2.5585
3	0	0	4	60	2	2	2	2	38	2.0751
3	0	1	6	15	7	5	5	2	44	2.4251
3	1	1	2	0	10	2	2	2	32	2.3251
3	0	1	6	0	8	4	4	2	38	2.1668
3	1	0	2	60	13	3	3	1	51	2.2751
3	1	0	8	15	1	1	1	2	50	3.1085
3	0	1	2	120	9	1	1	2	3	2.2418
3	1	0	2	30	7	3	3	1	37	2.6001
3	0	0	4	120	15	1	1	1	46	2.8251
3	0	1	2	0	11	3	3	2	39	2.2418
3	0	0	8	0	5	3	3	2	37	2.2418
3	1	0	8	0	13	3	3	2	27	2.6168
3	0	1	8	30	8	2	2	2	3	2.3085
3	1	1	4	0	4	6	6	2	14	2.2835
3	1	1	2	60	8	6	6	2	43	2.5085
3	1	0	4	120	16	2	2	2	33	2.6668
3	0	1	4	0	15	1	1	2	18	2.4001
3	1	1	2	120	13	5	3	1	41	2.6751
3	1	1	8	60	8	4	4	2	49	2.2834
3	1	1	8	60	9	5	5	2	5	2.7418
3	1	0	8	120	5	3	3	2	43	2.3334
3	1	0	2	0	5	5	4	2	41	2.0751
3	0	0	4	15	14	2	2	2	18	2.4501
3	0	1	4	30	15	5	5	2	4	2.1418
3	0	1	6	30	14	6	6	2	53	2.8168
3	1	0	4	30	15	5	5	1	38	2.6085
3	1	0	4	30	6	4	4	2	54	2.7418
3	1	1	6	0	1	5	5	2	44	2.2751
3	0	0	8	30	7	1	2	1	23	3.5335
3	0	0	2	0	9	1	1	1	21	2.8501
3	0	1	4	15	8	4	4	2	27	2.1834
3	0	0	4	0	2	4	4	2	8	2.2918
3	1	1	4	15	10	6	6	2	43	2.5835
3	0	1	6	120	16	4	4	2	3	2.1834
3	1	0	4	15	7	3	3	2	6	2.1001
3	1	0	6	120	5	1	1	2	17	2.9418
3	1	0	6	30	13	5	5	2	16	3.2168
3	1	1	8	15	12	4	4	2	7	2.7919
3	1	0	8	120	13	3	3	2	5	2.3584
3	0	0	4	30	15	5	5	1	39	2.7418
3	0	1	2	60	7	5	4	1	43	2.1751
3	1	1	6	120	8	4	4	2	38	2.1501
3	1	1	4	0	16	2	2	2	3	2.3085
3	1	1	8	30	7	1	1	1	46	2.6584
3	1	0	6	30	4	4	4	2	22	2.7668
3	0	0	6	120	6	2	2	2	7	2.3335
3	0	1	6	0	14	2	2	2	4	2.0668
3	1	0	6	15	15	5	5	2	13	2.2334
3	0	0	4	15	7	3	3	1	39	2.6585
3	1	1	6	60	2	4	4	1	24	2.3668
3	1	1	4	60	9	1	1	1	20	2.1251
3	1	1	6	30	2	2	2	1	15	2.3585
3	1	0	2	30	15	3	3	2	6	2.6751
3	0	0	6	0	7	3	3	2	19	2.4251
3	1	1	6	30	9	1	1	2	54	3.0918
3	1	0	2	15	16	2	5	1	35	2.6002
3	1	0	6	30	10	2	2	2	19	2.4668
3	0	0	8	120	15	5	5	2	24	2.1418
3	1	1	2	30	2	6	6	2	26	2.1001
3	0	1	2	30	6	2	2	2	21	2.5001
3	0	1	2	15	1	3	3	2	51	2.0334
3	0	0	2	120	11	3	3	2	39	2.2084
3	1	1	6	0	16	4	4	2	19	2.2501
3	0	1	8	15	10	2	2	2	13	2.6501
3	0	1	8	30	16	2	2	2	31	2.3918
3	0	1	4	15	1	5	5	2	11	2.1418
3	1	1	4	30	13	3	3	2	18	2.1001
3	1	1	8	30	15	1	1	2	28	2.2751
3	0	1	6	0	2	6	6	2	22	2.7751
3	0	1	2	15	9	3	3	2	41	2.4419
3	0	1	2	60	13	3	3	2	11	2.1668
3	0	0	6	15	13	3	3	2	26	2.6751
3	0	1	4	30	5	3	3	2	9	2.4251
3	0	1	2	30	9	5	4	1	12	2.2751
3	0	0	6	60	4	6	6	2	29	2.5918
3	0	1	4	0	12	6	6	2	13	2.2002
3	0	1	8	0	3	1	1	2	50	2.7585
3	0	1	4	15	16	4	5	1	8	3.7001
3	1	1	2	0	14	6	5	1	31	2.2835
3	1	1	6	30	5	5	5	2	20	2.4251
3	0	1	4	120	16	2	2	2	48	2.0668
3	0	1	2	0	4	4	4	1	55	2.2085
3	0	0	8	120	3	1	1	2	4	2.6585
3	1	1	2	15	8	2	4	1	1	2.4251
3	1	0	2	120	5	5	5	1	52	2.7585
3	1	1	6	60	10	4	4	2	36	2.1584
3	0	1	4	30	8	6	6	2	7	3.0251
3	0	0	6	15	4	2	2	2	47	2.8501
3	0	1	4	0	10	4	4	2	28	3.3335
3	1	0	8	60	1	5	5	2	21	3.0001
3	0	1	4	60	14	6	6	2	53	2.2668
3	0	1	8	120	5	3	3	2	35	2.2585
3	0	0	2	60	4	2	2	1	37	2.6835
3	0	1	4	15	14	2	2	2	5	2.8751
3	1	0	6	60	7	1	2	1	26	4.1751
3	0	0	6	120	7	3	3	2	12	2.2418
3	0	0	8	0	16	6	6	2	4	2.7495
3	1	1	4	60	11	3	3	2	31	2.0918
3	1	0	4	120	7	1	1	2	16	2.3251
3	1	1	2	60	6	4	4	2	28	2.5001
3	0	0	2	15	1	3	3	2	11	2.5168
3	1	0	4	15	14	2	2	2	41	2.6918
3	0	1	4	120	8	2	2	2	18	1.9168
3	0	0	2	0	1	1	4	1	50	2.3085
3	1	1	4	120	10	4	4	2	35	2.2252
3	1	1	8	120	15	5	5	1	4	3.2418
3	0	0	4	60	9	1	1	1	1	2.7918
3	1	0	8	15	6	6	6	2	44	2.2668
3	1	1	2	30	16	4	5	1	35	2.6751
3	1	1	4	0	11	5	5	2	56	2.1668
3	0	1	2	30	7	3	3	2	13	2.1416
3	1	0	2	120	12	4	4	1	20	2.6085
3	0	0	2	120	4	4	4	1	34	2.3334
3	1	1	2	30	7	3	3	1	26	2.1418
3	0	0	6	0	9	5	5	2	47	2.4835
3	0	1	2	120	14	6	6	2	4	2.6751
3	0	1	6	0	5	1	1	2	42	2.4335
3	0	0	8	120	4	2	1	2	25	2.8085
3	1	0	2	15	7	1	3	1	30	2.6335
3	0	1	8	60	14	2	2	2	23	2.2501
3	1	0	2	120	3	3	3	2	43	2.7584
3	0	0	8	30	8	2	2	2	30	2.5251
3	1	1	4	30	4	2	2	1	15	2.5085
3	0	0	2	30	6	2	2	1	17	2.3335
3	0	1	6	30	6	6	6	2	52	2.4085
3	0	1	8	60	8	4	4	2	30	2.1751
3	0	0	8	30	4	6	6	2	47	2.9085
3	1	0	6	0	2	6	6	2	21	2.7502
3	1	0	2	0	9	1	1	1	50	2.2334
3	0	1	8	30	10	4	4	2	55	2.5919
3	0	0	8	120	7	5	5	2	40	3.4585
3	1	0	4	15	15	3	3	2	37	2.0918
3	1	0	4	120	12	6	6	2	1	3.0835
3	0	0	4	15	1	5	4	1	14	3.0418
3	0	1	8	15	4	4	4	2	52	2.7668
3	0	1	6	120	2	6	6	2	27	2.0751
3	0	0	6	30	5	5	4	1	21	2.4085
3	1	1	6	30	4	4	4	2	26	2.5668
3	0	0	8	0	12	2	2	2	16	2.4501
3	0	0	6	120	1	5	4	2	51	2.6752
3	1	1	2	30	6	2	4	1	40	2.2918
3	1	1	2	0	6	6	6	2	1	2.2834
3	0	1	6	60	8	2	2	2	15	2.6335
3	0	0	8	30	1	3	3	2	33	2.1669
3	1	1	4	30	7	5	5	2	23	2.3501
3	0	1	2	60	14	4	3	1	44	2.2418
3	1	0	2	15	15	1	1	1	24	2.0751
3	0	1	6	15	6	4	4	2	52	2.6085
3	0	1	6	30	2	2	2	2	14	2.6418
3	0	1	8	120	12	2	2	2	54	2.3835
3	1	1	2	60	13	3	3	2	40	2.0168
3	1	1	2	120	1	1	4	1	6	2.6418
3	1	1	4	120	9	3	2	2	11	2.2835
3	1	1	4	30	12	2	2	2	6	2.3668
3	0	0	4	120	12	6	6	2	20	2.3751
3	1	0	4	120	10	4	4	1	45	2.5668
3	0	1	4	15	15	3	3	2	34	2.6335
3	0	0	6	0	1	5	5	2	25	2.1835
3	0	0	8	60	5	1	1	2	2	3.3251
3	1	0	6	60	12	6	6	2	5	2.6251
3	0	0	4	30	11	1	1	2	23	2.4168
3	1	1	6	30	14	6	6	2	21	1.9751
3	0	1	4	0	7	1	1	2	48	2.8918
3	0	1	8	0	15	5	5	2	3	2.4668
3	1	0	6	30	1	1	1	2	23	2.3418
3	1	0	6	120	16	4	4	2	10	2.4584
3	1	1	4	0	7	1	1	2	15	2.5336
3	1	0	2	30	9	5	4	1	41	2.1584
3	0	0	4	30	14	4	4	2	48	2.2001
3	0	0	2	60	16	6	2	1	30	2.8835
3	1	0	6	120	14	2	2	2	56	2.7751
3	0	0	6	0	16	4	4	2	48	2.3584
3	0	1	6	30	5	5	5	2	50	2.2418
3	1	0	6	0	15	3	3	2	20	2.4418
3	0	1	4	60	2	2	2	2	53	2.8668
3	1	1	2	60	5	3	3	2	41	1.9334
3	0	1	2	0	10	2	3	1	13	2.2668
3	0	1	2	15	15	1	5	1	51	2.6751
3	0	0	6	60	16	2	2	2	6	2.4751
3	1	1	4	120	11	5	5	1	24	3.0668
3	0	0	8	15	14	6	6	2	46	2.2001
3	1	1	6	15	8	6	6	2	13	2.8585
3	0	0	2	15	15	1	5	1	8	2.1085
3	0	1	2	0	6	6	6	2	3	2.1251
3	0	0	4	15	9	5	5	2	32	2.3251
3	0	1	6	60	12	6	6	2	42	2.2001
3	1	0	4	60	5	5	5	2	24	2.3084
3	1	0	8	30	3	5	5	2	41	3.0001
3	1	1	6	120	16	4	4	2	3	3.0835
3	1	1	2	120	12	4	4	1	46	2.4001
3	1	1	6	15	13	3	3	2	29	2.6335
3	1	0	6	15	3	1	1	2	51	2.2835
3	0	1	8	0	16	6	6	2	46	2.2085
3	1	0	2	30	8	4	4	2	50	2.2085
3	0	0	4	15	2	6	6	2	13	2.6168
3	0	0	8	30	9	3	3	2	34	2.1834
3	1	0	8	60	2	6	6	2	37	2.8168
3	1	1	8	30	9	3	4	1	33	2.6918
3	1	1	6	30	6	6	6	2	46	2.3835
3	0	1	6	120	9	5	4	1	54	2.5918
3	0	0	2	0	6	6	6	2	44	2.1001
3	0	1	4	120	7	1	1	2	29	2.7001
3	0	1	4	60	5	5	4	1	14	2.6168
3	1	1	8	60	14	2	2	2	25	2.3418
3	1	1	4	15	7	3	3	2	47	2.0835
3	1	1	4	60	12	4	4	1	46	3.7751
3	1	1	2	60	4	2	5	1	44	2.5418
3	1	0	4	0	12	6	6	2	40	2.1835
3	1	1	8	30	8	2	2	2	21	2.2251
3	1	0	2	60	3	1	5	1	32	2.8251
3	0	1	6	60	9	3	3	2	23	2.5168
3	1	1	4	15	1	5	4	2	40	2.7335
3	1	1	4	120	8	2	2	2	21	2.4835
3	1	1	8	120	8	6	6	2	20	2.9251
3	1	1	6	60	11	5	4	1	20	2.5751
3	1	1	2	15	15	1	4	1	54	2.0751
3	1	0	6	0	8	4	4	2	37	2.3251
3	0	1	6	0	13	1	1	1	35	2.7168
3	1	0	6	120	15	3	2	2	30	2.5168
3	0	0	2	15	4	6	6	2	31	3.3168
3	1	1	2	15	11	5	2	1	47	2.5333
3	1	1	6	0	13	1	1	2	54	3.0001
3	1	0	8	30	16	2	2	2	9	2.4751
3	0	0	6	30	3	3	3	2	12	2.2834
3	1	0	8	60	7	3	3	2	39	2.6084
3	1	1	6	30	3	3	3	2	30	2.2335
3	1	1	8	15	13	5	5	1	29	3.6335
3	1	0	4	60	2	2	2	2	38	2.2251
3	0	0	6	60	2	4	1	1	46	2.7751
3	1	1	6	0	8	4	4	2	25	2.3418
3	1	0	2	120	1	1	5	1	49	2.7251
3	0	0	8	120	8	6	6	2	48	2.7418
3	0	1	6	120	13	1	1	1	55	2.3168
3	0	1	2	120	2	2	4	1	29	2.2584
3	0	0	4	0	8	2	2	2	34	2.3085
3	1	1	8	60	5	1	1	2	16	2.7251
3	1	0	2	0	10	2	1	1	42	3.1501
3	1	0	8	0	4	2	2	2	24	2.2585
3	0	1	6	120	5	1	1	2	15	3.1168
3	1	0	4	15	8	4	4	1	15	2.6001
3	0	0	6	0	14	2	2	2	51	2.7918
3	0	0	8	0	11	1	1	1	9	2.8585
3	1	1	4	15	9	5	4	1	38	2.8001
3	1	0	8	60	15	3	3	2	32	2.4751
3	1	1	4	120	12	6	6	1	45	2.5001
3	0	0	2	0	13	5	1	1	27	2.9252
3	1	0	8	15	9	1	4	1	7	3.0418
3	1	1	6	60	4	6	6	1	8	2.9585
3	1	1	6	120	6	2	2	2	27	2.6501
3	0	1	4	60	3	3	3	2	43	2.5501
3	0	1	6	15	14	4	4	2	4	2.2501
3	1	1	6	15	6	4	4	2	28	2.3334
3	0	0	4	15	16	4	4	2	23	2.1251
3	0	0	4	30	16	6	6	2	3	2.6335
3	1	1	2	120	10	2	3	1	24	2.7251
3	0	0	2	15	7	1	3	1	47	3.0751
3	1	0	4	60	13	5	5	2	27	2.5918
3	0	1	6	30	13	5	5	2	4	2.9168
3	0	1	2	0	14	6	6	2	13	4.0752
3	1	0	6	15	6	4	4	2	51	2.4168
3	1	0	2	30	1	5	5	2	55	2.0918
3	1	1	2	0	13	5	5	1	53	2.3668
3	1	1	2	120	11	3	3	1	21	2.3418
3	1	1	4	0	9	3	3	2	56	2.3085
3	1	1	6	0	2	6	6	2	8	2.6752
3	1	1	8	0	14	4	4	2	51	2.1751
3	0	1	4	30	12	2	2	2	48	2.3501
3	1	1	2	0	1	1	2	1	48	2.2501
3	1	1	4	120	2	4	4	2	18	2.2334
3	0	1	4	30	3	1	1	1	22	2.4251
3	0	1	4	30	13	3	2	1	48	3.4168
3	1	0	8	120	8	6	6	2	10	2.9335
3	1	1	4	15	8	4	5	1	27	4.4918
3	1	1	8	15	9	1	1	1	17	3.1751
3	0	0	4	60	11	3	3	2	44	2.5668
3	1	1	2	30	10	6	5	1	51	2.6501
3	1	1	8	15	10	2	2	2	7	2.5751
3	0	0	2	0	14	6	4	1	27	2.4084
3	1	0	8	0	7	5	6	1	9	3.1835
3	1	1	6	0	5	1	3	1	15	2.7002
3	1	1	4	15	13	1	1	2	31	2.7085
3	1	1	8	0	8	6	6	2	5	2.3668
3	0	1	4	15	6	2	2	2	29	2.4835
3	1	0	2	60	6	4	4	2	1	2.2418
3	1	1	4	60	1	1	1	2	18	2.9502
3	0	0	2	0	10	2	4	1	53	2.3501
3	1	0	2	60	4	2	1	1	49	2.4001
4	1	0	4	120	7	1	6	1	24	7.2085
4	0	1	8	60	6	2	2	2	52	2.5668
4	0	0	6	0	9	5	5	2	7	3.1835
4	0	1	4	60	13	5	5	1	26	2.1084
4	1	1	4	15	14	2	1	1	1	2.6251
4	1	0	6	60	12	6	2	1	9	2.7168
4	1	0	2	15	8	2	2	1	16	2.8918
4	1	1	4	30	12	2	1	1	18	2.4918
4	1	0	4	15	15	3	3	1	39	2.1584
4	0	1	2	0	6	6	3	1	26	2.8085
4	1	0	4	120	15	1	1	2	47	2.5418
4	1	0	4	15	6	2	3	1	45	2.3168
4	1	0	6	60	7	1	1	1	56	2.6751
4	0	1	2	0	10	2	3	1	31	2.0584
4	1	0	6	60	8	2	6	2	41	1.9334
4	1	1	2	60	13	3	2	2	56	3.1001
4	1	1	2	60	12	2	2	1	46	2.8002
4	1	1	4	60	10	2	2	1	6	3.0251
4	0	0	4	60	2	2	2	1	52	1.9168
4	1	1	6	0	7	3	3	2	12	2.1669
4	0	0	4	120	15	1	1	2	23	2.2501
4	0	1	4	120	8	2	2	2	51	2.3001
4	0	0	8	120	13	3	3	2	33	2.2251
4	1	1	8	60	2	6	3	2	14	3.1501
4	0	1	6	120	2	6	6	2	52	2.9168
4	1	1	8	120	11	1	1	2	6	3.8335
4	1	1	2	120	14	6	4	2	51	2.2418
4	1	0	4	30	16	6	6	2	13	3.3168
4	1	1	2	0	10	2	4	1	51	2.7918
4	1	0	8	15	14	6	6	2	11	2.5751
4	1	0	2	15	12	6	5	1	37	2.2418
4	0	0	6	120	2	6	6	2	25	2.7335
4	0	0	4	120	4	6	6	2	33	2.6168
4	0	1	4	60	1	1	4	1	40	3.1751
4	1	0	2	120	2	2	2	1	50	2.9835
4	1	0	4	60	9	1	1	1	22	2.3918
4	0	1	6	120	6	2	2	2	16	2.2418
4	0	1	6	0	16	4	4	2	31	2.6751
4	1	1	8	30	2	4	4	2	14	2.3835
4	1	0	6	60	15	1	1	2	1	3.0668
4	0	0	6	120	7	3	3	2	23	2.7918
4	1	0	6	30	12	4	4	2	3	2.3419
4	1	0	6	60	10	4	4	2	39	2.0501
4	1	0	6	15	13	3	3	2	55	3.2418
4	1	0	8	0	14	4	4	2	35	2.4668
4	1	1	8	15	12	4	5	2	20	2.8085
4	0	1	8	0	13	3	3	2	36	2.8085
4	0	1	2	15	11	5	4	2	3	2.7251
4	0	0	4	15	16	4	4	2	42	2.5418
4	0	0	6	0	7	3	3	2	47	2.9668
4	0	0	8	0	14	4	4	2	33	2.4251
4	1	0	6	30	3	3	3	2	38	2.5418
4	0	0	6	15	3	1	1	2	37	2.6501
4	0	1	4	0	11	5	4	1	33	2.5335
4	0	1	6	30	11	3	3	2	51	3.0251
4	1	0	2	120	11	3	3	1	22	1.9751
4	1	0	6	15	15	5	5	2	25	2.8585
4	0	0	6	60	1	3	3	2	45	2.4418
4	0	0	6	0	5	1	2	1	55	2.8585
4	0	0	8	15	5	5	5	2	22	2.5085
4	1	0	6	30	10	2	2	1	34	2.8251
4	0	1	6	15	16	6	6	2	30	2.1335
4	0	0	8	0	4	2	2	2	4	2.6418
4	0	0	2	15	3	5	4	1	29	2.45
4	0	0	4	15	9	5	5	1	44	2.5918
4	0	1	8	120	4	2	2	2	15	4.2502
4	1	1	8	120	3	1	1	1	56	2.4918
4	0	0	2	120	14	6	6	1	20	2.4501
4	0	1	4	15	1	5	5	1	22	3.1918
4	0	1	8	30	11	5	4	2	44	2.3418
4	0	0	4	0	10	4	4	2	6	2.4085
4	0	0	2	120	5	5	5	1	54	2.1918
4	0	0	6	30	5	5	5	1	4	2.6918
4	1	0	8	120	13	3	3	2	55	2.2668
4	0	0	4	30	15	5	5	1	45	2.4251
4	0	0	6	120	13	1	3	1	50	3.0335
4	0	1	2	120	2	2	3	1	19	2.0418
4	1	0	2	0	2	2	3	1	10	2.5334
4	1	1	2	0	1	1	4	1	2	2.5668
4	0	0	4	0	8	2	3	1	2	2.2918
4	0	1	8	0	12	2	2	1	36	2.3669
4	0	0	4	120	8	2	2	1	47	1.8668
4	0	0	4	15	5	1	3	1	30	2.2835
4	0	0	6	15	15	5	5	2	31	2.3334
4	0	0	4	120	2	4	4	1	7	2.4001
4	0	0	2	60	15	5	5	1	10	2.2835
4	1	0	8	60	14	2	2	2	36	2.9585
4	0	0	4	120	3	5	4	1	50	2.6335
4	1	0	4	0	9	3	3	1	14	2.2668
4	0	1	2	30	15	3	3	1	18	2.1584
4	1	0	4	120	10	4	4	1	1	2.9418
4	0	1	4	15	9	5	5	1	10	2.4084
4	1	0	2	120	13	5	4	1	6	2.0584
4	1	0	4	60	11	3	3	1	13	2.1835
4	1	0	8	15	11	3	3	2	55	2.4668
4	0	1	2	15	16	2	4	1	42	2.4918
4	0	1	4	30	6	4	4	1	1	2.1751
4	1	1	8	15	5	5	3	1	45	2.1834
4	1	0	6	15	14	4	4	1	40	2.2585
4	1	0	8	15	9	1	1	1	47	3.8586
4	0	1	2	60	7	5	1	1	46	2.4918
4	1	1	4	60	6	6	6	2	43	2.4668
4	0	1	8	30	3	5	5	2	10	2.8418
4	1	0	4	30	14	4	5	2	14	2.5668
4	1	0	4	30	4	2	4	1	2	2.1918
4	1	0	8	30	7	1	1	2	38	2.8752
4	1	0	2	120	4	4	2	1	35	2.5501
4	0	0	2	0	2	2	4	1	36	2.3001
4	1	1	6	30	6	6	6	2	14	2.8335
4	0	0	8	30	7	1	1	2	46	2.8918
4	1	1	2	30	1	5	5	1	7	2.5918
4	0	1	8	120	5	3	3	1	3	2.3501
4	1	0	4	30	7	5	5	2	29	2.8251
4	1	0	8	15	13	5	5	2	55	2.1001
4	1	0	4	30	5	3	3	1	41	1.9246
4	1	1	4	120	15	1	5	1	15	2.5335
4	1	1	2	0	9	1	4	1	6	2.4335
4	1	1	2	120	3	3	3	1	10	1.9001
4	0	0	4	15	10	6	6	2	46	2.5835
4	1	1	4	15	6	2	2	1	48	2.5918
4	1	1	6	15	4	2	4	1	30	2.4251
4	0	0	8	15	14	6	6	2	31	2.5585
4	0	0	8	30	9	3	3	2	51	2.5751
4	1	1	8	0	8	6	6	2	37	2.6001
4	0	0	4	15	8	4	4	2	20	2.3586
4	0	1	2	30	9	5	5	1	17	2.3918
4	1	1	4	15	13	1	2	1	7	2.4751
4	0	0	8	30	3	5	5	2	22	2.6001
4	1	0	8	0	6	4	4	2	17	2.8918
4	1	1	4	120	4	6	2	1	14	6.0169
4	0	0	6	0	10	6	6	2	42	2.5668
4	0	0	8	30	10	4	4	2	2	2.6751
4	0	1	4	60	3	3	3	2	12	2.4918
4	1	0	4	60	3	3	3	2	30	2.2668
4	1	1	8	60	5	1	4	2	41	2.8835
4	1	0	2	30	8	4	4	1	27	1.8084
4	0	0	6	30	9	1	1	1	56	2.4001
4	1	0	8	120	3	1	1	2	22	2.4169
4	1	1	4	60	4	4	2	2	27	2.2168
4	0	0	6	30	13	5	5	1	36	2.4918
4	0	0	4	30	11	1	1	1	49	2.4585
4	0	0	6	15	6	4	4	1	4	2.3668
4	1	1	6	60	15	1	1	2	3	2.7751
4	0	0	6	120	9	5	4	1	55	2.6918
4	1	1	4	120	8	2	2	1	18	2.8585
4	0	0	6	15	14	4	4	1	48	2.2668
4	1	0	6	30	9	1	1	1	48	2.8918
4	1	1	6	60	3	5	4	2	20	2.7918
4	1	0	4	15	13	1	4	1	32	2.4085
4	0	0	8	60	15	3	3	1	45	2.7418
4	1	0	8	60	10	6	6	2	35	2.4418
4	1	1	4	120	10	4	4	1	2	2.9418
4	0	1	2	60	4	2	4	1	29	1.7918
4	1	1	8	15	13	5	4	1	6	2.6085
4	1	0	4	15	5	1	3	1	41	2.4335
4	1	1	6	0	6	2	3	1	41	2.2668
4	1	1	6	60	12	6	6	2	33	1.9751
4	0	1	8	0	4	2	2	2	16	3.4335
4	0	0	6	15	7	5	5	2	49	2.2584
4	0	0	4	60	12	4	4	1	54	2.3084
4	1	0	8	60	13	1	1	2	30	2.8585
4	0	1	6	15	13	3	3	2	50	2.2585
4	1	0	4	15	1	5	3	1	43	2.4168
4	1	0	2	30	16	4	5	1	37	2.3668
4	1	0	8	0	11	1	1	2	7	2.4501
4	0	1	2	60	15	5	5	1	32	2.8751
4	1	0	4	120	11	5	5	1	43	2.2003
4	1	0	8	120	15	5	5	2	31	2.4501
4	0	0	2	0	5	5	5	1	13	2.0585
4	1	0	8	15	5	5	5	2	13	2.2168
4	1	0	6	120	6	2	2	2	48	2.5335
4	1	1	2	120	13	5	5	1	56	2.5918
4	0	0	8	120	15	5	5	2	14	2.4918
4	1	0	6	0	14	2	2	2	5	2.5085
4	1	1	2	30	13	1	2	1	36	2.5418
4	1	0	4	15	10	6	6	2	47	2.1582
4	1	0	6	0	8	4	4	2	27	2.0168
4	1	1	4	15	8	4	4	2	42	2.8168
4	1	1	6	120	16	4	4	2	41	2.4418
4	1	1	6	120	8	4	4	2	56	2.3751
4	0	0	4	60	9	1	4	1	30	1.9168
4	0	0	8	15	4	4	4	2	39	2.9668
4	1	1	4	0	15	1	1	1	24	2.1418
4	1	0	8	0	7	5	5	2	29	2.9335
4	0	1	2	30	13	1	1	1	5	2.6001
4	1	0	2	15	1	3	4	1	54	3.0585
4	0	1	2	0	12	4	5	1	10	2.5668
4	1	0	2	15	11	5	4	1	34	2.5418
4	0	1	4	30	4	2	1	1	30	3.0835
4	0	1	2	60	13	3	5	1	42	2.2001
4	1	0	8	120	11	1	1	2	32	2.7585
4	0	0	4	0	3	5	2	1	4	2.1584
4	1	1	8	0	7	5	5	2	1	2.4251
4	1	0	6	120	7	3	3	2	4	2.8751
4	0	0	8	120	8	6	6	2	39	3.0335
4	1	0	4	15	8	4	5	1	23	2.6085
4	0	0	4	60	13	5	5	1	37	2.1084
4	0	0	6	60	8	2	2	1	36	2.691
4	1	1	2	30	16	4	3	1	46	2.1501
4	1	1	2	15	2	4	4	1	40	2.1335
4	0	0	6	15	16	6	6	2	8	2.1834
4	0	0	2	60	11	1	4	1	28	2.2751
4	0	1	4	60	12	4	4	1	9	2.7001
4	0	1	4	120	10	4	4	1	38	2.1335
4	1	1	4	15	16	4	4	2	33	1.9834
4	0	1	2	0	3	3	4	1	40	2.5668
4	0	0	2	0	10	2	5	1	41	2.7835
4	1	1	2	60	11	1	2	1	41	2.4918
4	1	0	4	60	6	6	6	1	7	2.6168
4	0	1	2	60	5	3	2	1	5	1.9168
4	0	0	8	15	9	1	1	2	40	2.2418
4	1	0	4	0	12	6	6	2	17	2.0168
4	1	0	4	0	16	2	3	1	27	3.3085
4	1	0	8	60	15	3	3	2	24	2.3168
4	0	0	6	60	16	2	2	2	21	2.6751
4	1	1	2	15	9	3	1	1	26	2.6751
4	0	1	8	0	16	6	6	2	22	2.3668
4	1	1	8	0	6	4	6	1	13	2.7751
4	1	1	4	30	16	6	6	2	48	2.6335
4	1	1	6	0	1	5	4	1	13	2.8168
4	1	1	2	15	12	6	4	1	47	2.3251
4	1	1	8	0	11	1	1	1	16	2.7085
4	1	1	2	0	12	4	4	1	32	2.3751
4	0	1	2	30	1	5	3	1	47	2.1751
4	1	0	2	0	11	3	3	1	39	2.2251
4	1	1	2	120	10	2	3	1	17	2.3835
4	0	1	8	30	8	2	2	2	36	2.2584
4	0	1	6	120	9	5	5	2	19	2.9585
4	0	0	8	60	16	4	4	2	46	2.8585
4	1	0	2	30	13	1	4	1	46	2.1002
4	0	1	2	120	3	3	3	1	26	2.0169
4	1	1	8	0	4	2	2	1	54	2.0501
4	0	1	8	15	2	2	2	1	27	2.6918
4	0	0	6	60	10	4	4	2	40	2.6585
4	1	1	6	120	7	3	3	2	42	2.3084
4	0	1	8	60	14	2	2	2	22	2.8001
4	0	0	2	120	10	2	2	1	26	2.2084
4	0	1	4	0	2	4	4	1	33	2.1584
4	1	0	2	30	9	5	3	1	19	3.1668
4	1	1	4	30	3	1	2	1	52	2.4168
4	0	0	4	0	15	1	4	1	8	2.2751
4	1	1	2	120	11	3	3	1	19	1.9251
4	0	0	2	60	6	4	2	1	2	2.4502
4	1	0	2	15	9	3	3	1	30	1.8418
4	1	1	4	15	5	1	6	1	43	2.1251
4	1	1	6	0	8	4	3	1	25	2.2752
4	1	0	8	30	9	3	3	1	19	2.5085
4	0	0	4	30	8	6	6	1	18	2.3501
4	0	0	6	0	16	4	5	1	45	2.2918
4	0	1	6	30	9	1	1	2	29	2.3335
4	1	0	4	120	9	3	3	2	15	2.4251
4	0	1	2	120	11	3	3	1	29	2.0834
4	0	1	6	60	16	2	2	2	44	2.5335
4	1	1	2	30	9	5	2	1	44	2.5418
4	1	1	4	15	7	3	3	2	23	2.4918
4	0	0	8	0	5	3	3	2	43	3.0418
4	0	1	8	15	14	6	6	2	28	2.4085
4	0	1	2	30	10	6	6	1	45	1.8918
4	1	0	2	30	6	2	3	1	34	2.3085
4	0	0	8	120	16	6	6	2	31	2.5918
4	0	1	6	15	12	2	2	2	34	2.5504
4	1	0	8	60	2	6	6	2	45	2.292
4	0	0	2	120	11	3	3	1	55	1.9834
4	1	0	8	0	8	6	6	2	26	2.5419
4	1	0	6	15	11	1	1	1	4	3.1668
4	0	0	6	60	3	5	4	1	44	2.8167
4	0	1	6	0	6	2	2	2	43	2.5251
4	1	0	2	60	6	4	5	1	42	2.7001
4	0	1	4	30	16	6	6	2	24	2.6752
4	1	1	8	0	16	6	6	1	2	2.1168
4	0	0	8	60	7	3	3	1	53	9.1836
4	0	1	8	60	15	3	3	2	48	2.4751
4	0	0	4	30	5	3	3	2	5	3.4085
4	1	1	8	30	11	5	5	1	20	2.5835
4	1	0	4	30	13	3	3	2	25	3.2668
4	0	1	2	60	6	4	3	1	19	2.2335
4	1	0	8	120	12	2	2	1	36	2.6585
4	0	1	4	15	13	1	1	1	20	2.5836
4	0	1	8	60	8	4	4	2	2	3.1253
4	1	0	4	30	6	4	4	2	18	2.4668
4	1	0	4	60	14	6	6	2	6	2.4251
4	1	1	8	15	11	3	2	1	7	3.5835
4	0	1	8	60	13	1	1	2	50	3.1585
4	0	1	2	120	9	1	2	1	44	2.6085
4	0	0	8	120	6	4	4	2	35	3.0418
4	0	1	6	30	5	5	5	1	4	2.5001
4	0	1	6	60	15	1	1	2	50	2.2418
4	1	0	2	0	14	6	2	1	27	2.4251
4	1	1	8	0	13	3	3	1	8	2.2084
4	0	1	6	0	8	4	5	1	23	2.6918
4	1	1	6	15	5	3	4	1	32	2.4085
4	0	0	8	60	8	4	5	1	31	2.0584
4	0	0	2	0	13	5	3	1	6	2.2418
4	1	0	4	0	15	1	1	1	47	2.3918
4	1	1	6	15	15	5	5	1	32	2.3835
4	1	1	4	120	16	2	2	2	13	2.8335
4	1	1	4	60	5	5	5	2	11	2.7168
4	1	0	2	15	2	4	4	1	16	2.1001
4	0	0	4	60	11	3	2	1	49	2.3668
4	0	0	4	0	7	1	2	1	25	2.5585
4	0	1	8	15	11	3	3	2	18	2.5168
4	0	1	4	60	5	5	5	1	40	3.1001
4	0	1	4	0	9	3	3	2	18	2.0418
4	0	0	4	15	1	5	3	1	9	2.4085
4	1	1	4	0	1	3	3	2	56	2.0167
4	0	1	4	15	8	4	4	2	31	2.1001
4	1	0	8	30	3	5	5	2	18	2.8751
4	0	1	8	15	6	6	6	2	25	2.0001
4	0	1	6	0	15	3	3	2	6	2.0168
4	1	0	2	60	14	4	4	2	55	3.0251
4	1	0	2	15	16	2	4	1	2	2.4585
4	0	0	8	15	6	6	6	2	21	2.7835
4	0	0	2	15	12	6	4	1	4	2.9835
4	0	0	2	30	8	4	4	1	1	2.5751
4	0	1	8	60	7	3	3	2	48	2.1834
4	0	0	4	60	10	2	2	2	56	2.3835
4	0	1	6	15	6	4	4	2	27	2.1001
4	1	1	4	0	2	4	4	2	3	2.2001
4	0	1	8	15	9	1	1	1	34	3.0751
4	0	0	8	0	3	1	1	1	42	2.6251
4	1	0	2	120	9	1	1	1	17	1.9418
4	1	1	8	60	8	4	4	2	43	2.7918
4	0	1	8	60	9	5	5	2	10	2.5085
4	1	1	6	15	12	2	2	2	20	2.6335
4	0	0	8	0	12	2	2	2	16	2.4668
4	0	1	4	60	4	4	4	2	29	3.0002
4	0	1	8	60	10	6	6	2	6	2.5585
4	1	0	6	60	3	5	5	2	16	2.6919
4	0	1	6	60	8	2	2	2	28	2.4585
4	1	1	4	0	4	6	2	1	54	2.5001
4	1	1	2	30	15	3	4	1	27	2.2497
4	0	0	8	60	6	2	2	2	49	2.3918
4	1	0	6	30	11	3	3	1	24	2.2168
4	0	1	2	30	5	1	3	1	27	2.1752
4	0	1	6	0	13	1	1	1	17	2.7168
4	0	1	6	60	4	6	6	2	15	2.8418
4	0	0	8	0	8	6	6	2	41	2.3918
4	1	1	2	60	15	5	5	1	16	2.4835
4	1	1	6	0	2	6	6	2	18	2.0751
4	1	0	6	60	4	6	6	2	23	2.7168
4	0	0	6	30	4	4	4	2	21	3.0835
4	1	1	2	120	1	1	4	1	36	2.1084
4	0	0	4	15	13	1	5	1	44	2.5918
4	1	0	4	60	5	5	5	1	17	2.1001
4	0	0	6	60	4	6	6	2	4	2.5335
4	1	1	8	60	13	1	1	1	38	2.4085
4	0	1	8	30	9	3	3	1	54	2.4751
4	0	0	2	120	2	2	3	1	49	2.2002
4	0	1	8	60	2	6	6	2	9	2.2487
4	0	1	8	120	6	4	4	2	5	1.9751
4	0	0	6	0	6	2	5	1	46	2.7335
4	1	1	6	30	11	3	3	1	49	2.4835
4	1	0	6	120	5	1	1	1	17	2.4751
4	0	0	6	30	3	3	3	1	27	2.0168
4	1	1	6	120	14	2	1	1	54	2.4001
4	1	1	4	120	7	1	1	1	37	2.7001
4	1	0	4	15	14	2	2	1	33	2.2001
4	0	0	8	60	9	5	5	2	46	2.9668
4	0	0	6	15	8	6	6	2	3	2.4751
4	1	1	6	0	16	4	4	2	19	2.7001
4	0	1	8	15	5	5	4	1	46	2.2168
4	1	1	4	30	15	5	5	1	8	2.2251
4	1	1	6	0	9	5	5	1	42	1.9418
4	0	0	2	0	11	3	5	1	45	1.8751
4	1	1	4	120	12	6	6	2	3	2.3418
4	1	0	8	30	1	3	3	2	38	2.3302
4	1	0	6	120	16	4	4	2	55	2.4501
4	1	1	4	30	6	4	4	2	13	2.1418
4	1	0	2	120	6	6	6	2	42	2.7835
4	1	1	8	60	9	5	5	2	25	2.7501
4	1	0	8	30	2	4	4	2	47	2.7335
4	0	0	8	15	3	3	3	2	19	2.4085
4	0	1	8	120	15	5	5	2	14	2.8751
4	1	0	2	60	5	3	3	2	22	2.3668
4	1	1	8	30	8	2	2	2	32	3.0835
4	0	1	4	120	11	5	5	2	32	2.9752
4	1	1	4	60	12	4	4	1	49	2.3251
4	0	0	6	120	10	6	6	2	47	2.1668
4	1	1	8	120	4	2	2	2	10	3.4918
4	1	0	6	0	10	6	6	2	17	2.5501
4	1	0	6	30	13	5	4	2	2	3.6751
4	0	1	4	0	16	2	2	2	7	2.4335
4	0	1	6	15	7	5	5	2	8	3.0168
4	1	0	6	0	2	6	6	2	21	2.2668
4	1	1	2	15	3	5	4	1	42	2.9418
4	0	1	6	0	9	5	5	1	12	3.0918
4	0	0	8	120	11	1	1	2	31	2.6251
4	0	1	4	30	13	3	2	1	20	1.9584
4	1	1	4	15	9	5	5	2	4	2.1835
4	1	1	8	60	14	2	2	1	45	2.6252
4	1	1	8	0	14	4	5	2	12	2.4335
4	0	0	2	60	3	1	4	1	24	2.6501
4	0	0	8	60	13	1	1	2	25	2.6585
4	0	1	2	15	8	2	1	1	31	1.8335
4	1	1	2	120	6	6	6	2	52	2.8168
4	1	1	4	15	2	6	6	1	41	2.7168
4	1	1	4	60	3	3	3	1	51	2.6501
4	1	1	4	60	13	5	4	1	9	2.6835
4	0	1	6	0	10	6	6	2	13	4.1251
4	0	1	4	15	5	1	6	1	6	2.8168
4	1	1	2	60	6	4	4	1	29	2.2668
4	0	0	8	60	14	2	2	1	40	2.3917
4	1	0	4	0	8	2	1	1	19	2.4918
4	0	0	2	120	6	6	2	1	35	2.5335
4	1	1	6	0	10	6	6	2	23	2.3001
4	1	1	4	120	1	3	3	1	11	3.0668
4	1	1	6	15	11	1	1	1	50	3.3668
4	0	0	8	120	7	5	5	1	25	2.8168
4	1	0	6	60	16	2	3	1	40	2.8585
4	1	0	8	15	3	3	3	1	56	2.1334
4	1	1	8	15	4	4	4	1	22	2.375
4	0	0	2	15	1	3	3	1	54	2.1334
4	0	0	6	30	12	4	4	1	38	2.5585
4	1	1	6	15	13	3	3	1	17	3.6751
4	0	0	8	0	16	6	6	1	50	2.5418
4	1	1	6	30	1	1	1	1	19	2.3084
4	0	1	6	30	2	2	2	1	29	2.2501
4	0	0	8	15	1	1	1	1	44	2.5001
4	1	0	6	120	2	6	6	2	16	3.3168
4	0	0	4	120	7	1	2	1	55	2.7085
4	0	1	2	15	4	6	4	1	6	2.3751
4	0	0	2	0	1	1	5	1	40	3.7252
4	1	1	4	0	3	5	5	1	50	4.2502
4	1	0	2	60	7	5	5	1	47	2.5668
4	1	0	8	15	2	2	4	1	3	2.5251
4	1	0	8	15	1	1	1	1	32	2.2501
4	0	1	2	120	12	4	2	1	52	2.1084
4	1	1	8	120	12	2	2	2	10	2.8835
4	1	1	2	60	4	2	4	1	9	2.9585
4	0	1	4	30	3	1	1	1	40	2.5585
4	0	0	8	60	2	6	6	2	11	2.1584
4	0	0	2	60	5	3	4	1	42	5.0752
4	0	1	6	120	7	3	3	2	13	2.4666
4	0	0	2	30	6	2	3	1	46	2.0584
4	1	1	6	120	1	5	5	1	38	2.8751
4	0	1	8	0	6	4	4	1	22	2.8418
4	1	1	8	120	16	6	6	2	50	3.0418
4	1	1	4	0	12	6	4	1	36	2.5085
4	1	1	8	30	3	5	4	2	21	2.9335
4	0	1	2	120	10	2	4	1	12	2.3085
4	1	1	8	0	12	2	2	2	45	2.4251
4	0	1	8	0	3	1	1	2	48	2.9168
4	1	1	8	120	13	3	3	2	37	2.4668
4	1	0	8	30	8	2	2	1	8	1.9918
4	1	0	2	60	4	2	2	2	13	1.9168
4	0	0	2	15	11	5	2	1	31	2.8418
4	1	1	8	30	1	3	3	2	20	2.2418
4	0	0	2	0	12	4	3	1	49	2.3585
4	0	1	2	15	12	6	4	1	28	2.2918
4	1	0	8	60	9	5	5	2	25	2.5835
4	1	0	2	30	2	6	5	1	23	1.9251
4	0	1	8	120	14	4	4	2	55	3.0835
4	1	1	6	0	13	1	1	2	56	2.6085
4	0	0	4	15	6	2	3	1	29	2.0418
4	1	1	6	30	10	2	5	1	41	2.4835
4	1	1	4	60	14	6	6	1	29	2.6585
4	1	0	4	30	12	2	2	1	40	2.6085
4	1	1	8	60	1	5	5	1	20	2.3417
4	0	1	6	120	13	1	1	2	50	3.1251
4	0	0	6	0	2	6	6	2	24	2.4911
4	0	0	4	30	6	4	4	2	27	2.9085
4	0	1	8	0	7	5	5	2	16	2.6167
4	1	0	2	30	1	5	5	2	10	2.4501
4	1	0	2	60	11	1	1	1	48	2.0834
4	0	1	4	15	14	2	2	2	26	2.7751
4	1	1	8	30	15	1	1	2	35	2.5085
4	0	1	2	0	14	6	1	1	41	2.2001
4	1	0	4	60	12	4	4	2	25	2.4751
4	0	0	8	30	4	6	6	2	27	2.9503
4	1	1	2	30	2	6	4	1	21	2.7835
4	1	0	8	60	7	3	3	1	41	2.4674
4	0	1	4	0	1	3	2	1	10	2.6585
4	1	1	2	0	3	3	3	1	15	2.2251
4	1	1	8	120	7	5	5	1	30	2.7251
4	0	0	2	60	12	2	4	1	3	2.1668
4	1	0	4	120	1	3	3	1	5	2.5501
4	0	1	4	30	14	4	3	1	51	2.0751
4	0	0	8	30	12	6	6	2	43	2.5751
4	0	0	8	0	13	3	3	1	50	2.1834
4	0	0	6	120	14	2	1	2	20	2.6334
4	0	1	2	15	7	1	4	1	17	2.2834
4	1	0	2	15	3	5	4	1	51	2.5335
4	1	1	6	60	10	4	4	2	33	2.3418
4	1	0	4	0	2	4	3	1	2	1.9168
4	0	0	4	30	4	2	3	1	30	2.4501
4	1	0	8	120	16	6	6	2	25	2.1251
4	0	0	4	120	16	2	2	2	45	2.8751
4	1	1	6	120	5	1	1	1	6	1.9835
4	1	1	6	60	16	2	2	2	9	2.1418
4	0	1	2	0	9	1	2	1	14	2.4668
4	0	0	4	0	1	3	3	1	34	2.1585
4	0	0	2	15	8	2	3	1	14	2.2668
4	0	1	4	30	7	5	5	1	29	2.2001
4	1	1	2	15	16	2	4	1	13	2.1251
4	1	0	6	0	5	1	5	1	20	2.7585
4	1	1	8	15	1	1	4	1	46	2.1002
4	1	0	8	30	16	2	2	1	12	2.6501
4	0	0	8	30	11	5	5	2	6	2.5335
4	1	0	2	120	12	4	5	1	10	2.0834
4	0	1	8	0	14	4	4	2	16	2.5668
4	1	1	8	120	6	4	4	2	3	2.4001
4	0	0	2	0	6	6	5	1	12	2.6335
4	0	1	6	15	14	4	4	2	23	2.6001
4	0	0	4	120	9	3	3	2	12	2.1751
4	0	1	6	30	6	6	6	2	11	2.125
4	1	1	6	30	3	3	3	2	28	2.5084
4	0	1	2	60	11	1	3	1	21	2.5335
4	1	1	8	120	5	3	3	1	8	1.9502
4	0	0	2	15	2	4	4	1	53	3.2668
4	1	0	8	120	7	5	5	1	11	2.4751
4	0	1	6	60	2	4	4	1	5	2.4085
4	0	1	4	120	1	3	3	1	19	2.9585
4	1	0	2	15	4	6	6	1	21	2.4668
4	0	1	2	30	7	3	3	1	10	2.2835
4	0	0	2	30	15	3	3	1	28	2.8001
4	0	1	2	120	4	4	3	1	28	2.6085
4	1	0	2	0	13	5	2	1	11	2.3085
4	1	0	8	30	11	5	4	1	32	2.7169
4	0	1	6	15	4	2	5	1	29	2.3418
4	1	0	8	30	4	6	6	2	8	2.3502
4	1	0	8	15	6	6	6	2	47	2.9001
4	1	0	2	0	6	6	6	1	55	2.4668
4	1	1	6	60	9	3	3	1	32	2.2084
4	0	0	4	0	2	4	2	1	33	2.4085
4	0	1	8	120	8	6	6	2	10	2.2001
4	0	0	2	120	3	3	4	1	49	1.9751
4	0	0	2	30	2	6	3	1	46	1.9751
4	1	1	8	30	10	4	4	1	24	2.3751
4	1	1	6	15	14	4	4	2	34	1.9084
4	1	0	6	30	2	2	3	2	37	2.4501
4	0	0	2	0	9	1	3	1	23	2.3584
4	0	1	2	120	1	1	2	1	26	2.1084
4	0	0	8	30	16	2	2	2	53	2.1251
4	0	1	2	15	3	5	4	1	20	2.5
4	0	1	6	0	2	6	6	1	43	2.8835
4	0	0	8	30	1	3	3	1	25	2.7335
4	1	0	6	15	6	4	4	1	46	2.2251
4	0	1	8	15	1	1	1	2	54	2.9418
4	1	0	4	30	15	5	5	2	38	2.7168
4	0	0	6	30	14	6	6	2	52	2.3669
4	0	0	6	60	9	3	3	2	53	3.1668
4	1	1	2	120	12	4	2	1	40	2.8835
4	1	1	2	120	9	1	4	1	19	2.6335
4	1	1	6	60	7	1	4	1	37	2.7918
4	0	1	8	120	12	2	3	2	34	3.7418
4	0	0	4	120	10	4	2	1	20	2.0751
4	0	0	8	0	6	4	3	1	23	2.1001
4	1	1	4	60	11	3	3	1	31	2.1584
4	0	1	2	30	14	2	2	1	34	2.6584
4	0	1	4	120	9	3	3	1	28	2.6916
4	0	1	8	15	10	2	2	1	32	2.7085
4	0	1	4	0	4	6	4	1	36	6.0502
4	1	0	4	30	3	1	1	1	44	2.5001
4	1	1	8	60	15	3	3	2	46	2.0751
4	0	0	6	60	2	4	4	2	52	2.0584
4	1	0	8	15	10	2	3	2	33	2.3001
4	0	1	6	120	16	4	4	2	13	2.0834
4	0	1	8	15	4	4	4	2	19	2.5918
4	0	0	2	60	7	5	5	1	43	2.5918
4	0	1	4	15	10	6	4	2	36	2.0168
4	1	0	8	120	14	4	4	2	1	2.2001
4	0	0	2	30	16	4	4	2	29	2.2418
4	0	1	6	60	3	5	5	2	11	4.3168
4	1	0	2	0	12	4	5	1	15	3.5335
4	0	1	2	60	16	6	4	1	16	3.0251
4	0	1	6	60	12	6	6	1	12	4.5252
4	1	0	8	0	4	2	2	1	48	2.5334
4	0	1	8	15	12	4	4	2	28	2.2418
4	0	1	4	60	14	6	6	2	7	3.5001
4	0	0	4	15	7	3	1	1	26	6.1335
4	0	0	4	15	14	2	2	1	34	2.4085
4	1	0	6	30	14	6	6	2	53	2.3501
4	0	1	6	30	10	2	2	2	1	2.4252
4	0	0	4	120	12	6	6	2	24	2.6001
4	0	0	6	60	15	1	1	1	47	2.3751
4	1	1	8	15	3	3	4	1	29	2.4251
4	1	0	2	120	10	2	2	1	14	2.3668
4	1	1	6	30	5	5	4	1	34	3.3918
4	1	0	4	0	1	3	3	1	20	2.0585
4	1	0	2	60	15	5	5	1	35	2.3335
4	0	0	6	0	13	1	1	2	42	2.4251
4	0	0	6	30	1	1	1	1	40	3.5751
4	0	0	4	0	4	6	6	1	1	3.9501
4	1	0	2	120	5	5	4	1	42	6.2919
4	0	0	6	15	12	2	3	1	52	2.6585
4	1	1	6	60	1	3	3	1	43	2.8918
4	1	1	4	30	4	2	1	1	7	2.3084
4	0	1	2	15	10	4	5	1	1	3.0418
4	0	1	8	30	4	6	6	2	3	2.0168
4	0	0	6	15	5	3	4	1	30	2.0169
4	0	0	2	0	3	3	1	1	5	2.4585
4	1	1	6	15	7	5	1	1	40	2.5418
4	1	1	2	120	2	2	2	1	55	2.6335
4	0	1	6	60	7	1	1	1	38	2.5835
4	1	0	2	30	5	1	4	1	24	5.3752
4	1	0	6	15	8	6	6	2	45	3.15
4	1	0	2	15	10	4	2	1	50	5.0919
4	1	1	8	30	12	6	6	2	54	5.4168
4	1	0	8	30	12	6	6	2	4	3.0418
4	1	1	4	0	10	4	4	1	27	2.2085
4	0	1	6	30	4	4	4	1	54	2.4084
4	1	1	8	120	15	5	5	1	54	2.6585
4	1	0	2	30	14	2	4	1	15	2.6499
4	0	1	2	0	13	5	4	1	43	1.7834
4	0	0	6	15	11	1	1	2	21	2.4751
4	0	1	4	120	7	1	1	2	3	2.9585
4	1	0	6	60	1	3	3	2	26	2.2835
4	1	0	2	30	15	3	3	2	8	2.0334
4	0	1	6	120	5	1	2	1	44	2.5501
4	1	1	6	0	5	1	3	1	44	2.7251
4	1	1	8	120	8	6	6	2	5	2.2501
4	0	1	8	0	11	1	2	1	44	2.1084
4	0	0	2	15	16	2	4	1	43	2.2668
4	1	1	4	30	5	3	3	1	53	2.7582
4	1	0	2	60	12	2	4	1	40	2.0334
4	1	0	6	120	13	1	1	2	35	2.4251
4	1	1	6	120	6	2	2	1	6	2.3251
4	0	0	4	60	14	6	6	2	35	2.5168
4	0	0	8	0	7	5	4	1	41	2.1001
4	0	0	6	120	6	2	2	2	48	3.0585
4	1	1	8	120	14	4	5	1	18	4.0585
4	1	1	4	0	7	1	5	1	39	2.2501
4	0	0	8	0	15	5	5	2	3	3.0168
4	1	1	4	120	9	3	3	1	46	3.0835
4	1	0	2	30	10	6	4	1	8	2.8335
4	1	1	2	0	13	5	5	1	37	3.2917
4	1	0	6	0	7	3	3	1	9	2.1835
4	0	1	6	30	1	1	1	1	10	2.8168
4	0	1	2	60	14	4	4	1	22	2.2334
4	0	0	6	30	10	2	2	1	3	2.2251
4	0	0	8	30	8	2	2	2	17	2.5335
4	1	1	6	0	14	2	2	1	15	2.2668
4	1	0	6	0	9	5	5	1	34	2.3251
4	0	0	2	15	15	1	5	1	47	2.1584
4	1	0	6	15	12	2	2	1	43	2.1168
4	1	1	2	0	11	3	3	1	28	2.0168
4	1	0	8	60	5	1	1	1	4	2.5751
4	1	0	4	60	13	5	5	1	12	2.2668
4	1	1	2	120	4	4	4	1	11	2.6335
4	1	0	4	120	2	4	1	1	10	5.3252
4	0	1	6	60	11	5	5	1	28	2.8585
4	1	0	6	120	10	6	6	2	42	3.1418
4	0	1	4	30	5	3	3	1	33	2.5251
4	1	0	2	15	7	1	4	1	49	5.5002
4	1	1	6	15	3	1	2	1	48	2.2335
4	0	0	4	30	14	4	4	1	37	2.1668
4	0	0	8	60	5	1	1	2	43	2.2001
4	1	0	4	30	11	1	1	1	49	2.7168
4	1	1	8	60	7	3	1	1	16	1.9751
4	0	1	4	120	15	1	1	1	4	2.4418
4	0	1	4	30	12	2	2	1	48	3.0001
4	1	1	2	30	8	4	4	1	4	2.5251
4	0	0	2	15	7	1	4	1	27	2.3251
4	0	1	4	0	8	2	5	1	37	2.1001
4	1	1	2	15	15	1	3	1	24	2.3418
4	1	0	4	15	2	6	6	2	8	2.6751
4	0	1	2	120	5	5	5	1	43	2.5001
4	1	1	4	60	2	2	2	1	17	2.2668
4	0	1	6	120	10	6	6	2	25	2.5751
4	1	1	6	30	14	6	6	2	31	3.5168
4	1	1	2	30	10	6	4	2	49	5.0502
4	1	0	8	120	4	2	2	2	26	2.9001
4	1	0	8	15	12	4	4	1	42	3.3917
4	1	1	2	60	5	3	2	1	31	2.6669
4	1	0	4	0	11	5	5	1	5	2.3501
4	1	0	6	120	8	4	4	1	36	2.7
4	1	0	2	0	1	1	4	1	33	1.9084
4	1	0	8	60	6	2	2	2	20	2.1001
4	0	0	2	15	4	6	2	1	24	1.9001
4	1	0	2	60	3	1	2	1	44	2.8751
4	1	0	6	15	7	5	5	1	5	2.2251
4	0	1	4	30	11	1	1	2	53	2.5751
4	1	0	6	30	1	1	1	2	26	2.4335
4	0	1	8	15	13	5	5	2	23	2.8751
4	0	0	6	0	8	4	4	2	31	6.6252
4	0	0	8	15	13	5	5	1	2	2.4751
4	1	0	8	15	4	4	5	1	39	3.1168
4	0	1	2	30	16	4	6	1	7	4.4336
4	1	1	4	60	1	1	3	1	13	2.3501
4	0	1	6	60	1	3	3	1	50	3.1835
4	0	0	4	60	3	3	3	2	23	2.3333
4	0	1	4	0	7	1	2	1	15	2.2417
4	0	0	2	120	4	4	2	1	41	2.2834
4	1	0	6	120	9	5	5	1	31	2.5751
4	1	1	6	120	9	5	5	1	29	3.7584
4	1	1	4	120	3	5	4	1	7	3.9501
4	0	1	8	60	1	5	5	1	37	6.0085
4	0	1	2	60	12	2	5	1	4	2.2001
4	0	0	8	120	12	2	2	1	17	2.3835
4	1	1	6	60	4	6	4	1	35	6.1169
4	0	0	4	60	5	5	5	1	20	2.1418
4	0	1	2	30	2	6	5	1	49	2.4668
4	1	0	8	30	10	4	4	1	37	6.4252
4	1	1	6	120	15	3	3	2	18	2.4667
4	0	0	6	0	14	2	2	2	49	2.3418
4	0	1	8	30	16	2	2	2	12	3.1501
4	1	1	4	30	11	1	2	1	26	2.8501
4	1	1	8	0	5	3	4	1	46	2.3918
4	1	1	2	60	8	6	6	2	5	2.6168
4	1	0	8	120	5	3	3	1	32	2.6085
4	1	1	2	60	16	6	6	2	42	1.8751
4	1	0	2	120	1	1	1	1	38	2.6918
4	1	1	4	30	14	4	4	2	18	2.3751
4	0	1	4	30	15	5	4	1	26	2.4668
4	1	1	8	15	2	2	5	1	44	2.1418
4	0	1	4	60	6	6	1	1	14	2.7001
4	1	0	6	120	14	2	2	1	27	2.0418
4	1	1	6	120	2	6	4	1	39	5.9085
4	0	1	6	15	15	5	5	1	30	2.6919
4	0	1	4	120	4	6	3	1	39	3.7335
4	0	0	4	0	11	5	5	1	28	2.3335
4	0	1	6	15	8	6	6	2	15	2.8597
4	1	0	2	30	7	3	4	1	44	2.8335
4	1	1	2	30	14	2	5	1	54	4.7418
4	1	1	2	15	1	3	2	1	48	6.4419
4	1	0	6	0	6	2	4	1	55	3.6918
4	0	0	2	30	14	2	5	1	8	2.5751
4	1	0	2	60	13	3	3	2	23	2.6335
4	1	1	8	15	6	6	3	1	8	2.1751
4	1	0	4	15	7	3	3	1	21	2.2252
4	1	1	4	120	11	5	5	1	1	2.6752
4	1	1	8	30	4	6	6	2	37	2.3085
4	0	0	8	120	4	2	2	2	34	2.4085
4	1	1	6	0	15	3	3	2	4	2.6918
4	1	0	4	15	16	4	4	2	48	2.3668
4	1	0	2	0	10	2	4	1	15	1.8751
4	0	1	2	0	4	4	3	1	25	2.1834
4	0	1	2	0	1	1	2	1	39	2.2418
4	0	1	4	60	2	2	2	2	21	2.5918
4	0	1	2	30	8	4	3	1	11	1.9918
4	1	0	4	120	4	6	6	2	56	2.6835
4	1	0	4	0	3	5	4	1	1	2.2835
4	0	1	8	120	3	1	1	1	8	2.2168
4	0	0	8	15	10	2	1	1	2	3.0668
4	0	0	2	120	12	4	4	1	11	2.5918
4	1	0	8	60	16	4	4	1	1	1.9834
4	0	0	2	30	10	6	6	2	53	3.7751
4	1	1	6	30	13	5	5	2	26	2.6251
4	1	1	4	15	1	5	5	2	1	2.1501
4	1	0	2	120	3	3	4	1	30	2.0584
4	0	0	6	0	15	3	3	2	35	2.2002
4	1	0	6	30	4	4	5	2	22	2.5668
4	0	0	2	15	10	4	5	1	12	2.8835
4	0	1	6	30	3	3	3	2	35	2.5335
4	0	0	6	15	13	3	3	2	53	2.5499
4	0	1	4	0	10	4	4	2	54	2.6168
4	0	1	2	15	9	3	3	1	15	2.7335
4	1	0	8	0	3	1	4	1	28	2.3084
4	0	1	2	30	6	2	2	1	27	2.3835
4	0	0	8	0	11	1	2	1	29	2.0334
4	0	1	4	15	6	2	2	1	44	2.7584
4	1	1	8	0	15	5	4	2	28	3.2418
4	0	1	8	0	15	5	5	2	21	2.1251
4	1	0	6	60	11	5	5	2	53	2.1335
4	1	0	4	120	3	5	5	2	31	3.3168
4	1	1	8	30	7	1	4	1	5	5.0918
4	0	1	2	0	5	5	2	1	34	2.2001
4	1	0	6	30	5	5	5	1	28	2.8585
4	1	1	6	60	8	2	2	2	35	2.8751
4	1	0	6	15	3	1	4	1	55	2.6335
4	0	1	4	60	11	3	3	2	15	2.0168
4	0	0	4	60	1	1	1	1	28	2.7001
4	1	0	6	15	4	2	2	1	14	2.0584
4	1	0	8	120	8	6	6	2	3	2.7918
4	0	0	6	15	4	2	4	1	2	3.8168
4	0	1	6	0	1	5	5	2	50	2.3751
4	1	0	2	0	5	5	5	1	7	4.2502
4	0	1	4	120	16	2	4	1	38	5.3502
4	0	1	2	60	3	1	4	1	53	2.1168
4	1	0	2	15	15	1	5	1	30	2.3084
4	0	0	2	60	13	3	2	1	1	2.4668
4	1	0	6	0	16	4	1	1	51	2.1918
4	0	1	4	120	3	5	4	1	52	2.3501
4	0	1	6	120	1	5	5	1	12	2.4834
4	1	1	2	0	6	6	5	1	22	2.1002
4	0	0	2	0	4	4	4	1	11	1.8918
4	0	0	8	60	10	6	6	2	49	2.7001
4	0	0	2	30	5	1	4	1	47	2.6334
4	1	1	6	60	2	4	4	1	23	2.4001
4	0	0	6	120	1	5	5	1	8	2.4418
4	0	0	4	30	3	1	4	1	51	10.375
4	0	1	4	60	9	1	2	1	9	2.4585
4	1	0	4	60	1	1	1	2	18	2.6165
4	1	1	2	60	14	4	4	2	24	2.4001
4	0	0	8	120	5	3	3	2	5	2.2668
4	0	1	8	60	16	4	4	1	1	2.1168
4	1	1	4	30	8	6	6	2	27	2.1168
4	1	1	4	30	7	5	5	2	21	2.3751
4	0	1	6	15	3	1	4	2	2	2.6001
4	1	0	2	60	8	6	5	1	44	2.5751
4	1	1	6	120	10	6	6	2	54	2.5668
4	1	1	6	120	13	1	1	2	52	3.0418
4	0	0	6	120	15	3	3	1	45	6.7335
4	0	0	6	60	7	1	1	1	31	2.6418
4	1	1	8	15	10	2	2	1	8	2.4918
4	0	1	8	0	8	6	6	2	9	2.0417
4	0	0	4	30	12	2	4	1	15	2.0168
4	0	1	4	0	3	5	4	1	6	2.0501
4	0	0	8	120	3	1	1	1	53	2.5251
4	0	1	4	120	12	6	6	2	7	2.1834
4	1	1	2	15	8	2	2	1	52	2.0335
4	1	1	2	30	7	3	2	1	14	2.9001
4	1	1	8	60	6	2	4	2	38	5.4669
4	1	0	4	60	4	4	4	2	23	2.2418
4	0	1	6	120	14	2	2	2	27	2.9666
4	0	0	4	120	1	3	3	2	18	2.4668
4	0	1	8	30	10	4	4	1	10	2.7085
4	1	0	8	0	12	2	2	1	3	2.2001
4	0	1	4	60	10	2	2	1	9	2.2834
4	1	0	8	0	15	5	5	1	35	2.2418
4	0	1	4	15	15	3	3	1	23	5.2252
4	1	1	2	30	6	2	3	1	22	2.1834
4	0	0	2	60	8	6	4	1	34	2.0503
4	1	1	4	30	13	3	1	1	22	3.6001
4	0	0	4	15	2	6	6	2	19	2.6501
4	1	1	4	0	9	3	5	1	2	2.2584
4	0	1	8	120	13	3	3	2	24	2.8417
4	0	0	8	60	1	5	4	1	18	9.7669
4	0	0	8	30	2	4	5	1	33	2.6085
4	0	1	6	0	14	2	2	1	33	3.6001
4	0	0	8	15	11	3	3	2	14	3.0168
4	0	0	2	60	16	6	3	1	47	1.9501
4	1	1	2	15	4	6	6	2	21	2.4085
4	0	0	8	120	14	4	4	2	29	2.4168
4	1	1	6	15	6	4	4	1	25	7.5169
4	0	0	2	30	9	5	4	1	54	2.3084
4	1	0	8	120	6	4	4	2	36	2.1668
4	0	1	4	15	7	3	2	1	26	6.3335
4	0	1	8	120	7	5	4	1	12	3.0001
4	1	1	2	0	4	4	5	1	35	1.9585
4	0	0	4	0	9	3	5	1	35	3.05
4	0	0	2	120	1	1	3	1	56	6.5002
4	0	0	6	60	12	6	6	2	19	2.4502
4	1	1	6	15	8	6	6	2	56	2.4335
4	0	0	4	30	7	5	5	2	16	2.6335
4	1	1	6	30	4	4	4	2	53	2.1751
4	1	0	6	15	16	6	6	2	5	2.3084
4	1	1	4	15	15	3	2	1	39	4.0001
4	0	1	6	0	5	1	2	1	9	2.1251
4	0	0	8	15	2	2	2	2	24	2.7168
4	0	1	6	30	14	6	6	2	51	2.5418
4	1	0	8	0	16	6	6	2	36	2.4751
4	0	0	6	120	5	1	1	2	21	2.5001
4	0	1	8	60	5	1	1	2	39	2.2251
4	1	0	8	60	8	4	4	2	5	1.9918
4	0	1	6	30	12	4	4	2	14	2.9418
4	1	1	8	30	9	3	3	1	9	2.4501
4	0	1	4	15	16	4	4	2	51	2.5918
4	1	0	8	30	15	1	1	2	51	2.4084
4	0	1	8	30	12	6	6	2	52	2.4251
4	0	1	6	60	9	3	3	2	19	2.4335
4	0	1	8	15	3	3	3	2	56	2.5168
4	0	1	4	120	2	4	4	1	16	2.3002
4	1	0	4	0	10	4	4	1	30	2.4418
4	1	1	2	120	5	5	5	1	39	2.4918
4	0	1	2	120	14	6	6	2	54	2.5835
4	0	1	8	120	16	6	6	2	40	2.3668
4	1	1	4	120	2	4	4	1	6	2.2168
4	0	0	6	0	1	5	5	1	17	2.1668
4	0	0	4	0	16	2	2	1	50	2.2001
4	0	1	6	120	8	4	4	1	38	2.2918
4	1	0	4	15	9	5	5	2	56	2.4668
4	0	1	8	30	15	1	1	1	1	2.9751
4	0	0	2	60	4	2	2	1	45	2.1587
4	1	1	6	15	16	6	6	2	41	2.0751
4	0	1	4	0	15	1	1	2	3	2.5335
4	0	1	2	0	2	2	1	1	51	2.3001
4	1	0	4	120	8	2	2	1	39	2.2835
4	1	0	4	120	12	6	6	2	14	2.5418
4	0	1	2	15	2	4	4	1	39	2.7751
4	0	1	2	0	11	3	5	1	54	2.2168
4	0	0	2	120	13	5	5	1	52	2.1668
4	1	1	6	30	12	4	4	2	24	3.1585
4	0	1	8	30	2	4	4	2	33	2.2251
4	1	1	8	15	9	1	1	2	20	3.0835
4	0	0	8	15	12	4	4	2	4	2.3829
4	1	0	6	60	9	3	3	2	52	2.3085
4	1	1	8	60	16	4	4	2	48	2.5334
4	1	1	8	15	14	6	6	2	18	2.1835
4	1	1	6	30	2	2	2	2	9	3.2335
4	0	1	6	120	15	3	3	2	25	2.7168
4	0	1	8	30	1	3	3	2	37	2.5251
4	1	1	2	30	5	1	3	1	56	1.9168
4	0	0	2	60	14	4	4	1	44	2.1001
4	1	0	6	0	13	1	1	2	56	2.3251
4	0	0	2	30	1	5	4	1	55	2.3585
4	0	0	4	120	11	5	4	1	38	2.1084
4	0	0	4	15	15	3	3	2	28	1.9918
4	1	0	8	0	5	3	3	1	16	2.3501
4	1	1	2	15	7	1	3	1	17	1.8084
4	0	1	6	0	7	3	3	2	43	2.1834
4	0	1	6	60	10	4	4	1	12	2.2001
4	1	0	2	0	3	3	4	1	9	2.0251
4	0	1	4	30	8	6	4	1	1	2.2835
4	1	0	6	120	15	3	3	1	53	2.0418
4	1	1	2	15	10	4	3	1	2	2.3084
4	1	1	8	0	3	1	5	1	34	2.1084
4	1	0	4	120	16	2	2	2	38	2.0334
4	1	0	4	0	4	6	2	1	22	2.1834
4	0	0	2	30	7	3	2	1	32	1.9001
4	0	0	4	30	13	3	3	1	51	2.5418
4	1	0	2	120	14	6	6	2	26	2.1418
4	1	1	4	60	9	1	1	2	47	2.6418
4	0	1	2	120	6	6	3	1	55	2.2001
4	1	0	2	60	16	6	4	1	46	2.4501
4	1	0	6	120	1	5	5	1	32	2.4501
4	0	1	8	0	5	3	5	2	49	2.0001
4	1	0	4	30	8	6	6	2	52	2.1834
4	0	1	8	30	7	1	1	2	56	2.5001
4	1	1	2	15	11	5	5	1	52	2.2001
4	1	1	2	0	14	6	5	1	9	2.0418
4	1	1	2	0	5	5	3	1	34	2.275
4	0	1	8	120	11	1	1	2	51	2.0668
4	1	0	8	60	1	5	5	2	18	2.2251
4	0	1	6	30	13	5	5	2	32	2.8751
4	0	0	2	30	13	1	5	1	8	2.0751
4	0	0	2	0	14	6	4	1	21	1.9585
4	0	0	8	30	15	1	1	2	11	3.1085
4	0	0	6	30	11	3	3	2	15	2.5085
4	0	1	2	15	1	3	3	1	33	2.5001
4	1	1	4	0	16	2	3	1	50	1.9751
4	1	0	4	60	2	2	2	2	26	2.6751
4	1	1	4	15	10	6	6	2	38	1.9918
4	1	0	2	0	4	4	5	1	8	2.1668
4	1	1	8	60	10	6	6	2	16	2.7251
4	0	1	2	60	8	6	6	2	45	2.5501
4	1	0	6	0	1	5	5	1	13	2.5335
4	0	1	4	15	2	6	6	2	52	2.8751
4	1	0	6	60	2	4	5	1	39	3.0585
4	0	1	2	120	13	5	5	1	37	2.4752
4	1	0	6	30	6	6	6	2	7	2.4668
4	1	1	2	0	2	2	6	1	10	2.0419
4	0	0	6	120	16	4	4	2	47	3.0835
4	1	0	6	0	15	3	3	2	7	2.2084
4	1	0	4	60	10	2	2	1	28	2.6668
4	1	1	2	60	3	1	2	1	2	1.8584
4	0	0	4	0	12	6	6	2	30	2.6585
4	1	1	8	30	16	2	2	2	15	2.3752
4	0	1	4	0	12	6	6	2	32	2.2251
4	0	0	2	120	9	1	4	1	14	2.6418
4	1	1	2	60	7	5	5	1	12	2.0251
4	0	0	2	15	9	3	3	1	22	2.7835
4	1	0	6	15	5	3	3	1	6	2.3585
4	1	0	8	0	13	3	3	1	24	2.3251
4	1	0	4	0	7	1	1	1	21	1.9668
4	0	0	4	60	4	4	4	1	41	2.1834
4	1	1	6	60	11	5	5	1	4	2.4668
4	0	0	6	30	6	6	6	1	35	2.3501
4	1	1	4	0	8	2	2	2	45	2.3835
4	0	0	6	30	2	2	2	2	9	2.4168
4	0	1	2	15	15	1	2	1	38	2.4085
4	0	0	6	120	8	4	5	1	13	2.4085
4	0	0	6	60	11	5	4	1	12	2.1168
4	1	0	2	0	9	1	4	1	49	2.1084
4	0	0	4	30	16	6	6	2	17	2.3418
4	0	1	6	15	11	1	1	2	25	2.3251
4	1	1	4	0	11	5	5	1	19	4.1002
4	0	1	6	15	5	3	3	1	13	2.2751
4	1	1	6	30	9	1	1	1	53	2.2668
4	0	0	4	60	6	6	6	1	19	2.5001
5	0	0	4	15	3	6	5	1	14	6.5586
5	1	1	8	60	9	4	4	2	20	5.5335
5	0	1	4	60	5	4	5	1	41	5.6169
5	0	0	2	60	4	1	6	1	22	7.5003
5	1	0	8	0	14	3	3	2	18	5.2502
5	0	0	4	0	3	4	5	1	3	4.1335
5	0	1	8	0	9	6	6	2	42	5.1335
5	0	0	4	60	2	1	6	1	16	3.5752
5	0	1	2	60	12	1	3	1	24	4.0418
5	0	1	2	0	13	4	4	1	12	3.7002
5	1	0	6	0	3	6	6	1	38	7.0503
5	1	0	6	120	3	6	6	2	31	4.8919
5	1	0	2	30	16	3	3	2	18	5.9086
5	1	0	8	0	4	1	5	1	15	6.3586
5	0	0	4	15	15	2	6	1	35	5.0835
5	1	0	8	0	15	4	1	1	26	4.1752
5	0	0	8	120	14	3	3	2	24	6.3586
5	1	0	8	120	14	3	3	2	27	6.6169
5	0	1	6	60	10	3	3	2	13	6.6919
5	0	1	4	60	6	5	4	1	53	4.5419
5	1	0	2	15	1	2	3	1	17	5.0669
5	0	0	4	60	13	4	5	1	29	4.5085
5	0	0	2	15	1	2	3	1	30	6.0669
5	0	0	2	60	5	2	6	1	33	6.0752
5	0	0	6	0	6	1	1	1	42	5.5502
5	0	1	6	30	13	4	4	2	19	5.8919
5	0	1	6	120	16	3	3	2	40	5.4419
5	1	1	6	60	9	2	2	2	38	4.9752
5	0	1	2	30	8	3	2	1	21	6.8669
5	0	1	6	30	2	1	1	1	9	6.4419
5	0	1	8	0	1	6	6	2	7	4.6086
5	1	1	6	120	16	3	2	2	11	6.1502
5	1	0	4	15	10	5	4	1	12	3.3585
5	1	1	2	15	9	2	5	1	11	5.3502
5	0	0	6	0	16	3	3	2	18	3.0585
5	0	0	6	15	12	1	6	1	40	3.7002
5	1	1	2	30	8	3	2	1	33	4.2502
5	1	0	2	60	13	2	2	1	30	5.5586
5	1	0	4	120	4	5	4	1	54	7.5836
5	0	1	4	30	5	2	2	2	1	3.8002
5	1	1	8	15	15	6	6	2	15	3.6585
5	1	1	8	0	14	3	3	2	10	8.892
5	1	0	4	120	3	4	3	1	54	8.7586
5	0	1	4	30	12	1	4	1	17	4.7585
5	1	1	6	60	5	6	6	2	35	3.0001
5	1	0	4	60	14	5	4	1	13	3.4252
5	1	1	4	30	5	2	2	2	55	2.9835
5	0	0	8	120	4	1	3	1	49	7.8419
5	0	0	2	15	16	1	6	1	23	2.8418
5	1	1	4	30	7	4	4	2	5	4.9252
5	1	1	8	60	11	6	5	1	2	5.5252
5	1	1	8	60	2	5	5	2	31	4.375
5	0	1	8	0	4	1	1	2	9	4.3252
5	0	1	2	120	7	6	3	1	13	3.4836
5	1	0	6	15	7	4	4	2	35	4.7502
5	1	1	4	0	5	6	4	2	42	2.8668
5	1	0	8	15	6	5	5	2	25	5.5586
5	0	0	6	15	4	1	3	1	20	6.3087
5	0	1	6	0	7	2	2	2	33	3.4002
5	1	0	6	120	7	2	2	2	49	4.2502
5	0	0	4	120	3	4	4	2	48	2.6501
5	0	1	4	60	2	1	1	1	2	4.0502
5	0	0	2	15	11	4	1	1	21	2.8335
5	1	0	6	60	13	6	6	2	4	4.9585
5	1	1	8	120	5	2	2	2	12	6.1334
5	1	1	6	0	8	3	3	2	33	3.2502
5	0	0	6	15	1	6	6	2	48	3.1335
5	0	0	8	120	16	5	5	2	52	3.4168
5	1	1	4	15	6	1	3	1	19	3.4668
5	1	1	2	30	15	2	2	1	29	4.4334
5	0	1	2	15	16	1	6	1	35	2.4918
5	1	1	4	0	3	4	5	1	13	2.6335
5	1	1	4	15	3	6	6	1	29	3.3418
5	0	1	6	0	8	3	3	2	28	4.1502
5	1	1	2	120	7	6	5	1	51	6.3586
5	0	0	8	30	2	3	3	2	7	2.9835
5	1	1	8	120	1	6	6	2	33	3.4502
5	0	0	8	120	15	4	4	2	9	2.9251
5	0	1	2	15	11	4	4	1	22	3.1085
5	1	0	2	60	7	4	3	1	23	2.7918
5	0	1	4	120	4	5	4	2	52	2.9001
5	1	1	2	120	13	4	1	1	53	3.0918
5	1	0	2	30	10	5	2	1	29	2.4085
5	1	0	8	60	15	2	2	2	39	2.2918
5	0	0	8	0	9	6	1	1	41	2.5085
5	0	0	2	120	3	2	5	1	46	2.3085
5	0	0	4	120	10	3	3	2	13	3.2002
5	0	1	8	0	5	2	2	2	4	3.0252
5	1	0	6	60	12	5	5	2	4	4.7002
5	0	0	4	30	14	3	3	2	34	2.4085
5	1	0	4	120	12	5	5	2	56	2.7752
5	0	1	2	120	6	5	6	1	14	4.6085
5	1	1	2	120	4	3	5	1	33	5.1002
5	1	1	4	15	16	3	3	2	43	2.8418
5	0	0	6	30	14	5	5	2	28	4.1502
5	0	0	8	30	8	1	1	2	39	3.0418
5	1	1	8	120	8	5	5	2	18	5.9836
5	0	1	6	30	11	2	2	2	50	3.9918
5	0	1	6	0	14	1	1	1	23	3.4918
5	0	0	8	15	2	1	1	1	1	5.0835
5	1	1	8	120	16	5	5	2	29	5.4752
5	0	0	8	60	7	2	2	2	32	2.6168
5	1	1	6	30	2	1	1	2	42	3.2168
5	1	0	4	15	7	2	2	2	4	2.9168
5	0	1	8	60	6	1	1	2	45	3.2001
5	1	0	6	60	3	4	5	2	16	3.3418
5	1	0	6	15	9	6	6	2	16	3.0085
5	0	1	6	60	5	6	6	2	48	4.3669
5	1	0	4	0	13	6	6	1	52	6.4502
5	0	1	2	120	5	4	3	1	15	3.3835
5	0	0	6	120	15	2	2	2	52	4.1585
5	0	0	8	0	8	5	5	2	11	3.1835
5	1	0	2	60	16	5	5	2	32	3.6502
5	0	0	4	0	11	4	5	2	48	4.0585
5	1	1	4	120	1	2	2	2	13	4.3335
5	0	1	8	120	7	4	4	2	33	2.7168
5	1	0	6	15	4	1	4	1	9	4.8085
5	0	0	4	120	13	6	6	1	27	6.6086
5	1	0	6	120	14	1	3	1	18	4.2502
5	1	1	8	15	13	4	4	2	42	5.0752
5	1	1	2	30	2	5	4	2	3	3.4085
5	1	1	4	120	4	5	4	1	2	4.0918
5	0	1	6	30	15	6	6	2	23	3.4918
5	0	1	2	0	12	3	3	1	1	2.5502
5	0	0	6	0	11	6	3	1	36	2.0418
5	0	0	6	30	15	6	6	1	43	3.3585
5	1	0	2	120	11	2	6	1	22	3.6335
5	0	0	8	60	3	6	6	2	43	4.4419
5	1	0	2	0	12	3	4	1	55	3.2002
5	1	1	2	0	11	2	4	2	21	2.0918
5	1	0	6	15	14	3	3	2	47	4.2252
5	1	0	6	15	8	5	5	2	9	3.9335
5	1	0	8	0	12	1	5	1	22	2.8168
5	0	0	8	15	10	1	1	2	40	4.0835
5	0	1	6	60	1	2	2	2	38	2.6085
5	0	0	6	120	1	4	4	2	3	2.6085
5	0	0	6	30	13	4	2	2	52	2.7001
5	1	1	2	15	16	1	5	1	19	3.3335
5	0	0	4	30	16	5	5	2	38	6.9586
5	0	1	6	60	11	4	4	2	28	3.1585
5	0	0	4	60	14	5	5	2	2	4.4335
5	0	1	4	120	13	6	6	2	36	2.9751
5	0	0	6	0	10	5	5	2	19	3.3918
5	0	1	4	15	9	4	4	2	50	2.6501
5	0	0	6	60	11	4	4	2	29	3.1835
5	0	0	6	15	15	4	4	2	46	4.6585
5	0	1	4	15	15	2	2	2	37	3.2335
5	1	0	2	0	2	1	6	1	34	2.4335
5	1	1	6	30	6	5	4	2	22	3.4086
5	1	0	2	15	2	3	4	1	29	2.1501
5	1	1	4	60	5	4	4	2	4	5.1335
5	1	0	8	0	5	2	5	1	53	2.7751
5	0	1	8	60	2	5	5	2	56	3.2252
5	0	0	2	15	2	3	3	2	53	3.4085
5	0	0	2	0	5	4	1	1	37	3.1835
5	0	0	2	60	13	2	2	1	20	3.0668
5	0	0	2	0	7	6	2	1	17	2.3168
5	1	1	2	30	10	5	5	1	29	2.8835
5	0	0	2	30	6	1	4	1	16	2.4251
5	1	1	6	60	3	4	4	2	52	3.0585
5	0	1	2	15	4	5	3	1	5	2.3085
5	1	1	4	0	8	1	1	2	5	3.6168
5	1	0	6	60	11	4	2	1	49	2.9751
5	1	0	8	0	16	5	5	1	27	4.1418
5	0	0	4	120	4	5	4	1	41	2.763
5	0	0	4	30	1	6	6	2	11	3.9585
5	0	0	6	0	14	1	1	2	6	4.0835
5	1	0	4	60	11	2	2	2	8	3.4918
5	1	0	8	30	2	3	3	2	25	3.5918
5	0	0	4	0	5	6	2	1	18	2.0168
5	1	1	4	30	1	6	6	2	28	3.5835
5	1	0	8	120	6	3	3	2	53	3.6252
5	0	1	8	15	15	6	6	2	33	3.6418
5	0	0	6	60	4	5	5	2	55	3.1418
5	0	0	6	60	8	1	3	2	26	3.6335
5	0	0	6	30	3	2	2	2	14	3.0668
5	0	1	8	15	6	5	5	2	49	3.7752
5	1	0	8	60	10	5	5	2	26	2.7085
5	0	1	4	60	11	2	2	1	16	4.7419
5	0	1	6	0	2	5	5	2	5	6.5586
5	1	0	8	30	3	4	4	2	32	3.5835
5	0	1	6	120	10	5	5	2	50	4.9002
5	1	0	2	60	8	5	5	2	4	4.2918
5	1	1	4	60	15	6	6	2	5	2.8001
5	1	0	8	120	5	2	2	2	47	3.8752
5	1	1	8	60	16	3	3	2	34	3.1585
5	1	1	2	0	3	2	4	2	52	3.0585
5	0	0	8	30	1	2	2	2	6	2.9251
5	1	1	6	120	1	4	5	2	2	3.5252
5	1	0	6	30	13	4	4	2	8	4.5169
5	0	0	2	30	14	1	4	1	31	2.4835
5	0	0	4	0	2	3	3	2	53	3.6002
5	1	0	4	0	4	5	5	1	56	5.0085
5	0	1	6	120	14	1	3	2	8	3.3835
5	0	1	2	60	4	1	4	1	46	2.3918
5	0	0	8	0	16	5	5	2	20	3.8418
5	1	1	2	15	10	3	5	1	46	2.5668
5	0	1	4	15	11	6	1	1	45	2.5668
5	0	0	6	30	6	5	2	2	49	4.2502
5	0	0	6	120	3	6	6	2	52	2.6751
5	1	1	4	60	4	3	3	2	39	2.6751
5	0	0	4	15	1	4	5	1	7	2.5918
5	1	0	2	120	7	6	5	1	7	4.2168
5	0	1	2	120	12	3	5	1	14	2.3585
5	1	0	4	120	2	3	3	2	50	2.7668
5	1	1	4	120	11	4	5	1	9	3.4085
5	0	1	8	60	1	4	4	2	43	3.1085
5	0	0	8	0	13	2	2	2	55	3.4835
5	0	0	2	30	2	5	5	2	17	4.1502
5	1	1	4	30	12	1	5	1	10	2.2335
5	1	0	4	0	5	6	1	1	36	2.3751
5	1	0	8	30	9	2	2	2	24	2.8001
5	0	0	8	60	2	5	5	2	8	3.0168
5	0	0	8	0	6	3	3	2	54	3.3667
5	1	1	4	0	10	3	3	2	44	2.7251
5	1	1	8	30	8	1	1	2	2	3.6835
5	1	0	2	0	4	3	1	1	21	2.3585
5	0	1	2	0	15	6	5	1	4	2.6168
5	1	1	2	0	15	6	6	1	22	3.0419
5	1	0	6	120	10	5	3	2	32	5.1419
5	1	0	4	120	8	1	1	2	43	3.7752
5	1	1	8	15	2	1	2	1	40	4.8835
5	0	1	4	0	12	5	5	1	44	2.1668
5	1	1	6	30	4	3	5	1	53	2.0835
5	0	0	4	60	5	4	4	2	11	5.1002
5	0	0	8	30	11	4	4	2	17	2.3168
5	0	0	8	60	8	3	3	2	7	3.4335
5	0	1	6	15	13	2	2	2	51	3.2418
5	1	0	8	15	12	3	3	2	2	2.6501
5	1	0	6	120	2	5	3	2	40	2.9085
5	1	0	2	30	7	2	2	2	28	2.7251
5	0	1	8	120	16	5	5	2	44	3.3585
5	0	1	8	60	7	2	2	2	56	2.5751
5	0	1	4	15	7	2	1	2	47	2.2002
5	0	1	2	30	2	5	2	1	54	2.1251
5	0	1	4	120	16	1	3	2	53	3.7585
5	1	0	2	60	12	1	4	1	47	2.7168
5	1	1	6	30	14	5	5	2	24	3.2252
5	1	0	6	60	10	3	3	2	3	3.5418
5	0	0	6	0	9	4	4	2	5	3.2339
5	0	1	2	120	15	6	4	1	15	3.0418
5	1	1	8	120	15	4	4	2	12	2.7918
5	1	0	2	0	3	2	5	1	5	3.0835
5	1	0	2	30	1	4	4	1	18	2.0668
5	0	1	8	0	7	4	3	1	6	3.2251
5	0	0	6	15	7	4	4	2	41	2.9918
5	1	1	4	30	8	5	6	1	41	7.2919
5	1	0	8	120	9	6	6	2	8	3.3335
5	0	1	2	0	3	2	5	1	8	2.4668
5	0	0	4	15	14	1	5	1	47	4.2502
5	0	1	8	120	13	2	2	2	20	3.0918
5	0	0	6	15	5	2	2	2	20	2.5751
5	1	0	6	120	15	2	2	2	46	3.1835
5	1	0	6	0	2	5	5	1	10	5.0002
5	0	0	4	30	7	4	4	2	47	2.6585
5	0	0	6	0	3	6	6	2	56	2.9168
5	0	1	2	120	10	1	3	1	45	3.2501
5	0	0	8	15	3	2	2	2	36	2.6668
5	0	0	8	60	11	6	6	2	26	2.6418
5	0	1	6	120	2	5	5	2	3	4.0418
5	1	1	4	0	2	3	3	2	23	2.8168
5	0	1	8	120	6	3	3	2	22	3.1418
5	0	0	4	30	13	2	2	2	13	3.1501
5	1	1	6	30	15	6	6	2	46	3.1918
5	1	1	2	0	7	6	4	1	40	2.0335
5	1	0	8	60	2	5	5	2	40	2.6168
5	1	0	8	15	13	4	4	2	26	2.9835
5	0	0	2	30	7	2	2	2	48	2.2251
5	1	0	4	60	2	1	1	2	32	3.1002
5	1	0	2	15	5	6	2	1	48	2.0751
5	0	1	4	60	4	3	2	2	16	3.2835
5	0	0	4	120	2	3	3	2	15	2.8168
5	1	1	8	30	11	4	4	2	23	3.0501
5	0	1	4	30	13	2	2	2	54	2.8918
5	1	1	6	120	2	5	3	2	46	2.7418
5	0	0	2	60	12	1	3	1	16	3.7668
5	0	1	8	120	15	4	4	2	44	2.3501
5	1	0	4	30	16	5	5	2	18	2.5668
5	0	0	8	0	14	3	3	2	37	2.7001
5	1	1	6	15	6	3	3	2	27	3.4085
5	0	0	6	30	2	1	1	2	5	3.7335
5	1	0	6	0	14	1	1	1	27	3.1002
5	0	1	6	60	13	6	6	2	25	2.8585
5	0	1	6	120	3	6	6	2	28	7.9586
5	1	1	6	60	1	2	2	2	18	2.5335
5	1	0	6	0	8	3	3	2	13	3.0668
5	1	1	4	60	3	2	2	2	24	4.4835
5	1	1	8	0	9	6	6	2	6	3.1001
5	0	0	4	120	8	1	2	1	31	4.2919
5	1	0	6	60	4	5	5	2	33	5.5669
5	1	0	4	60	13	4	5	1	40	4.3168
5	1	1	8	15	10	1	4	1	36	3.6335
5	1	1	6	0	10	5	4	2	2	3.9418
5	0	0	4	30	6	3	3	1	48	2.9251
5	1	1	6	120	7	2	2	2	15	3.8836
5	0	1	6	120	15	2	2	2	33	4.0835
5	0	1	4	0	8	1	2	2	19	3.5085
5	1	1	6	0	1	4	5	1	7	3.6585
5	0	1	6	15	4	1	1	1	30	2.8585
5	0	0	6	120	10	5	4	1	51	4.7002
5	1	1	4	120	13	6	6	2	46	4.5169
5	1	0	4	30	5	2	2	2	19	2.8836
5	0	1	4	30	14	3	3	2	43	2.8335
5	0	1	8	120	1	6	6	2	14	2.6168
5	0	1	4	30	4	1	3	2	24	2.8085
5	1	1	2	60	12	1	3	1	38	3.2001
5	1	0	8	60	14	1	1	2	22	3.4502
5	1	1	6	15	16	5	5	2	3	3.0668
5	1	1	8	30	2	3	3	2	6	2.5751
5	0	1	4	30	7	4	4	2	37	3.4668
5	0	0	8	60	16	3	3	2	19	2.4918
5	0	0	2	60	14	3	3	2	7	2.6252
5	1	0	2	15	8	1	2	2	51	2.9585
5	0	0	2	30	8	3	2	1	13	2.8001
5	0	1	6	30	4	3	3	2	39	3.8585
5	1	1	8	0	15	4	4	1	29	3.3835
5	1	1	6	15	14	3	3	2	35	2.5751
5	1	0	8	0	9	6	6	2	7	3.3502
5	0	1	4	0	4	5	4	2	40	2.2001
5	0	0	6	0	1	4	1	1	39	2.3668
5	0	0	4	120	16	1	5	2	21	3.6085
5	0	1	8	0	12	1	3	1	41	4.0752
5	1	1	6	60	12	5	5	2	26	2.9586
5	1	1	8	30	5	6	6	2	17	3.0335
5	0	0	6	15	13	2	2	2	55	3.5335
5	0	1	4	15	6	1	2	2	51	2.9835
5	1	1	6	0	11	6	6	2	22	3.1168
5	1	1	4	60	6	5	5	2	45	3.3668
5	1	0	4	15	15	2	2	2	44	3.3085
5	0	0	8	30	3	4	4	2	41	2.3751
5	0	1	6	0	15	2	2	2	11	3.0585
5	0	1	6	15	6	3	3	2	26	3.9585
5	1	1	2	30	6	1	6	1	18	2.4251
5	0	1	8	15	12	3	3	2	34	2.9335
5	0	1	6	120	6	1	2	1	32	3.2752
5	1	0	2	30	8	3	3	1	46	2.2001
5	0	1	4	0	3	4	4	1	16	3.3585
5	1	0	6	0	7	2	2	2	5	2.3835
5	1	0	2	30	6	1	2	1	41	2.8003
5	1	1	8	120	14	3	2	2	46	3.1001
5	0	0	4	15	11	6	6	2	25	3.7335
5	1	0	6	0	10	5	5	2	49	3.6168
5	0	1	8	15	2	1	1	2	1	3.6752
5	0	1	8	0	8	5	5	2	45	3.2668
5	1	1	4	15	8	3	3	2	36	2.2251
5	1	0	8	120	8	5	5	2	40	2.9418
5	1	1	8	120	6	3	3	2	43	2.2751
5	0	1	2	60	1	6	6	2	24	3.3335
5	0	1	2	60	16	5	5	2	39	2.6835
5	1	1	2	30	3	6	6	2	19	4.0418
5	0	1	4	120	5	6	6	2	18	6.2169
5	1	0	2	120	2	1	6	1	38	4.3418
5	0	0	2	120	12	3	4	1	41	3.1011
5	0	0	6	120	14	1	1	2	42	2.7418
5	1	1	8	15	14	5	5	2	34	3.9668
5	0	1	4	120	12	5	5	2	55	4.8752
5	0	0	8	30	4	5	5	2	23	2.842
5	0	1	2	120	13	4	5	1	30	2.7251
5	1	1	2	15	2	3	3	2	53	2.7418
5	1	0	8	60	3	6	6	2	52	2.9501
5	1	1	8	15	5	4	4	2	41	2.7585
5	0	1	2	60	8	5	5	1	38	3.5252
5	0	0	8	120	9	6	6	2	32	3.3335
5	1	1	2	30	1	4	5	1	53	4.3918
5	1	0	2	120	3	2	5	1	36	3.2335
5	0	0	2	60	7	4	4	2	48	2.4085
5	0	1	2	15	12	5	6	1	53	2.0835
5	1	1	2	15	4	5	4	1	11	2.8335
5	0	1	4	120	8	1	5	1	23	4.1002
5	0	0	2	0	13	4	4	1	26	2.2251
5	1	0	8	15	3	2	2	2	38	3.6168
5	0	1	6	15	16	5	5	2	10	3.2001
5	0	0	2	60	9	6	4	1	49	3.2668
5	1	0	8	120	1	6	6	2	35	2.9335
5	1	0	2	0	11	2	3	1	27	2.8085
5	0	1	4	15	14	1	1	1	37	2.6835
5	0	0	2	30	3	6	6	1	4	2.6501
5	0	0	2	0	3	2	4	1	23	2.2251
5	0	1	8	60	14	1	1	2	6	3.5668
5	1	0	8	60	8	3	3	2	15	2.6501
5	0	1	6	120	7	2	2	2	17	2.5418
5	1	1	6	30	7	6	5	1	33	5.0585
5	0	0	4	120	1	2	2	2	50	3.1418
5	1	1	8	15	3	2	2	2	51	2.7668
5	0	1	4	120	2	3	3	2	28	2.4501
5	0	1	4	0	1	2	2	1	41	3.1752
5	0	0	6	60	16	1	1	2	10	3.1835
5	1	1	4	60	13	4	4	2	6	2.6418
5	0	0	2	120	13	4	5	1	28	3.0002
5	0	1	4	30	16	5	4	2	30	3.5002
5	1	0	4	0	11	4	4	2	24	2.7252
5	0	1	6	0	6	1	1	1	25	4.3919
5	1	1	6	120	3	6	6	2	48	3.2001
5	0	1	2	30	11	6	5	1	12	2.2501
5	1	1	8	60	1	4	4	2	53	2.3501
5	0	0	6	120	2	5	5	2	3	3.5835
5	1	0	8	30	4	5	5	2	19	2.4585
5	1	1	4	60	10	1	5	2	26	2.6085
5	0	1	2	120	4	3	3	2	21	2.5919
5	0	1	4	0	2	3	3	2	30	2.2001
5	1	1	4	30	13	2	2	2	5	2.3335
5	1	1	2	60	13	2	2	1	34	4.0086
5	0	1	8	30	5	6	6	2	17	2.8919
5	1	0	2	120	15	6	6	2	13	2.3085
5	0	1	8	120	12	1	2	1	38	3.5259
5	0	0	8	15	6	5	5	2	14	2.4585
5	0	1	8	30	3	4	4	2	55	2.6502
5	0	1	2	15	1	2	2	2	23	3.1418
5	1	0	8	15	4	3	3	2	36	2.4751
5	1	1	2	0	5	4	3	1	33	2.7668
5	0	1	6	30	6	5	3	2	32	2.3001
5	1	0	2	15	9	2	5	1	34	3.2252
5	1	1	2	0	12	3	3	1	47	3.7918
5	1	1	2	120	3	2	2	2	32	2.7501
5	1	1	4	120	8	1	1	2	13	3.4335
5	1	0	4	120	10	3	3	2	48	3.3085
5	1	1	4	15	2	5	5	2	34	3.7168
5	1	1	6	120	14	1	2	1	27	4.1085
5	0	1	6	15	5	2	2	2	37	2.9751
5	0	1	4	0	13	6	4	1	39	3.9585
5	0	1	6	15	14	3	3	2	8	3.1085
5	0	0	4	60	15	6	6	2	4	2.5168
5	0	1	6	30	3	2	2	2	21	3.7835
5	1	1	6	15	5	2	2	2	24	3.1418
5	0	0	4	30	5	2	2	2	12	2.6751
5	0	0	2	30	16	3	2	1	25	2.9001
5	1	0	8	30	5	6	6	2	8	3.7252
5	0	0	4	60	6	5	5	2	14	4.5168
5	0	1	8	15	11	2	2	2	54	4.4169
5	0	0	8	30	13	6	6	2	9	3.0335
5	1	1	8	30	4	5	5	2	9	3.0168
5	0	1	6	120	8	3	3	2	1	2.3501
5	0	1	6	60	8	1	1	2	14	2.5585
5	1	0	2	15	12	5	5	1	39	3.7752
5	0	0	8	0	15	4	5	2	43	3.4335
5	1	1	8	15	7	6	6	2	27	2.4252
5	0	0	4	0	12	5	6	1	55	4.1085
5	0	1	8	60	11	6	6	2	39	3.4918
5	1	0	4	60	4	3	3	2	28	3.1251
5	0	0	2	30	11	6	5	1	18	2.6168
5	1	1	8	0	6	3	3	2	7	3.8752
5	0	0	2	120	15	6	6	2	37	3.0251
5	0	0	6	60	12	5	5	2	56	2.7168
5	1	0	8	30	16	1	1	2	54	3.3252
5	1	0	4	60	5	4	4	2	55	4.5085
5	1	1	2	120	12	3	3	2	17	2.6085
5	0	0	2	0	6	5	5	1	48	3.1418
5	0	1	8	30	11	4	4	2	31	2.4918
5	0	0	6	30	11	2	2	2	56	4.0002
5	1	1	8	60	6	1	1	2	6	2.4335
5	0	0	6	15	6	3	3	2	49	4.2085
5	0	1	2	30	16	3	3	2	45	2.5085
5	1	1	6	120	6	1	1	2	9	2.4168
5	1	1	6	30	3	2	2	2	6	2.4085
5	1	1	4	15	1	4	4	2	56	2.2001
5	1	1	8	0	8	5	5	2	4	5.4335
5	1	1	2	60	6	3	2	2	42	2.7585
5	1	0	2	120	13	4	2	2	50	2.8667
5	1	0	4	15	2	5	3	2	40	2.1085
5	0	1	8	15	10	1	1	2	24	3.4002
5	1	0	8	0	8	5	5	2	30	3.1835
5	1	1	2	60	15	4	5	2	11	2.7918
5	0	0	6	15	8	5	5	2	1	2.0668
5	1	1	8	60	15	2	2	2	6	2.6668
5	1	1	2	0	4	3	4	1	10	2.1836
5	0	1	8	30	9	2	2	2	43	2.5501
5	1	0	4	120	13	6	6	2	19	2.7418
5	0	1	8	120	5	2	3	2	2	4.1252
5	1	0	4	60	3	2	2	2	47	3.0001
5	1	0	2	120	6	5	3	2	51	3.7835
5	1	1	2	15	13	6	6	2	38	2.9918
5	0	0	4	15	7	2	2	2	55	2.7585
5	1	1	6	15	7	4	4	2	36	3.6585
5	1	1	4	15	14	1	5	1	8	2.4085
5	0	1	2	15	2	3	3	2	26	2.6501
5	0	0	2	60	8	5	5	2	2	4.3168
5	1	0	6	30	15	6	6	2	39	2.5418
5	1	0	4	15	1	4	4	2	10	2.4668
5	0	1	4	15	2	5	5	2	50	2.6335
5	1	1	8	0	13	2	2	2	12	2.8835
5	0	0	8	120	8	5	5	2	21	2.4918
5	1	0	8	60	1	4	5	2	45	4.0252
5	1	0	2	0	5	4	4	1	38	2.7085
5	0	1	2	120	14	5	4	1	12	2.6918
5	0	1	2	60	9	6	4	1	1	2.9418
5	0	0	4	120	12	5	5	2	39	3.9752
5	0	0	2	30	15	2	2	2	26	2.6334
5	1	0	8	0	7	4	4	2	7	2.9918
5	1	0	2	30	11	6	6	1	32	4.1585
5	1	0	6	30	6	5	5	2	19	4.1751
5	0	0	4	60	3	2	2	2	29	4.4919
5	1	0	4	120	1	2	2	2	10	3.1502
5	1	1	8	120	4	1	6	2	31	2.4835
5	1	1	6	30	12	3	3	2	20	2.8335
5	1	0	2	60	1	6	6	2	14	2.9668
5	0	1	2	15	5	6	6	1	17	3.2835
5	0	1	2	30	7	2	2	2	17	3.0835
5	1	0	2	30	14	1	2	1	19	3.4418
5	0	0	6	60	1	2	2	2	4	2.7168
5	0	0	8	30	10	3	3	2	3	2.2418
5	0	0	4	120	11	4	2	1	38	5.0169
5	1	1	4	120	2	3	3	2	31	2.5918
5	0	1	8	15	7	6	6	2	35	3.2668
5	0	0	4	0	9	2	2	2	12	3.1501
5	0	0	6	15	9	6	6	2	46	3.7668
5	1	1	2	120	10	1	4	1	38	3.0335
5	1	0	8	120	13	2	2	2	35	3.1835
5	1	0	8	15	11	2	2	2	18	3.2502
5	0	0	2	120	7	6	4	1	7	2.6501
5	1	1	2	30	11	6	4	1	13	2.7918
5	1	1	4	0	13	6	6	1	8	2.6168
5	0	0	4	0	16	1	1	2	54	4.7669
5	0	0	6	30	7	6	6	2	6	2.8835
5	0	0	2	0	4	3	4	1	39	3.2418
5	1	1	2	60	5	2	4	1	35	2.1501
5	1	1	8	60	8	3	3	2	15	2.7668
5	1	0	6	30	10	1	1	2	14	2.3751
5	1	0	4	120	5	6	6	2	4	2.8335
5	1	0	6	15	15	4	4	2	49	3.4502
5	0	0	8	60	15	2	2	2	37	2.6085
5	0	0	4	30	12	1	3	1	41	3.1835
5	0	0	6	15	16	5	5	2	55	3.1668
5	0	0	6	30	4	3	3	2	48	2.7335
5	0	1	2	120	2	1	4	1	47	2.3335
5	1	1	2	120	14	5	1	1	15	3.3252
5	0	1	8	15	4	3	3	2	44	3.0002
5	1	0	6	30	11	2	2	2	3	3.4585
5	0	0	4	30	4	1	3	1	22	4.6169
5	1	0	6	60	2	3	3	2	14	2.6502
5	0	1	6	120	9	4	4	2	26	3.2335
5	1	0	8	30	12	5	5	2	21	2.9585
5	1	0	8	30	10	3	3	2	38	2.3501
5	0	0	8	120	6	3	3	2	1	2.5251
5	0	1	6	0	10	5	5	2	48	3.0585
5	0	0	2	120	4	3	3	2	1	3.0252
5	0	1	4	30	9	6	6	2	54	2.6335
5	0	0	4	60	10	1	1	2	44	2.8502
5	1	1	4	60	11	2	2	2	11	2.5335
5	0	1	2	0	6	5	3	1	20	3.1835
5	0	1	2	15	10	3	3	2	49	2.5918
5	1	0	4	0	12	5	5	1	40	2.2585
5	1	1	2	60	14	3	3	2	27	3.0668
5	0	0	2	15	8	1	1	1	52	3.9002
5	1	0	4	60	6	5	5	2	26	2.9585
5	0	1	8	0	14	3	3	2	27	2.9418
5	0	0	2	60	6	3	3	2	28	2.4335
5	1	1	8	60	10	5	5	2	45	2.5335
5	1	0	2	15	13	6	6	2	55	3.4668
5	0	0	8	30	16	1	1	2	43	2.7168
5	0	0	6	0	7	2	2	2	54	2.5418
5	1	0	6	60	16	1	1	2	6	3.4585
5	1	0	4	30	7	4	4	2	21	2.8835
5	0	0	4	15	6	1	1	1	32	3.6252
5	1	1	8	120	7	4	4	2	45	3.3335
5	1	0	6	120	6	1	1	2	27	3.8585
5	1	0	2	15	4	5	5	2	5	2.5251
5	1	1	2	30	7	2	5	1	30	3.1585
5	0	0	4	30	8	5	5	2	56	3.3335
5	0	0	8	15	13	4	4	2	10	2.3085
5	0	0	2	30	10	5	6	1	51	2.2835
5	0	1	2	0	7	6	4	1	7	2.6751
5	1	0	2	60	15	4	4	1	22	3.1585
5	1	1	8	0	16	5	5	2	44	2.9251
5	1	1	6	15	13	2	2	2	16	2.6918
5	0	0	8	60	10	5	4	2	35	2.9168
5	1	1	6	60	8	1	1	2	48	3.2918
5	0	0	8	30	9	2	2	2	40	2.8501
5	1	1	2	30	9	4	4	2	6	2.7585
5	0	1	8	30	1	2	2	2	14	2.6585
5	0	0	4	0	4	5	3	2	48	2.3335
5	0	0	4	0	8	1	1	2	50	2.8085
5	0	0	4	15	10	5	5	2	48	3.6502
5	0	1	8	0	6	3	3	2	14	2.8168
5	0	1	6	0	3	6	6	2	56	2.6751
5	1	0	2	120	10	1	6	1	10	2.1835
5	1	1	8	60	7	2	2	2	26	2.8168
5	1	0	2	30	15	2	3	1	25	2.7335
5	1	1	6	30	5	4	4	2	44	2.7918
5	0	0	2	120	10	1	4	1	7	3.6335
5	0	0	2	60	16	5	6	2	1	4.2918
5	1	0	8	120	15	4	4	2	13	2.7585
5	0	1	6	60	12	5	5	2	18	2.7585
5	1	0	6	60	5	6	6	2	2	4.0669
5	1	1	2	60	7	4	4	2	4	2.5418
5	1	1	2	120	2	1	5	1	46	4.5002
5	1	0	2	15	16	1	1	1	43	4.2502
5	0	1	8	15	13	4	4	1	35	4.4335
5	0	0	4	120	9	2	2	2	34	2.7251
5	1	0	8	30	1	2	2	2	24	3.4585
5	1	1	6	30	10	1	1	2	56	3.5252
5	0	0	2	0	11	2	6	1	15	2.6335
5	0	0	8	120	1	6	6	2	8	4.1085
5	0	1	6	0	9	4	4	2	32	2.8835
5	1	1	6	30	11	2	2	2	16	4.0252
5	1	1	6	120	10	5	5	2	11	5.6169
5	1	1	4	0	9	2	2	2	20	2.4501
5	0	1	6	30	7	6	6	2	37	3.5335
5	1	1	4	120	5	6	6	2	54	2.9585
5	0	1	4	120	9	2	5	1	43	2.7002
5	0	1	4	15	3	6	6	2	35	2.6501
5	1	0	4	0	1	2	2	2	53	3.4918
5	0	1	2	60	5	2	3	1	9	4.6752
5	0	0	6	120	6	1	1	2	37	2.6085
5	1	0	4	15	9	4	4	2	23	2.1251
5	0	0	8	0	4	1	1	2	24	2.4668
5	1	1	8	30	1	2	2	2	3	3.8918
5	0	1	8	30	2	3	3	2	4	2.6917
5	1	1	8	15	4	3	3	2	31	2.3752
5	0	1	6	0	1	4	4	2	35	3.3918
5	1	0	2	60	6	3	3	2	22	2.7669
5	0	0	2	0	15	6	4	1	24	3.1168
5	1	1	2	120	5	4	4	1	11	3.2668
5	1	1	2	0	10	1	5	1	29	3.4168
5	1	1	6	60	11	4	4	2	12	2.5418
5	0	1	6	30	10	1	1	2	37	2.8668
5	0	0	4	15	8	3	3	2	35	2.4668
5	0	0	8	15	12	3	3	2	55	2.8835
5	1	1	8	30	13	6	6	2	31	4.1502
5	1	1	4	15	9	4	4	2	49	3.6168
5	0	1	4	60	14	5	5	2	38	2.4835
5	1	1	6	0	2	5	5	2	19	2.4751
5	1	0	6	15	12	1	1	2	5	3.4501
5	1	1	4	120	10	3	3	2	56	2.1085
5	1	1	4	120	16	1	1	2	45	2.6501
5	1	0	6	30	2	1	1	2	17	3.2752
5	1	0	8	15	5	4	4	2	37	2.4668
5	0	0	8	30	12	5	2	1	28	1.9085
5	0	0	2	120	5	4	5	1	44	1.4084
5	0	1	2	0	5	4	6	1	20	2.9168
5	0	0	6	0	2	5	5	2	18	2.7168
5	0	0	8	60	1	4	4	2	25	2.3585
5	0	1	2	60	13	2	5	1	8	2.2335
5	0	1	4	120	3	4	4	2	51	3.0585
5	0	0	2	120	14	5	5	1	41	4.2085
5	0	1	4	60	3	2	2	2	49	2.3918
5	1	0	6	15	16	5	5	2	9	4.4168
5	1	1	8	120	12	1	1	2	23	2.7001
5	1	0	4	0	3	4	4	2	52	3.3418
5	1	1	8	15	11	2	2	2	32	3.7669
5	0	1	8	120	8	5	5	2	23	2.9751
5	1	0	4	30	14	3	3	2	12	2.1835
5	0	1	2	60	14	3	3	2	8	4.0085
5	1	0	6	15	1	6	6	2	30	2.7085
5	0	1	8	30	12	5	5	2	45	2.9418
5	0	1	6	15	12	1	1	1	13	6.0836
5	0	0	6	0	8	3	2	1	55	3.6752
5	1	1	2	60	1	6	6	2	6	3.3335
5	1	0	2	15	10	3	3	2	26	3.2918
5	1	0	6	15	13	2	2	2	46	2.8835
5	1	1	8	30	9	2	2	2	47	3.0418
5	1	1	4	60	2	1	3	2	28	2.4835
5	1	1	4	0	1	2	5	1	21	2.4502
5	0	0	6	120	11	6	6	2	14	3.1252
5	0	1	2	15	13	6	6	2	5	2.3418
5	0	1	4	30	15	4	4	2	9	4.0253
5	1	1	4	120	12	5	5	2	22	2.2669
5	0	0	8	60	9	4	4	2	47	2.6335
5	1	0	2	30	9	4	4	2	56	2.8418
5	0	0	6	60	10	3	3	2	1	2.3585
5	1	1	4	120	3	4	4	2	50	2.9918
5	1	0	8	15	2	1	1	2	30	7.1669
5	0	1	2	30	6	1	1	2	34	2.2001
5	1	0	2	0	14	5	2	1	41	2.4168
5	1	1	4	0	11	4	4	2	39	4.4669
5	1	1	6	120	11	6	6	2	2	2.8419
5	0	0	2	15	4	5	4	2	56	3.2835
5	1	0	4	30	4	1	1	1	32	3.8835
5	1	1	4	30	9	6	6	2	27	4.6835
5	0	1	4	0	9	2	2	2	29	3.7085
5	0	0	8	120	7	4	4	2	17	2.4335
5	0	0	8	120	13	2	2	2	36	3.1835
5	1	0	2	15	11	4	4	2	39	2.5001
5	1	0	2	0	6	5	5	1	37	3.6335
5	1	0	8	0	1	6	6	2	11	3.0001
5	0	0	2	15	3	4	2	2	22	2.6501
5	0	1	6	15	15	4	4	2	19	2.4501
5	0	0	6	120	7	2	2	2	44	2.4085
5	1	1	2	0	6	5	3	2	55	2.8752
5	1	0	8	30	13	6	6	2	49	2.2251
5	0	1	4	15	16	3	3	2	12	3.0251
5	1	0	4	30	8	5	5	2	37	3.3252
5	0	1	2	120	3	2	3	1	27	2.3668
5	0	1	6	60	2	3	3	2	11	2.1168
5	0	1	6	60	3	4	4	2	1	2.7168
5	1	0	2	0	15	6	6	2	25	3.1501
5	1	0	6	0	1	4	4	2	25	2.0168
5	0	1	8	0	15	4	4	2	8	3.2252
5	0	0	8	15	14	5	5	2	44	2.6751
5	1	1	4	30	14	3	3	2	26	2.2668
5	1	0	6	30	12	3	3	2	2	2.0585
5	1	0	8	120	4	1	1	2	16	3.8252
5	1	0	6	30	4	3	3	2	49	2.3251
5	0	1	8	60	8	3	3	2	50	2.6751
5	1	0	8	120	7	4	4	2	12	3.1835
5	0	0	8	0	12	1	2	1	45	2.6001
5	0	0	8	15	5	4	4	2	16	3.2502
5	0	0	6	120	8	3	3	2	31	4.1502
5	1	0	2	0	10	1	3	1	25	2.5918
5	0	0	8	15	11	2	2	2	17	3.2252
5	1	0	6	30	7	6	6	2	47	3.2502
5	0	0	8	15	7	6	6	2	18	2.3835
5	0	1	4	60	13	4	4	2	22	3.4752
5	0	1	8	30	13	6	6	2	47	3.0427
5	1	1	6	15	12	1	1	2	49	3.3085
5	1	0	6	60	1	2	2	2	33	3.0418
5	1	1	6	15	1	6	6	2	41	2.6085
5	0	0	8	60	14	1	1	2	34	4.0002
5	1	0	4	120	9	2	2	2	19	2.3085
5	1	1	6	0	6	1	1	2	3	3.1418
5	1	0	4	30	6	3	3	1	49	6.6836
5	0	0	2	15	13	6	6	2	1	3.2918
5	1	0	4	30	1	6	6	2	14	2.4919
5	1	1	8	30	10	3	3	2	40	3.0251
5	0	1	4	30	1	6	6	2	24	3.3918
5	1	0	4	15	11	6	6	2	41	3.2835
5	0	0	6	15	14	3	3	2	39	2.9835
5	1	0	4	60	7	6	6	2	21	2.8418
5	0	0	2	60	15	4	4	2	52	2.4418
5	0	1	8	0	13	2	2	2	50	3.1418
5	0	1	8	30	4	5	4	2	17	2.5668
5	0	0	6	0	15	2	2	2	50	3.5668
5	0	1	2	60	6	3	2	2	35	2.3502
5	1	1	8	120	13	2	2	2	47	3.4668
5	1	0	8	60	9	4	4	2	16	2.7668
5	0	1	2	30	9	4	4	2	48	2.2085
5	1	0	6	120	8	3	3	2	31	2.7918
5	1	1	8	0	5	2	2	2	18	3.0002
5	1	1	6	60	10	3	3	2	53	2.3168
5	1	0	4	0	8	1	1	2	4	3.3168
5	1	1	6	60	2	3	3	2	44	2.7168
5	0	1	4	30	8	5	5	2	30	3.3418
5	1	0	4	120	11	4	4	2	15	2.8585
5	0	1	4	120	10	3	3	2	4	2.7002
5	1	0	8	60	7	2	2	2	27	3.2918
5	1	0	8	120	16	5	5	2	42	3.5418
5	1	1	8	15	6	5	5	2	35	2.2668
5	1	0	2	30	2	5	5	2	32	2.4418
5	1	1	6	15	8	5	5	2	28	3.0427
5	1	0	2	120	12	3	5	2	51	2.8835
5	1	0	6	120	16	3	3	2	42	2.1335
5	1	0	6	120	1	4	4	2	47	1.9835
5	0	1	8	0	16	5	5	2	5	2.8334
5	0	1	4	60	15	6	6	2	2	2.2251
5	0	1	8	60	10	5	5	2	37	2.3002
5	0	0	4	15	16	3	3	2	46	3.0835
5	1	0	4	15	14	1	1	2	56	2.8835
5	1	1	2	30	14	1	5	2	44	2.7251
5	1	0	8	0	13	2	2	2	20	2.2417
5	0	0	6	60	3	4	4	2	36	2.7751
5	1	1	4	30	16	5	5	2	33	3.3418
5	1	1	4	15	11	6	5	2	9	2.6585
5	0	1	6	30	5	4	4	2	1	2.3335
5	1	1	4	30	15	4	4	2	8	2.2418
5	1	1	6	15	15	4	4	2	39	2.8335
5	0	1	8	30	16	1	1	2	25	2.4751
5	1	1	6	0	16	3	3	2	48	3.2085
5	0	1	2	30	1	4	2	2	41	3.3002
5	0	1	2	30	3	6	3	2	6	2.9001
5	0	0	2	120	2	1	4	2	26	2.3168
5	0	1	4	60	10	1	1	2	19	3.0085
5	1	1	6	0	3	6	6	2	21	3.2085
5	0	0	6	30	5	4	4	2	17	4.6252
5	1	1	2	15	5	6	4	1	11	3.4501
5	0	0	4	15	2	5	5	2	42	2.4501
5	0	0	8	0	7	4	4	2	13	2.9085
5	0	0	8	30	5	6	6	2	10	3.1752
5	1	1	8	15	12	3	3	2	28	2.3169
5	1	0	4	15	3	6	6	2	22	2.2335
5	0	1	6	0	16	3	3	2	9	2.4251
5	0	1	4	120	1	2	2	2	54	2.3002
5	0	0	4	30	9	6	6	2	3	2.7585
5	1	0	8	60	11	6	6	2	9	2.8168
5	0	1	8	120	4	1	1	2	52	3.3585
5	0	0	6	30	12	3	3	2	30	2.6335
5	1	0	2	60	14	3	3	2	10	2.6751
5	1	0	4	30	15	4	5	2	42	3.0835
5	1	0	8	120	12	1	2	2	44	3.6585
5	0	1	2	0	4	3	3	1	21	3.3085
5	1	0	8	15	10	1	1	2	30	2.6085
5	0	0	4	60	11	2	2	2	40	3.3668
5	1	0	2	0	13	4	2	2	51	2.7251
5	0	1	6	15	9	6	6	2	30	3.2085
5	1	1	2	30	16	3	3	2	24	2.2168
5	1	0	2	60	4	1	2	1	13	4.7085
5	0	1	8	30	8	1	1	2	7	3.8585
5	1	0	2	60	9	6	6	2	51	2.4668
5	0	1	4	15	10	5	5	2	17	3.0418
5	1	0	4	15	6	1	5	1	51	2.8751
5	1	0	6	120	9	4	4	2	42	2.5585
5	1	0	2	120	4	3	3	1	8	2.8085
5	0	1	2	30	15	2	3	1	10	3.1835
5	1	1	4	15	10	5	4	2	25	3.9335
5	1	0	2	60	5	2	4	1	54	2.0834
5	0	1	6	30	14	5	5	2	30	3.0752
5	1	0	8	15	15	6	6	2	53	2.9085
5	0	0	8	0	1	6	6	2	44	3.3502
5	1	0	4	60	15	6	6	2	50	3.5169
5	0	0	2	0	10	1	3	1	27	3.1168
5	1	0	4	30	13	2	2	2	28	3.0418
5	0	1	8	15	3	2	2	2	19	2.6336
5	0	1	4	60	7	6	6	2	12	3.2918
5	1	1	2	60	9	6	6	2	3	3.5418
5	1	1	2	60	16	5	2	1	10	2.9918
5	1	0	4	30	12	1	1	1	51	4.0585
5	0	0	4	60	4	3	3	2	15	3.9002
5	1	1	2	15	11	4	5	2	29	2.6335
5	1	1	2	0	14	5	5	1	52	2.7667
5	1	1	2	60	8	5	5	2	28	2.1418
5	1	0	2	120	5	4	4	2	11	2.6835
5	1	0	6	120	11	6	6	2	36	2.7919
5	0	1	8	120	9	6	6	2	15	3.4335
5	1	0	8	60	6	1	1	2	20	2.3251
5	1	1	6	0	7	2	2	2	29	3.3835
5	1	1	2	120	6	5	1	2	2	2.8168
5	1	0	4	0	2	3	3	2	49	2.0668
5	0	0	2	30	9	4	5	2	45	2.3085
5	1	0	6	15	5	2	2	2	52	2.6751
5	1	0	4	0	9	2	2	2	35	3.0418
5	1	0	4	30	9	6	6	2	31	3.4502
5	1	1	6	120	8	3	3	2	16	2.1668
5	0	1	2	0	14	5	3	1	26	2.4085
5	1	1	4	60	12	3	3	2	56	2.8751
5	1	1	2	0	2	1	2	1	40	4.2085
5	1	0	4	120	16	1	5	2	15	2.8252
5	1	1	6	0	15	2	3	2	8	2.7418
5	1	1	2	15	1	2	2	2	54	2.3001
5	1	1	4	15	7	2	2	2	20	2.5418
5	1	0	2	15	3	4	4	1	5	3.5002
5	1	1	2	0	13	4	3	1	4	3.3918
5	0	0	4	0	13	6	3	2	50	2.8168
5	0	1	2	0	2	1	2	1	34	3.3419
5	1	0	6	0	15	2	2	2	47	2.7501
5	1	1	6	120	9	4	4	2	49	3.3668
5	1	1	4	0	12	5	5	2	50	4.2502
5	0	0	2	15	9	2	2	2	38	3.6168
5	1	1	8	0	7	4	4	2	43	2.7751
5	0	0	6	60	13	6	6	2	30	2.5585
5	1	1	4	30	4	1	3	2	12	2.3835
5	1	1	2	15	3	4	4	2	55	2.3168
5	1	1	4	0	16	1	5	2	55	3.6002
5	0	1	4	0	11	4	5	1	54	5.9919
5	1	0	8	30	8	1	1	2	8	2.7752
5	1	1	6	0	9	4	4	2	42	1.9751
5	1	0	4	15	16	3	3	2	42	2.6168
5	1	0	4	60	10	1	1	2	24	3.2668
5	1	1	4	0	4	5	1	1	31	3.4502
5	0	0	4	30	15	4	4	2	21	2.5502
5	0	0	2	0	14	5	5	2	51	3.5502
5	1	0	6	60	9	2	2	2	43	3.4918
5	0	0	2	0	2	1	2	1	5	3.1502
5	1	1	8	60	3	6	6	2	50	2.5252
5	0	1	6	120	1	4	5	2	52	2.5168
5	1	0	8	0	6	3	3	2	51	2.4918
5	0	0	2	120	11	2	2	2	36	2.4918
5	1	1	8	30	12	5	5	2	37	3.1918
5	0	1	2	15	8	1	4	2	5	3.5335
5	1	0	2	120	14	5	5	2	46	2.3335
5	1	0	4	0	10	3	3	2	54	2.0502
5	1	1	4	15	15	2	2	2	15	3.6585
5	0	0	8	60	6	1	1	2	25	2.9085
5	1	0	2	30	3	6	2	2	46	2.4668
5	0	0	6	60	5	6	6	2	13	2.9585
5	0	1	2	60	15	4	4	2	11	2.4501
5	1	0	6	30	14	5	5	2	43	2.4668
5	0	0	4	0	10	3	3	2	55	2.5335
5	1	1	6	60	13	6	6	2	36	3.3835
5	1	1	4	60	7	6	6	2	38	2.2501
5	0	1	6	60	16	1	1	2	56	2.7668
5	0	1	2	60	7	4	4	2	6	4.9919
5	1	0	4	0	16	1	1	2	42	3.1002
5	1	1	8	0	4	1	1	2	15	3.2669
5	0	1	8	60	15	2	2	2	36	2.8251
5	0	1	4	30	6	3	3	2	9	2.6668
5	0	1	6	120	11	6	6	2	50	2.2001
5	1	1	2	120	11	2	5	2	10	3.0668
5	0	1	2	15	3	4	6	1	34	4.0252
5	1	0	6	0	11	6	3	2	40	2.3251
5	0	1	6	15	1	6	6	2	15	5.0752
5	0	1	4	0	5	6	5	1	6	4.6669
5	0	0	2	120	6	5	5	2	50	5.1585
5	0	1	2	30	14	1	1	2	41	3.4418
5	1	0	4	15	8	3	2	2	33	5.8252
5	1	0	4	60	12	3	3	2	34	3.6418
5	1	1	6	15	9	6	6	2	25	3.6585
5	0	0	8	120	12	1	3	2	16	3.4752
5	0	0	2	30	1	4	5	2	30	3.6502
5	1	1	8	0	12	1	5	1	29	5.1502
5	0	0	2	15	10	3	1	2	36	2.9668
5	0	0	2	15	5	6	2	1	37	4.3169
5	1	0	2	0	7	6	5	1	7	2.6085
5	1	1	2	120	15	6	4	1	10	3.5252
5	1	1	6	120	15	2	2	2	3	2.8251
5	1	0	6	60	8	1	1	2	23	2.2669
5	0	0	6	30	10	1	1	2	2	3.1335
5	0	1	4	120	11	4	4	2	53	2.4917
5	1	1	4	60	14	5	5	2	12	2.5836
5	1	0	8	30	11	4	4	2	36	2.2335
5	0	0	8	15	4	3	3	2	15	3.0668
5	1	1	4	30	6	3	3	2	51	2.7085
5	0	1	8	15	14	5	5	2	14	2.2835
5	1	1	2	15	12	5	6	1	31	4.2502
5	0	1	8	60	9	4	4	2	10	2.5001
5	0	1	8	60	3	6	6	2	32	3.1418
5	0	0	4	120	5	6	6	2	52	3.1418
5	0	1	4	15	1	4	4	2	33	3.4335
5	1	1	6	60	16	1	1	2	20	2.7751
5	0	0	6	120	16	3	3	2	47	2.1835
5	0	1	2	15	9	2	3	2	45	3.5918
5	0	1	8	60	16	3	3	2	12	3.3335
5	1	1	6	0	14	1	1	2	11	2.6922
5	0	1	4	0	10	3	3	2	1	2.5085
5	0	0	4	0	1	2	2	2	5	2.8586
5	1	0	8	15	14	5	5	2	42	2.8418
5	1	1	6	60	4	5	5	2	23	3.1585
5	0	0	8	0	5	2	2	2	31	3.0668
5	0	1	6	60	4	5	5	2	3	2.5501
5	0	1	8	30	10	3	4	2	40	2.5085
5	0	1	2	120	11	2	2	2	21	2.5918
5	0	0	4	60	12	3	3	2	34	2.4835
5	0	0	4	60	7	6	6	2	52	3.9668
5	1	1	8	120	9	6	5	2	9	3.2502
5	1	1	2	60	4	1	2	2	42	2.5918
5	0	1	2	30	10	5	5	2	34	3.4752
5	1	0	6	0	6	1	6	1	44	2.3752
5	0	1	2	0	10	1	2	2	47	2.8585
5	0	1	6	60	9	2	2	2	6	2.0168
5	0	0	6	60	9	2	2	2	38	3.0085
5	0	0	4	15	9	4	4	2	22	2.6668
5	1	0	8	15	7	6	6	2	13	2.6001
5	0	1	6	15	8	5	4	2	7	2.6085
5	1	1	2	15	8	1	5	2	24	2.6918
5	0	1	4	60	12	3	3	2	43	2.3335
5	1	0	6	30	3	2	2	2	31	3.2835
5	1	1	6	30	13	4	4	2	30	2.2668
5	0	0	6	120	9	4	4	2	43	2.0335
5	1	1	8	60	14	1	1	2	23	4.7002
5	1	1	4	120	9	2	2	2	34	2.5585
5	0	0	8	15	15	6	6	2	53	2.7918
5	0	1	6	0	11	6	3	2	16	2.7918
5	0	0	6	60	2	3	3	2	21	2.1418
5	1	1	8	30	16	1	1	2	44	3.3668
5	1	0	6	0	16	3	3	2	3	2.2918
5	0	0	2	0	12	3	2	2	14	3.3835
5	0	1	4	0	16	1	1	2	53	3.0835
5	0	1	2	0	11	2	1	2	11	2.9335
5	1	1	8	0	1	6	6	2	1	3.0751
5	0	1	6	30	12	3	3	2	20	2.9168
5	0	0	2	60	1	6	6	2	51	3.2918
5	0	0	8	120	5	2	2	2	16	3.3836
5	1	0	6	0	9	4	4	2	7	2.5918
5	1	0	8	60	16	3	3	2	2	3.3918
5	0	1	4	15	8	3	3	2	25	2.9252
5	1	0	6	30	5	4	4	2	28	2.4501
5	0	1	8	15	5	4	1	2	17	2.5085
5	0	0	2	15	12	5	5	1	54	4.5669
5	1	0	6	15	6	3	3	2	29	2.7585
5	0	1	8	120	14	3	3	2	54	2.6918
5	0	1	6	15	7	4	4	2	27	3.4835
5	1	1	6	15	4	1	1	2	20	3.1001
5	1	1	8	30	3	4	4	2	19	2.5085
6	1	0	8	60	11	5	5	2	47	2.9585
6	1	0	2	0	14	4	3	1	25	2.4085
6	0	0	6	0	10	4	4	2	45	2.6085
6	1	0	2	0	16	6	3	1	8	3.217
6	0	0	2	60	9	5	4	2	28	2.4501
6	0	0	4	30	7	3	3	1	12	2.0918
6	1	1	4	0	14	6	6	2	5	3.2918
6	0	1	2	120	4	2	4	1	16	2.3251
6	1	1	2	30	2	4	1	1	54	3.0251
6	0	1	4	60	12	2	2	1	26	2.9001
6	1	0	4	120	1	1	6	2	45	4.4085
6	1	0	8	15	15	5	4	2	26	3.2335
6	1	0	6	0	2	4	3	1	36	3.2418
6	1	1	4	60	4	2	5	2	23	3.0752
6	0	0	8	60	4	6	6	2	29	2.5585
6	0	0	4	60	16	6	6	2	5	2.9918
6	0	1	6	120	4	6	6	2	36	2.4501
6	1	1	8	0	6	2	2	2	32	2.6085
6	0	1	8	30	11	3	3	2	12	2.0668
6	0	0	4	120	10	2	1	2	49	4.0335
6	1	1	2	120	6	4	1	1	54	1.8918
6	1	0	6	0	1	3	2	2	1	2.7168
6	0	1	2	120	8	6	4	2	26	3.6335
6	0	0	4	30	1	5	5	2	18	3.1085
6	0	1	6	30	14	4	5	2	34	2.7668
6	0	1	4	0	9	1	2	1	6	3.2168
6	1	1	2	0	15	5	3	2	42	2.3251
6	0	1	6	30	5	3	3	2	44	2.5918
6	0	0	8	15	8	6	6	2	18	2.8335
6	1	0	8	15	6	4	4	2	5	3.3335
6	1	0	8	0	6	2	2	2	43	2.6668
6	1	0	2	0	13	3	3	2	40	2.0001
6	1	0	6	30	15	5	5	2	4	2.2668
6	1	1	2	0	12	2	3	2	11	3.2252
6	1	1	4	30	13	1	4	2	31	2.9085
6	0	0	2	120	4	2	4	2	46	2.0418
6	0	1	4	60	8	6	6	2	12	2.7335
6	0	1	4	60	16	6	6	2	27	2.8168
6	0	1	2	0	14	4	4	2	3	3.1919
6	1	1	4	15	1	3	3	2	26	2.3418
6	0	1	4	15	12	6	6	2	4	3.0168
6	0	1	4	60	15	5	5	2	46	2.9668
6	1	1	8	120	2	6	6	2	39	2.3585
6	1	1	8	60	9	3	3	2	23	2.4501
6	1	0	2	60	13	1	2	2	32	2.2418
6	1	0	6	120	12	6	6	2	37	3.0418
6	1	0	2	15	6	6	2	1	1	2.6335
6	1	1	6	60	10	2	2	2	44	2.0085
6	0	1	6	0	10	4	4	2	47	3.4668
6	0	1	4	0	1	1	1	2	25	2.4585
6	1	0	6	15	9	5	5	2	4	2.7418
6	1	1	8	120	13	1	1	2	49	3.3752
6	1	0	2	120	16	6	6	2	56	1.9833
6	1	1	6	120	4	6	6	1	34	1.8168
6	1	1	4	30	14	2	2	2	5	3.3668
6	1	0	4	60	3	1	1	2	48	3.4336
6	1	1	2	120	4	2	3	1	53	2.3501
6	1	1	2	15	3	3	6	1	24	2.5501
6	1	1	6	30	6	4	4	2	51	2.7169
6	0	0	2	120	8	6	1	1	13	1.8501
6	0	0	6	120	7	1	1	2	50	2.0668
6	0	0	2	30	9	3	5	2	18	3.1668
6	0	1	6	60	11	3	3	2	29	3.1668
6	1	0	8	120	1	5	5	2	30	2.6085
6	1	0	2	120	13	3	3	1	29	2.9168
6	1	0	6	120	15	1	1	2	35	2.9085
6	1	0	6	15	7	3	3	2	27	2.9668
6	1	1	6	30	13	3	3	2	26	2.4002
6	0	1	4	30	9	5	2	2	8	3.1085
6	0	0	2	120	3	1	4	1	30	2.6585
6	1	0	8	60	16	2	2	1	45	3.8418
6	1	1	8	30	5	5	5	1	3	3.2168
6	1	1	2	30	8	2	2	2	28	2.6501
6	1	0	6	15	14	2	3	1	52	1.7001
6	1	1	4	15	16	2	3	2	6	2.2925
6	0	1	8	120	1	5	5	2	54	2.7751
6	0	1	4	120	9	1	1	2	13	3.0418
6	0	1	2	60	1	5	2	1	11	4.2502
6	0	1	6	0	3	5	6	2	55	2.5085
6	0	1	2	30	8	2	4	1	27	2.1835
6	0	1	6	60	2	2	2	2	19	2.4501
6	0	1	2	60	14	2	1	1	14	2.8751
6	1	1	6	0	2	4	5	2	14	2.6751
6	0	1	2	60	15	3	3	2	49	2.1418
6	1	1	2	120	11	1	5	1	39	2.1751
6	1	0	4	120	14	6	6	2	50	3.0001
6	0	0	6	120	8	2	2	2	53	2.7585
6	1	1	8	0	16	4	4	2	43	3.3835
6	1	1	8	120	6	2	2	2	31	2.4335
6	1	1	6	15	13	1	1	2	24	3.9418
6	0	0	6	30	6	4	4	2	30	2.2668
6	1	0	8	0	7	3	3	2	54	2.8418
6	0	1	2	120	6	4	4	1	30	2.2001
6	0	1	2	30	16	2	2	1	49	3.3252
6	1	1	6	120	15	1	4	2	23	4.5169
6	0	0	6	120	16	2	2	2	46	2.7585
6	1	0	2	0	3	1	1	1	52	2.6251
6	0	0	6	30	3	1	1	2	25	2.1668
6	0	0	2	15	1	1	4	1	54	2.2585
6	1	0	2	30	16	2	2	2	23	2.0835
6	1	1	6	60	9	1	1	2	29	2.9585
6	0	1	4	0	6	6	3	1	14	2.2418
6	0	1	8	60	15	1	2	2	31	2.4835
6	0	0	4	30	9	5	5	2	10	2.0335
6	1	0	4	60	6	4	4	2	51	3.5335
6	1	0	8	60	1	3	3	2	19	2.5085
6	1	1	4	15	2	4	3	1	2	1.9418
6	0	0	2	120	16	6	5	1	46	2.0168
6	0	0	4	0	14	6	6	2	51	2.4925
6	1	1	2	30	7	1	4	1	37	2.7751
6	0	0	8	60	10	4	4	2	43	2.4835
6	0	1	4	120	5	5	4	2	20	2.4668
6	0	0	4	30	16	4	5	2	6	2.1251
6	0	1	4	0	13	5	4	1	40	2.5501
6	0	0	4	0	4	4	3	1	12	2.5251
6	1	0	2	60	9	5	6	1	22	2.1668
6	1	1	2	30	12	6	2	1	28	2.9168
6	1	0	8	120	10	6	6	2	56	2.4918
6	0	1	6	15	6	2	5	2	44	2.3836
6	1	1	6	30	12	2	2	2	39	2.2501
6	1	1	2	60	10	6	4	1	50	2.1001
6	1	1	6	0	11	5	5	1	37	3.5752
6	1	0	6	60	12	4	4	2	17	2.1001
6	0	1	4	120	1	1	4	2	29	3.1339
6	1	1	8	120	8	4	4	2	56	2.3085
6	0	0	4	60	7	5	5	2	20	3.1835
6	1	1	4	120	10	2	3	2	46	1.7168
6	1	0	6	60	9	1	2	2	5	2.3751
6	0	0	2	0	12	2	1	1	46	2.4918
6	0	0	2	30	4	6	4	1	23	2.2585
6	1	1	4	60	5	3	3	2	36	2.9835
6	0	1	2	120	12	2	5	1	11	2.5918
6	0	1	6	30	13	3	3	2	41	2.3418
6	1	1	8	0	5	1	2	1	45	4.9752
6	0	1	8	30	3	3	3	2	17	2.5085
6	0	0	8	120	6	2	2	2	31	2.8368
6	0	0	2	30	1	3	1	1	33	2.3085
6	1	0	6	60	11	3	3	1	13	3.0251
6	0	1	4	60	13	3	3	2	47	2.7168
6	0	0	6	60	9	1	1	2	35	2.7335
6	0	0	8	120	7	3	3	2	22	3.5502
6	1	1	4	120	3	3	2	2	41	2.3335
6	1	0	4	15	9	3	3	1	8	3.0002
6	1	1	8	60	12	6	6	2	51	2.5085
6	0	0	8	15	11	1	1	2	49	3.6085
6	1	0	8	60	9	3	3	2	29	2.4085
6	1	0	8	120	15	3	3	2	33	2.1251
6	0	1	6	30	6	4	4	2	41	2.7251
6	1	0	6	120	16	2	1	2	48	3.7002
6	0	0	2	0	13	3	5	2	10	2.6501
6	0	1	6	60	9	1	1	2	30	3.0918
6	0	0	4	120	14	6	6	2	55	2.7501
6	0	0	8	30	10	2	3	2	49	2.9251
6	1	1	8	30	14	6	6	2	54	3.0585
6	1	0	4	15	16	2	2	2	32	2.4085
6	0	1	8	60	10	4	5	2	43	2.5585
6	1	1	8	15	6	4	5	2	16	2.1418
6	0	1	4	60	11	1	4	1	38	2.4335
6	1	0	4	120	9	1	1	2	5	2.4085
6	0	1	6	0	2	4	4	2	49	2.3168
6	1	0	4	60	11	1	1	2	54	2.6501
6	1	0	4	120	12	4	1	2	37	3.4085
6	1	1	2	60	1	5	5	1	26	2.3251
6	1	0	6	120	7	1	1	2	33	3.2168
6	1	0	8	0	9	5	5	2	16	4.0585
6	0	0	2	30	15	1	4	1	25	2.8751
6	1	0	2	30	8	2	5	1	45	2.7335
6	0	0	8	30	13	5	5	2	27	3.0419
6	1	1	6	15	1	5	2	1	6	2.5668
6	1	1	4	0	9	1	3	1	50	3.0585
6	0	0	2	15	3	3	3	2	15	2.3668
6	0	1	2	30	9	3	3	2	43	2.2585
6	0	1	4	0	2	2	2	2	14	2.8585
6	1	0	8	30	13	5	5	2	50	2.4251
6	1	0	8	15	5	3	3	2	3	2.8502
6	1	0	2	30	15	1	4	1	7	2.3668
6	1	1	4	60	8	6	6	2	24	2.5751
6	0	0	6	0	1	3	3	2	27	2.4588
6	1	0	8	0	16	4	5	2	21	3.8585
6	0	1	8	15	12	2	2	2	37	3.7585
6	1	1	6	0	1	3	3	2	15	2.3336
6	1	1	8	120	5	1	1	2	56	2.6168
6	1	1	4	120	6	6	6	2	10	2.6751
6	0	0	2	60	7	3	4	2	15	2.3252
6	1	0	6	15	13	1	1	2	47	2.5501
6	1	1	8	60	2	4	4	2	45	2.7335
6	1	0	2	15	11	3	4	1	47	2.1418
6	0	1	2	0	16	6	6	2	32	2.4418
6	0	1	6	15	7	3	2	1	55	2.0168
6	0	1	8	120	15	3	3	2	52	3.1252
6	0	1	8	0	1	5	5	2	14	3.3752
6	1	0	2	60	16	4	4	2	5	2.5918
6	0	1	4	120	10	2	5	2	18	3.7085
6	1	0	4	60	8	6	6	2	25	2.5418
6	0	0	8	0	16	4	4	2	4	2.3918
6	1	0	2	0	8	6	2	2	40	2.4335
6	0	1	6	60	14	6	6	2	52	4.6585
6	0	0	8	0	2	6	5	2	14	3.0752
6	0	1	8	15	5	3	3	2	44	2.3918
6	0	1	8	30	5	5	5	2	48	2.2668
6	0	1	2	0	4	2	2	2	47	2.1001
6	1	1	8	30	3	3	3	2	56	2.5251
6	1	1	4	120	5	5	4	2	19	2.6085
6	0	1	2	0	13	3	5	1	44	3.0085
6	0	0	4	60	11	1	3	1	12	2.2085
6	1	1	4	120	1	1	5	2	10	2.5335
6	1	0	2	60	15	3	2	2	6	2.2668
6	1	1	2	120	15	5	1	1	3	2.6085
6	1	1	4	60	13	3	3	2	48	2.8835
6	0	0	6	60	3	3	3	2	35	2.1001
6	0	1	6	30	3	1	1	2	49	2.1668
6	0	1	4	120	3	3	3	2	16	2.5418
6	1	0	4	60	12	2	2	2	20	2.3501
6	0	0	6	30	12	2	2	2	3	2.4751
6	0	1	2	30	11	5	1	2	17	3.0418
6	0	0	4	30	13	1	1	2	36	2.6001
6	1	0	8	15	8	6	6	2	27	2.6335
6	0	0	8	60	9	3	3	2	29	2.7918
6	1	1	4	0	6	6	6	2	10	2.3085
6	0	1	6	0	9	3	3	2	45	3.0252
6	1	0	8	30	10	2	2	2	52	2.5335
6	1	1	6	0	15	1	1	2	53	2.4835
6	0	1	4	120	4	4	4	2	3	2.6251
6	0	1	6	30	16	6	6	2	38	2.2668
6	0	0	4	30	5	1	4	2	28	2.1251
6	0	1	2	15	9	1	2	2	12	3.1502
6	1	1	6	60	12	4	4	2	22	2.5835
6	1	0	4	30	6	2	2	2	21	3.6335
6	0	1	8	30	9	1	1	2	35	2.5918
6	0	1	6	120	9	3	3	2	5	2.1418
6	1	1	8	0	2	6	6	2	5	2.4251
6	0	0	2	60	10	6	5	2	41	2.1001
6	1	1	2	15	1	1	3	2	20	3.0168
6	1	1	2	120	13	3	5	1	41	2.8251
6	0	0	4	15	15	1	1	2	17	2.3751
6	0	0	6	60	4	4	5	2	15	3.1252
6	1	1	4	60	12	2	2	2	20	2.2167
6	1	1	8	15	7	5	5	2	4	2.1251
6	0	1	8	120	2	6	6	2	20	2.1418
6	1	1	4	15	8	2	2	2	17	2.0751
6	0	0	6	0	4	6	4	2	14	2.6001
6	1	0	2	120	6	4	5	1	2	2.7168
6	0	0	2	60	2	6	2	1	38	2.0585
6	1	1	6	30	3	1	2	2	52	2.7918
6	1	1	6	60	14	6	4	2	7	2.7668
6	0	1	6	120	3	5	5	2	11	2.9251
6	0	1	6	0	15	1	3	2	51	3.8085
6	0	0	8	15	12	2	2	2	14	2.5501
6	1	1	4	0	5	5	3	2	31	2.1835
6	1	0	4	15	12	6	6	2	45	2.0168
6	0	0	4	30	15	3	3	2	34	2.4669
6	1	0	2	30	2	4	2	1	2	2.2668
6	0	1	4	60	3	1	2	2	55	2.7001
6	0	0	6	30	16	6	6	2	16	2.6668
6	1	1	2	0	7	5	4	2	25	2.1918
6	1	0	8	120	9	5	5	2	4	2.7085
6	0	0	2	0	7	5	2	1	12	2.9502
6	1	0	6	30	4	2	2	2	35	2.8335
6	1	0	8	120	14	2	2	2	9	2.4335
6	0	1	8	120	7	3	3	2	8	2.1752
6	1	1	8	15	14	4	5	2	42	3.1502
6	1	0	8	60	7	1	2	2	30	3.9668
6	0	1	2	30	2	4	5	2	21	2.6751
6	1	1	2	15	2	2	2	2	14	2.6085
6	0	0	6	0	7	1	1	2	20	3.2918
6	0	0	2	120	7	5	3	2	44	2.3501
6	0	1	4	15	11	5	5	2	19	2.6085
6	1	1	8	30	11	3	2	2	20	3.1501
6	0	0	8	30	5	5	5	1	23	3.2668
6	1	1	2	30	4	6	4	1	34	2.2418
6	1	1	8	0	9	5	5	1	7	4.0418
6	1	0	2	15	1	1	4	1	23	2.3668
6	1	0	6	120	1	3	3	2	36	2.2835
6	0	0	4	15	16	2	2	2	55	2.6751
6	1	1	8	120	14	2	2	2	12	2.3418
6	0	1	4	15	3	5	4	2	8	2.5087
6	0	1	2	15	2	2	2	2	9	2.5335
6	0	0	8	120	2	6	6	2	44	2.3001
6	1	1	4	0	2	2	6	2	56	2.0085
6	0	1	8	0	14	2	2	2	47	2.3585
6	0	0	6	30	13	3	3	2	30	2.1418
6	0	1	8	15	15	5	4	2	15	2.2668
6	0	0	6	15	7	3	3	2	21	3.0001
6	1	0	6	15	1	5	5	2	6	2.4918
6	1	0	6	0	15	1	1	2	47	2.2335
6	1	1	6	120	2	4	4	2	39	2.4668
6	1	0	6	60	2	2	2	2	17	2.4751
6	0	0	6	120	15	1	1	2	5	2.6001
6	0	0	2	30	12	6	6	2	43	2.0168
6	0	0	8	30	6	6	6	2	53	2.5335
6	0	0	2	120	15	5	5	2	10	2.6252
6	0	1	2	0	5	3	4	1	27	2.9668
6	1	1	2	60	6	2	4	1	22	3.4668
6	1	1	2	15	12	4	5	1	19	2.6918
6	0	0	6	0	15	1	2	2	22	2.8168
6	1	0	6	0	4	6	6	2	17	2.0335
6	0	0	2	0	11	1	4	1	14	2.2751
6	1	1	4	60	6	4	4	2	23	3.5918
6	0	1	2	120	14	4	4	2	25	2.8418
6	1	1	2	30	9	3	5	2	30	2.5501
6	1	1	6	15	14	2	2	2	34	2.7501
6	1	1	4	0	13	5	3	1	26	3.0668
6	0	1	8	0	13	1	1	2	21	2.5001
6	0	0	4	15	8	2	2	2	9	1.9251
6	0	1	8	60	4	6	6	2	1	2.8251
6	1	1	6	0	10	4	4	2	10	2.8585
6	0	0	6	15	5	1	5	2	55	3.5335
6	0	1	8	0	16	4	4	2	36	2.2668
6	1	1	6	15	2	6	6	2	33	2.8168
6	0	0	4	0	12	4	4	2	26	2.2418
6	1	1	2	120	12	2	4	2	20	2.2418
6	1	0	6	0	3	5	5	2	23	2.4501
6	0	1	6	15	8	4	4	2	1	2.7918
6	0	0	2	15	13	5	5	1	17	2.8668
6	1	0	6	0	8	2	2	2	12	4.7835
6	1	0	8	0	8	4	4	2	32	2.6918
6	1	0	2	15	13	5	5	2	18	2.3251
6	0	1	8	120	6	2	2	2	2	2.3502
6	1	1	6	120	9	3	3	2	53	2.0585
6	1	1	2	30	16	2	4	1	1	2.2251
6	1	0	6	60	5	5	5	1	47	2.1751
6	0	1	2	0	12	2	5	1	3	2.3502
6	1	1	4	60	11	1	3	2	16	3.1501
6	1	1	8	15	13	3	3	2	19	2.1599
6	0	0	2	30	11	5	2	1	50	2.6001
6	0	0	6	0	3	5	5	2	38	2.2752
6	0	1	6	0	16	2	2	2	4	2.9835
6	0	0	4	15	11	5	5	2	11	2.8835
6	0	1	2	15	4	4	3	2	40	2.1085
6	0	0	8	0	1	5	5	2	5	2.5168
6	0	0	6	30	11	1	1	2	42	3.2335
6	0	0	6	15	9	5	5	2	35	2.5501
6	0	1	6	30	8	6	6	2	31	2.6501
6	1	1	8	15	3	1	1	2	5	3.6502
6	0	1	2	30	1	3	2	2	20	2.1418
6	0	0	2	30	3	5	3	2	50	2.3418
6	0	0	6	60	11	3	2	2	49	3.2252
6	0	1	8	120	10	6	6	2	38	2.7418
6	1	0	8	30	6	6	6	2	51	3.1585
6	1	1	6	60	2	2	2	2	33	2.7001
6	1	1	2	60	9	5	5	2	32	2.3835
6	0	1	8	60	16	2	1	2	28	2.9418
6	1	1	8	60	10	4	5	2	7	2.7335
6	1	1	4	0	11	3	3	2	47	2.6918
6	1	0	8	120	13	1	1	2	21	2.2085
6	1	1	8	0	15	3	3	2	27	2.7418
6	0	1	4	60	4	2	2	1	33	2.0751
6	1	0	6	30	5	3	3	2	17	2.9001
6	0	1	4	120	6	6	6	2	25	2.2751
6	1	0	2	60	14	2	5	2	33	2.6751
6	1	1	6	120	7	1	2	2	34	3.0501
6	0	0	6	0	16	2	2	2	16	2.2001
6	0	0	6	15	2	6	6	2	31	2.5918
6	0	1	2	15	1	1	6	2	13	2.1751
6	0	1	2	0	8	6	6	2	17	2.0168
6	1	0	6	120	9	3	3	2	11	2.6585
6	0	0	4	0	3	3	2	2	55	2.4418
6	0	1	6	15	16	4	4	2	29	2.5668
6	0	0	2	0	4	2	4	1	4	2.7418
6	0	1	8	30	10	2	2	2	52	3.7586
6	1	1	8	15	4	2	2	2	4	2.5251
6	1	1	8	15	16	6	6	2	22	2.2418
6	0	0	2	0	8	6	6	2	13	2.6335
6	0	1	6	120	10	4	4	2	42	2.1418
6	1	1	6	15	5	1	3	1	33	2.7003
6	1	0	6	15	10	6	6	2	14	2.2751
6	1	0	6	120	4	6	6	2	45	2.2335
6	1	1	4	15	10	4	4	2	3	2.2168
6	0	0	2	0	6	4	4	2	43	2.3418
6	1	1	6	120	8	2	2	2	6	2.2168
6	0	0	6	60	12	4	4	2	8	2.2835
6	1	0	4	15	2	4	4	2	36	2.8168
6	0	1	2	60	6	2	4	2	4	2.3668
6	0	1	8	15	11	1	1	2	13	2.1335
6	1	0	4	15	8	2	2	2	8	2.0585
6	1	1	2	30	10	4	5	2	37	2.4668
6	0	0	6	0	9	3	3	2	21	1.9585
6	0	0	4	30	8	4	5	2	52	3.0168
6	1	0	6	120	11	5	5	2	49	2.6585
6	1	0	6	15	15	3	3	2	54	2.7001
6	1	0	6	30	3	1	2	2	27	2.9835
6	1	0	8	0	5	1	1	2	24	2.4085
6	1	0	8	30	3	3	3	2	17	2.4168
6	1	0	8	30	14	6	6	2	6	2.9085
6	1	1	8	30	12	4	4	2	40	2.3085
6	1	0	2	30	1	3	3	2	17	3.0418
6	0	1	4	30	15	3	3	2	36	3.9002
6	0	0	6	15	15	3	3	2	38	2.7001
6	0	1	6	120	1	3	3	2	9	2.0168
6	0	1	8	0	5	1	2	2	15	2.7418
6	1	0	4	15	4	6	6	2	14	2.5335
6	1	0	4	120	5	5	5	2	13	2.4918
6	1	0	2	15	12	4	4	2	11	2.4501
6	0	0	2	15	5	5	4	1	41	3.3585
6	1	0	4	0	12	4	5	2	51	2.8419
6	1	1	8	0	10	6	6	2	37	2.3083
6	1	0	2	120	7	5	4	2	42	2.6751
6	1	1	8	120	7	3	3	2	42	2.0001
6	1	1	2	120	8	6	6	2	6	2.3918
6	1	0	6	30	14	4	4	2	31	1.9251
6	1	0	2	120	8	6	6	2	43	2.4168
6	0	0	2	120	13	3	5	1	14	2.4085
6	1	0	6	0	16	2	3	1	45	2.3085
6	0	0	6	60	14	6	6	2	50	2.8168
6	1	1	8	60	11	5	5	2	18	3.0001
6	0	0	8	60	3	5	5	2	16	2.5501
6	1	0	8	30	11	3	3	2	20	2.251
6	1	1	6	30	14	4	4	2	16	2.9918
6	0	1	8	60	3	5	5	2	44	3.1085
6	0	0	2	15	9	1	4	2	44	2.2335
6	1	0	2	120	4	2	5	2	33	3.4502
6	1	1	4	0	4	4	5	2	7	2.1168
6	1	1	2	30	15	1	4	1	19	3.6002
6	0	0	4	120	9	1	1	2	27	2.4001
6	1	1	6	30	4	2	2	2	45	2.6751
6	0	0	6	0	11	5	4	2	52	2.8586
6	1	1	8	30	2	2	2	2	16	2.1335
6	1	1	2	60	14	2	2	2	39	2.2419
6	0	1	2	120	7	5	3	1	15	2.2418
6	0	1	4	60	7	5	5	2	42	3.9507
6	1	0	8	30	12	4	4	2	25	2.3835
6	1	0	8	15	12	2	2	2	2	2.3085
6	1	0	4	0	4	4	3	1	28	2.2001
6	0	1	2	30	15	1	4	1	52	2.3668
6	1	1	4	0	10	2	4	1	31	2.4085
6	0	0	8	30	3	3	3	1	10	2.7168
6	0	1	8	120	8	4	4	2	52	2.2168
6	0	0	6	15	14	2	3	2	15	3.1001
6	1	1	2	0	14	4	2	2	7	2.4338
6	1	1	4	30	15	3	3	2	26	2.3835
6	1	1	4	30	6	2	2	2	49	2.5085
6	1	0	6	0	7	1	1	2	7	2.9335
6	1	1	2	60	2	6	6	2	13	2.5418
6	0	0	4	0	11	3	4	1	27	2.5168
6	1	0	8	120	16	4	4	2	6	2.7751
6	0	1	8	60	2	4	4	2	52	2.4835
6	0	0	4	120	1	1	1	2	16	3.3325
6	0	1	8	0	10	6	6	2	54	2.2418
6	0	1	6	30	11	1	1	2	40	2.1585
6	0	1	6	15	1	5	5	2	35	2.6751
6	0	1	2	15	13	5	3	1	56	2.3677
6	1	0	4	0	6	6	6	1	37	2.7335
6	0	0	6	30	4	2	2	2	1	3.4335
6	1	0	6	120	8	2	2	2	11	2.3085
6	1	0	6	60	13	5	5	2	52	2.0751
6	1	0	4	0	2	2	4	1	23	2.3835
6	0	0	8	120	13	1	1	2	9	2.5251
6	0	0	8	15	13	3	3	2	41	2.3918
6	0	0	2	60	13	1	1	2	18	2.4335
6	0	0	2	15	12	4	5	2	30	2.7168
6	1	0	4	30	7	3	3	2	26	2.1252
6	0	0	8	60	12	6	6	2	7	2.3002
6	1	1	6	0	8	2	2	2	38	3.3085
6	1	1	6	15	8	4	4	2	17	1.9835
6	1	1	4	120	14	6	6	2	45	2.1835
6	1	1	6	60	11	3	3	2	9	2.6668
6	1	1	6	60	6	6	6	2	3	2.3418
6	0	0	4	120	11	3	3	2	11	2.3918
6	0	1	6	0	4	6	6	2	18	2.4501
6	0	1	2	120	13	3	6	2	24	2.6085
6	1	1	8	0	13	1	3	2	31	2.2501
6	1	0	2	30	11	5	4	1	33	2.4668
6	0	0	8	30	12	4	4	2	53	2.2501
6	0	1	4	30	7	3	3	2	18	2.2168
6	1	1	2	60	16	4	5	1	50	2.2418
6	0	1	8	0	2	6	6	2	10	3.4585
6	1	1	6	120	12	6	6	2	7	1.9918
6	0	1	4	60	5	3	3	2	28	2.5918
6	0	1	2	15	5	5	5	2	36	3.1668
6	0	1	8	60	12	6	6	2	39	2.9668
6	0	1	6	120	16	2	2	2	18	2.8085
6	1	1	2	0	3	1	2	1	21	2.7085
6	0	0	2	30	8	2	1	1	46	2.9835
6	0	0	4	0	13	5	2	1	34	3.7335
6	1	0	2	0	12	2	4	1	55	3.2918
6	1	1	4	0	12	4	4	1	39	2.2751
6	0	1	2	60	9	5	4	1	34	2.3497
6	0	1	8	15	16	6	6	2	24	3.0421
6	1	1	8	120	1	5	5	2	5	2.2668
6	0	1	2	15	10	2	4	1	15	2.0584
6	1	0	8	0	2	6	6	2	48	2.4251
6	0	0	6	120	3	5	5	2	3	2.2418
6	0	1	2	0	15	5	3	1	21	2.4668
6	0	1	8	0	7	3	3	2	24	2.0001
6	0	0	2	60	6	2	3	2	51	2.3835
6	0	1	4	60	14	4	4	2	24	3.1501
6	1	0	8	0	13	1	1	2	26	2.6502
6	0	1	4	15	1	3	3	2	14	2.6335
6	0	0	2	0	15	5	4	1	8	2.1168
6	0	1	2	120	15	5	4	1	10	2.5918
6	1	1	4	0	1	1	1	2	11	2.9668
6	0	0	4	120	6	6	6	2	37	2.8001
6	0	1	2	15	3	3	2	2	51	1.9918
6	0	1	2	15	6	6	6	2	19	2.2835
6	0	1	4	15	2	4	4	2	47	2.0668
6	1	0	4	30	5	1	2	2	23	2.1751
6	0	1	8	0	9	5	5	2	42	2.4836
6	0	1	8	120	5	1	2	2	7	2.8418
6	0	0	8	60	16	2	2	2	24	2.8002
6	1	1	4	30	7	3	1	2	1	3.8252
6	0	0	2	15	11	3	3	2	49	2.2585
6	1	0	4	0	11	3	3	2	47	2.3251
6	0	1	6	15	2	6	6	2	26	2.2835
6	1	0	4	30	14	2	2	2	10	2.5501
6	1	0	4	15	1	3	3	2	20	2.8001
6	1	0	4	120	4	4	5	1	23	2.3585
6	1	0	4	15	7	1	4	2	54	2.4001
6	0	0	8	60	2	4	4	2	5	2.4668
6	1	0	4	0	9	1	3	1	37	2.2085
6	1	0	8	60	10	4	4	2	40	2.5335
6	0	1	6	60	12	4	4	2	35	2.0668
6	1	0	2	0	6	4	2	1	4	3.9585
6	0	0	2	120	6	4	4	2	13	2.9668
6	0	0	4	120	3	3	3	2	31	2.1168
6	0	0	2	60	14	2	2	2	48	2.4001
6	0	0	4	30	14	2	2	2	41	2.5168
6	0	0	4	120	4	4	4	2	3	2.1168
6	1	0	4	120	10	2	2	2	16	2.7752
6	0	1	4	30	2	6	6	2	25	2.4501
6	0	0	6	30	15	5	5	2	17	2.0835
6	0	1	2	0	6	4	3	1	7	3.3835
6	1	0	2	0	7	5	4	2	56	1.9918
6	1	0	4	15	15	1	1	2	22	3.4085
6	1	0	4	60	5	3	3	2	2	2.6335
6	1	0	4	30	9	5	5	2	27	1.9918
6	0	1	2	15	11	3	4	1	2	2.0418
6	0	0	4	30	6	2	2	2	48	2.1668
6	0	0	8	0	6	2	2	2	42	3.1336
6	0	1	8	15	14	4	4	2	51	3.8668
6	0	0	8	120	15	3	3	2	2	2.0001
6	0	0	4	15	4	6	6	2	27	3.4335
6	1	1	4	30	16	4	4	2	50	2.1418
6	0	0	6	30	14	4	4	2	47	3.1668
6	1	0	2	120	3	1	4	1	31	2.1001
6	1	1	6	30	7	5	2	1	14	2.4335
6	1	1	6	60	4	4	4	2	24	3.1336
6	0	0	8	60	7	1	1	2	56	2.2335
6	0	0	6	60	2	2	1	2	33	2.7168
6	0	1	8	30	13	5	5	2	35	2.8668
6	0	0	8	30	2	2	1	2	41	2.7418
6	0	1	4	0	11	3	3	1	12	2.6835
6	1	0	4	60	15	5	5	2	22	3.6585
6	0	0	8	15	3	1	1	2	35	2.3918
6	0	0	2	120	11	1	2	2	3	2.5835
6	1	0	6	120	2	4	4	2	44	2.3251
6	0	1	4	0	14	6	6	2	13	3.2252
6	0	1	6	15	9	5	5	2	35	2.9502
6	0	1	6	60	10	2	4	2	32	2.4668
6	1	0	6	60	10	2	2	2	44	2.5418
6	0	0	8	15	16	6	6	2	8	2.5751
6	1	1	4	15	4	6	6	2	18	3.3502
6	0	0	4	0	2	2	2	2	25	2.9169
6	1	0	8	15	14	4	4	2	44	2.4918
6	0	0	8	30	11	3	3	2	19	2.5251
6	0	0	4	120	5	5	5	2	39	2.6085
6	0	0	8	60	8	2	2	2	48	2.3918
6	0	0	6	120	12	6	6	2	55	2.7085
6	1	1	8	30	13	5	5	2	37	2.3085
6	0	1	2	30	7	1	4	1	38	2.2418
6	1	0	6	120	10	4	4	2	13	2.1418
6	1	1	8	120	15	3	3	2	1	2.4835
6	1	1	8	15	12	2	1	2	54	2.9335
6	1	0	4	15	10	4	4	2	3	2.5668
6	1	1	6	120	10	4	4	2	43	2.2668
6	0	0	4	0	5	5	4	2	21	2.7168
6	1	1	2	15	4	4	5	2	50	2.0168
6	1	0	4	30	10	6	6	2	11	1.9752
6	0	0	8	60	11	5	5	2	35	3.2085
6	1	0	8	0	15	3	3	2	53	2.8335
6	1	1	2	0	11	1	4	1	31	1.9918
6	1	1	8	120	16	4	4	2	41	2.7835
6	0	1	2	60	5	1	5	1	55	2.8418
6	1	0	6	30	7	5	5	2	55	2.4085
6	0	1	8	30	12	4	4	2	33	2.2668
6	0	0	2	60	5	1	4	2	20	2.6751
6	0	0	2	15	4	4	3	1	43	2.1335
6	1	0	2	60	7	3	2	1	10	2.5335
6	1	0	8	30	4	4	5	2	29	4.1835
6	1	1	2	15	13	5	4	1	22	2.1668
6	1	0	6	30	11	1	5	2	12	2.6751
6	1	0	4	30	13	1	2	2	34	3.0251
6	1	1	6	60	13	5	5	2	6	2.1751
6	1	0	8	15	4	2	2	2	9	2.2001
6	1	0	4	60	4	2	2	2	20	1.9918
6	0	0	8	0	13	1	1	2	5	3.2835
6	0	0	2	120	14	4	6	2	4	2.3835
6	0	1	8	0	8	4	4	2	39	2.9918
6	1	0	4	60	14	4	4	2	26	2.1418
6	1	0	8	30	1	1	1	2	4	2.6501
6	0	1	6	0	8	2	2	2	21	2.2501
6	1	1	2	120	14	4	3	1	15	2.3001
6	0	1	4	0	5	5	2	1	43	2.1585
6	1	1	4	15	3	5	4	2	2	2.3501
6	1	0	4	60	7	5	5	2	22	2.1835
6	1	0	8	60	2	4	4	2	15	2.9001
6	1	0	4	120	6	6	6	2	48	2.2502
6	1	0	2	30	10	4	4	2	9	2.2085
6	1	0	8	60	8	2	2	2	2	2.9002
6	1	0	6	30	6	4	4	2	43	2.7751
6	1	1	2	120	3	1	3	1	53	1.9668
6	1	0	4	0	10	2	2	2	13	2.4668
6	0	0	2	0	3	1	4	1	12	2.7251
6	0	1	4	120	14	6	6	2	28	2.3501
6	1	0	8	120	2	6	6	2	41	2.3835
6	0	0	4	30	10	6	6	2	43	2.3585
6	1	0	8	120	6	2	2	2	11	2.2501
6	0	0	6	30	7	5	3	2	39	2.3419
6	0	1	2	120	11	1	5	1	43	3.1418
6	1	0	4	0	14	6	6	2	49	2.3251
6	1	1	4	0	3	3	3	2	18	2.2251
6	0	1	8	60	8	2	2	2	9	2.8751
6	1	0	2	0	11	1	2	2	33	4.9919
6	0	1	2	15	14	6	6	2	42	1.9918
6	0	0	2	0	16	6	3	1	24	2.3501
6	0	0	6	120	10	4	4	2	24	2.3418
6	1	1	2	15	10	2	4	1	56	3.7835
6	1	1	4	120	9	1	4	2	38	2.0001
6	0	1	8	60	11	5	5	2	12	2.9335
6	0	0	2	0	14	4	2	1	51	3.9252
6	1	0	4	120	11	3	3	2	44	2.4501
6	1	1	6	30	16	6	6	2	42	3.0168
6	1	0	2	15	3	3	5	1	44	3.4752
6	1	1	2	0	13	3	3	2	12	2.7918
6	1	1	6	0	4	6	6	2	8	2.3251
6	1	1	4	30	8	4	4	2	8	2.3418
6	0	1	2	60	16	4	5	2	39	2.3501
6	0	0	6	120	2	4	4	2	10	3.4752
6	1	1	6	60	1	1	1	2	32	2.7585
6	1	1	8	60	3	5	2	2	37	2.9751
6	0	1	6	15	15	3	3	2	47	2.9251
6	0	0	8	0	15	3	3	2	9	2.1751
6	0	0	2	60	15	3	3	2	29	1.9835
6	1	1	6	0	7	1	4	2	22	2.3001
6	1	0	2	60	5	1	4	1	18	1.9585
6	1	1	2	120	5	3	2	1	6	2.3251
6	0	0	8	30	14	6	6	2	28	3.1252
6	1	1	4	120	4	4	4	2	55	2.3252
6	0	0	2	60	16	4	5	2	36	2.6085
6	1	0	2	60	2	6	6	2	41	2.5169
6	1	1	6	15	15	3	3	2	9	1.9668
6	0	1	6	120	11	5	5	2	36	2.4835
6	0	0	6	60	1	1	1	2	17	2.6168
6	1	0	4	30	1	5	5	2	2	2.5168
6	1	1	8	15	5	3	2	2	19	3.5252
6	1	0	4	30	16	4	5	2	54	2.3918
6	1	1	2	60	7	3	4	2	48	3.0835
6	1	0	6	0	9	3	3	2	44	1.9501
6	1	0	6	15	6	2	2	2	18	3.1085
6	0	1	6	120	2	4	4	2	27	3.2918
6	1	1	8	120	9	5	5	2	44	2.3418
6	1	1	8	60	16	2	2	2	38	2.5918
6	1	0	8	15	3	1	4	1	40	2.7502
6	1	1	4	60	3	1	2	2	54	2.1501
6	1	1	6	0	3	5	5	2	4	2.0585
6	1	1	6	30	15	5	5	2	47	2.0335
6	1	0	6	120	3	5	2	2	29	1.9086
6	1	1	8	0	14	2	2	2	31	2.0835
6	0	1	6	120	8	2	2	2	37	2.0251
6	1	1	2	15	9	1	2	2	54	2.1085
6	0	0	8	120	9	5	5	2	19	2.0585
6	0	0	4	120	12	4	5	2	15	2.2001
6	1	1	8	60	15	1	1	2	4	2.5668
6	0	1	6	30	15	5	5	2	28	3.0585
6	0	1	4	30	16	4	4	2	53	2.0585
6	1	0	2	120	12	2	3	1	28	2.4251
6	1	1	4	60	14	4	4	2	34	2.4751
6	1	1	4	15	11	5	4	2	34	3.1752
6	1	1	6	30	11	1	1	2	56	2.9002
6	0	1	6	30	7	5	5	2	41	3.0168
6	0	1	8	30	6	6	6	2	48	2.4918
6	0	1	2	60	10	6	6	2	51	1.9751
6	0	1	4	30	13	1	1	2	11	2.6085
6	1	0	4	30	2	6	6	2	1	2.5501
6	0	0	2	15	10	2	6	2	36	2.3835
6	0	0	6	120	4	6	5	2	48	2.493
6	0	1	6	30	4	2	2	2	29	2.8586
6	1	0	6	0	10	4	4	2	15	5.2752
6	0	1	6	15	10	6	6	2	30	2.3168
6	1	1	6	15	10	6	6	2	48	1.9668
6	1	1	8	15	8	6	6	2	47	2.1751
6	0	1	6	30	12	2	3	2	4	2.7168
6	0	1	2	15	12	4	6	2	40	2.8335
6	0	0	6	60	5	5	3	2	33	3.5002
6	0	1	6	0	7	1	1	2	22	2.6252
6	0	0	8	0	14	2	2	2	12	2.8751
6	1	0	8	120	7	3	3	2	22	2.4168
6	0	0	4	60	5	3	3	2	3	2.4251
6	0	1	8	0	15	3	2	2	51	2.6335
6	0	0	2	30	16	2	2	2	12	2.5085
6	1	0	6	15	16	4	4	2	32	2.2251
6	0	0	6	15	8	4	4	2	10	2.1335
6	0	0	2	60	1	5	5	2	35	2.8585
6	0	0	8	30	1	1	1	2	6	2.6585
6	0	0	8	0	10	6	3	2	46	2.2501
6	1	1	4	15	9	3	3	2	30	3.3668
6	1	1	6	0	12	6	6	2	7	2.6668
6	0	1	4	0	3	3	3	2	51	2.3501
6	1	1	8	0	1	5	5	2	32	3.0252
6	1	1	2	0	8	6	4	2	35	2.6335
6	0	1	6	15	5	1	1	1	46	2.8585
6	1	0	2	30	7	1	4	1	6	2.5418
6	0	1	8	15	3	1	1	2	4	2.4418
6	0	0	6	15	13	1	1	1	30	3.0168
6	1	1	4	30	1	5	5	2	18	2.5335
6	1	1	6	0	16	2	5	1	46	2.8585
6	1	1	8	60	1	3	3	2	32	2.4085
6	0	1	6	60	4	4	4	2	38	1.9835
6	1	1	4	30	2	6	6	2	42	2.2168
6	1	0	8	0	10	6	6	2	29	2.2668
6	0	1	4	30	8	4	4	2	31	3.0168
6	1	0	8	120	8	4	4	2	9	2.2251
6	1	0	6	30	13	3	3	2	20	2.9001
6	1	0	4	120	13	5	5	2	19	2.9251
6	0	0	8	0	8	4	4	2	27	2.2168
6	1	1	6	15	16	4	4	2	34	3.4335
6	1	0	2	0	5	3	4	1	7	3.4752
6	0	0	8	15	7	5	5	1	33	2.2418
6	0	1	8	15	8	6	6	2	47	3.1169
6	0	0	6	0	8	2	2	2	47	2.2418
6	1	1	4	120	12	4	5	1	7	3.1668
6	1	1	6	60	5	5	5	2	7	2.8668
6	1	0	2	0	15	5	4	2	39	2.5751
6	0	1	4	0	12	4	4	2	56	2.2251
6	1	0	2	15	9	1	3	1	11	3.0668
6	1	1	8	30	4	4	4	1	12	2.2668
6	1	0	4	30	15	3	3	2	26	2.0418
6	0	1	4	15	15	1	1	2	25	2.3168
6	1	0	6	30	12	2	2	2	23	2.3001
6	0	0	4	60	8	6	1	2	25	3.4085
6	1	1	2	60	13	1	3	2	46	2.6168
6	1	1	2	120	16	6	6	2	19	2.1168
6	0	1	8	30	1	1	1	2	3	3.3585
6	0	0	4	15	9	3	3	2	43	2.3502
6	0	1	8	120	13	1	1	2	6	2.1085
6	1	0	2	60	8	4	2	1	8	1.9335
6	0	0	4	60	15	5	5	2	30	2.2918
6	1	1	6	0	9	3	2	2	45	2.8085
6	1	1	2	30	3	5	2	1	38	3.0835
6	1	0	2	120	15	5	4	2	20	2.7168
6	0	0	2	0	5	3	5	1	40	2.8168
6	0	1	4	0	10	2	3	1	2	2.9002
6	1	1	4	30	9	5	5	2	16	2.2001
6	1	1	8	60	8	2	2	2	28	3.0418
6	1	1	6	15	9	5	5	2	17	3.1835
6	0	1	8	60	9	3	3	2	15	2.2251
6	0	1	4	120	12	4	4	2	49	2.2585
6	0	1	8	30	4	4	4	2	53	2.2501
6	1	1	8	120	10	6	6	2	28	2.2585
6	1	1	2	30	11	5	1	1	9	2.4501
6	1	1	6	120	3	5	5	2	48	2.6002
6	1	1	2	0	4	2	4	1	16	2.092
6	0	1	4	120	2	2	2	1	30	2.6751
6	0	0	4	15	2	4	4	2	54	2.6751
6	0	0	8	15	5	3	3	2	50	2.7751
6	0	1	4	15	8	2	2	2	53	2.5501
6	1	0	4	30	8	4	4	2	36	2.1835
6	0	1	8	120	14	2	2	2	42	2.4835
6	1	0	6	60	14	6	6	2	53	2.5751
6	1	1	6	120	1	3	3	2	53	2.8835
6	0	0	2	60	8	4	2	1	32	2.2418
6	0	0	2	30	10	4	4	1	8	2.6918
6	1	0	2	30	12	6	4	2	8	2.4085
6	1	1	6	30	5	3	3	2	3	2.5418
6	0	0	2	15	14	6	5	1	41	3.5002
6	0	0	2	30	7	1	3	1	53	2.5751
6	0	0	4	0	6	6	6	2	9	2.6001
6	0	1	4	15	9	3	3	2	1	2.5668
6	1	1	6	30	8	6	6	2	3	2.3585
6	0	0	8	120	10	6	6	2	44	2.4501
6	0	0	8	120	14	2	2	2	29	2.9418
6	1	0	6	60	1	1	3	1	28	3.2835
6	0	0	8	120	1	5	5	2	43	2.9918
6	0	1	6	0	12	6	6	2	1	3.1918
6	0	1	6	60	3	3	3	2	37	2.9168
6	1	0	2	15	14	6	3	1	50	2.7501
6	1	0	4	15	11	5	4	1	51	2.9251
6	0	0	6	60	13	5	5	2	24	2.5085
6	1	1	8	0	7	3	3	2	40	2.6918
6	0	0	6	15	1	5	4	2	36	2.0335
6	1	0	6	0	11	5	5	2	34	2.8085
6	1	0	6	60	4	4	5	2	43	2.7085
6	1	0	8	0	14	2	4	1	9	2.6668
6	1	1	2	60	15	3	3	1	35	2.5751
6	0	1	2	0	3	1	4	1	51	2.6501
6	1	1	8	15	11	1	1	2	13	4.3085
6	0	0	4	15	7	1	2	2	52	3.9752
6	1	1	4	30	10	6	6	2	24	2.4251
6	1	0	8	15	13	3	2	2	5	4.8419
6	1	1	4	15	15	1	5	2	38	2.9001
6	0	1	8	15	6	4	4	2	14	2.0835
6	0	1	2	60	7	3	6	2	42	3.0835
6	1	1	6	120	11	5	5	2	48	2.4668
6	1	0	6	30	8	6	6	2	32	2.5585
6	0	0	8	0	9	5	5	2	13	2.4668
6	0	0	2	30	2	4	6	2	21	3.5335
6	0	0	4	60	3	1	1	2	38	2.7418
6	0	1	4	30	6	2	2	2	56	3.0918
6	0	1	2	30	4	6	6	2	16	2.2418
6	1	0	6	0	12	6	6	2	49	2.8752
6	0	0	2	15	6	6	4	1	49	2.3836
6	1	0	4	120	2	2	2	2	1	2.2085
6	1	1	8	30	9	1	4	2	19	2.6501
6	0	1	8	30	2	2	2	2	32	2.8752
6	1	1	8	60	7	1	1	2	55	2.3085
6	0	0	4	60	13	3	3	2	27	2.5083
6	0	0	4	30	2	6	6	2	55	2.4833
6	1	0	8	15	16	6	6	2	11	2.5835
6	0	0	2	120	5	3	5	1	6	2.3835
6	1	1	4	30	5	1	4	2	28	2.9167
6	1	0	2	120	14	4	5	2	45	2.2418
6	1	0	2	15	2	2	3	2	8	2.0585
6	1	0	2	15	4	4	4	2	56	3.3335
6	1	1	8	60	4	6	6	2	14	2.6918
6	1	1	6	120	16	2	2	2	11	2.0585
6	0	1	8	15	13	3	3	2	42	2.2668
6	1	0	8	30	2	2	2	2	1	2.8918
6	0	1	4	15	10	4	4	2	2	2.7168
6	0	0	4	15	3	5	3	2	40	2.7001
6	1	1	6	60	3	3	3	2	51	2.0168
6	1	1	2	15	14	6	4	2	52	1.9502
6	1	0	2	120	11	1	4	1	45	3.3085
6	1	1	2	0	16	6	2	1	42	2.4501
6	0	1	8	15	7	5	5	2	24	2.3418
6	0	0	4	60	6	4	4	2	37	2.1418
6	0	1	2	120	16	6	4	2	10	3.0418
6	0	0	8	60	1	3	3	2	30	2.4918
6	0	0	4	0	10	2	2	2	52	2.3418
6	0	0	6	30	5	3	3	2	21	2.5168
6	1	1	4	120	13	5	1	2	29	2.4001
6	1	0	6	15	2	6	6	2	20	2.7835
6	1	1	4	60	16	6	6	2	43	2.4001
6	0	1	8	0	6	2	2	2	55	2.1668
6	0	1	4	120	13	5	1	2	2	3.2585
6	0	1	6	120	7	1	1	2	21	2.0501
6	0	0	6	30	8	6	6	2	42	2.6751
6	0	0	8	30	4	4	3	2	46	2.2835
6	0	0	8	15	14	4	4	2	8	2.0751
6	0	0	8	15	15	5	5	2	50	2.5251
6	0	1	2	0	7	5	2	2	50	2.7751
6	1	1	2	60	8	4	3	2	46	2.3251
6	0	0	6	120	11	5	5	2	21	2.7918
6	1	1	8	30	6	6	6	2	40	2.2918
6	1	0	2	0	4	2	2	1	24	2.4501
6	0	0	8	30	9	1	1	2	32	2.3335
6	1	0	2	120	5	3	2	1	36	2.1085
6	0	0	2	120	12	2	4	1	35	3.0418
6	0	1	8	60	7	1	1	2	24	2.4585
6	1	0	2	60	6	2	3	1	38	2.6918
6	0	0	8	60	15	1	1	2	21	2.2335
6	0	0	4	60	12	2	2	1	52	3.3085
6	0	1	2	60	2	6	3	2	22	2.4668
6	1	0	8	60	3	5	2	2	14	2.7085
6	1	1	8	30	10	2	2	2	10	2.5585
6	0	0	6	120	1	3	3	2	55	2.0585
6	0	1	6	120	12	6	6	2	9	2.1001
6	0	1	2	120	3	1	4	2	48	2.5501
6	0	1	4	120	11	3	6	2	30	3.1085
6	0	0	6	60	6	6	6	2	11	2.5251
6	0	0	4	0	9	1	4	2	38	3.2668
6	0	0	6	15	6	2	2	2	31	2.3002
6	1	0	2	30	4	6	6	2	49	2.0001
6	1	1	2	15	6	6	6	2	29	2.4251
6	1	0	8	0	1	5	5	2	34	2.5085
6	1	0	8	30	9	1	2	2	54	2.4501
6	1	0	6	30	16	6	6	2	41	2.0418
6	0	0	4	60	4	2	2	2	26	2.0751
6	1	0	2	30	3	5	5	2	50	3.1918
6	1	1	8	0	8	4	4	2	39	2.0918
6	0	0	8	0	7	3	3	2	13	2.2668
6	1	0	4	0	1	1	4	1	1	2.1001
6	1	0	8	30	5	5	5	2	21	2.6917
6	0	0	6	0	2	4	2	1	2	3.8835
6	0	0	4	120	2	2	2	2	2	2.1429
6	0	1	6	60	13	5	5	2	39	2.1835
6	1	1	4	60	7	5	4	2	22	2.9168
6	0	1	4	0	4	4	4	2	7	2.8585
6	0	1	2	30	10	4	4	2	48	2.1001
6	0	1	4	15	4	6	6	2	26	1.9585
6	0	0	8	120	8	4	4	2	55	2.1001
6	0	1	2	120	5	3	4	2	53	2.2585
6	0	1	4	15	7	1	1	2	28	3.3335
6	0	0	2	15	2	2	2	2	56	2.1668
6	0	1	8	120	16	4	4	2	13	2.8418
6	1	1	4	15	7	1	1	2	41	2.6668
6	1	1	2	0	5	3	3	2	29	2.1835
6	1	0	2	30	9	3	5	1	11	2.3252
6	1	0	8	120	5	1	1	2	30	2.2168
6	0	1	4	30	5	1	1	2	24	2.6418
6	0	0	4	60	14	4	5	2	22	2.4835
6	1	0	4	0	5	5	4	1	15	2.1668
6	0	1	4	30	10	6	6	2	40	2.7168
6	0	1	6	15	14	2	2	2	38	2.8335
6	1	0	4	60	16	6	6	2	6	2.5085
6	1	0	2	15	5	5	4	1	1	2.1001
6	0	1	4	30	14	2	2	2	3	2.3501
6	1	0	4	60	13	3	3	2	31	2.0335
6	1	0	8	60	12	6	5	2	35	2.4501
6	1	1	2	15	11	3	4	1	13	2.2418
6	1	0	8	60	15	1	1	2	1	2.1835
6	0	1	8	120	9	5	5	2	28	2.5668
6	0	1	6	0	11	5	5	2	34	2.4252
6	0	1	6	0	1	3	3	2	23	2.9335
6	0	1	8	60	1	3	3	2	15	2.5168
6	1	0	2	60	1	5	5	2	5	2.8751
6	1	0	4	120	3	3	2	2	53	2.4501
6	1	1	8	30	1	1	1	2	32	2.0502
6	0	1	2	60	8	4	2	2	8	2.5251
6	1	1	6	15	6	2	4	2	45	2.3668
6	0	1	4	60	6	4	4	2	7	2.5335
6	0	0	6	15	10	6	6	2	10	2.0585
6	1	0	6	60	3	3	3	2	17	2.3251
6	1	0	8	60	4	6	6	2	19	2.5918
6	0	0	8	120	5	1	1	2	10	2.2168
6	1	1	2	15	5	5	3	2	46	2.0168
6	0	1	2	30	12	6	4	1	12	3.2668
6	1	1	6	15	7	3	3	2	1	2.4501
6	1	1	8	15	15	5	5	2	25	3.6335
6	1	0	6	60	6	6	6	2	23	2.2835
6	0	1	8	30	14	6	6	2	17	2.7501
6	1	0	2	60	10	6	6	2	28	2.8835
6	1	1	2	120	7	5	5	2	36	2.3335
6	1	1	2	60	5	1	2	2	42	2.9585
6	1	0	4	0	3	3	3	2	33	2.9001
6	1	1	2	0	6	4	4	2	56	2.1251
6	0	1	6	60	1	1	1	2	40	2.0918
6	1	0	2	15	10	2	2	2	32	2.6502
6	1	0	6	15	5	1	4	2	45	2.6001
6	0	1	6	15	13	1	1	2	56	2.4335
6	0	0	4	15	1	3	3	2	46	2.3835
6	0	0	8	120	16	4	4	2	37	2.1418
6	1	0	8	15	7	5	5	2	45	2.8335
6	0	0	4	15	10	4	4	2	22	2.2668
6	0	1	8	15	4	2	2	2	26	2.9168
6	1	1	4	15	12	6	2	1	16	1.7501
6	0	0	6	120	9	3	3	2	23	3.3502
6	1	0	6	15	8	4	5	2	48	2.6501
6	0	0	6	0	12	6	4	1	15	2.5751
6	0	0	4	120	13	5	4	2	31	2.2001
6	1	0	4	0	13	5	4	2	56	2.5168
6	0	0	4	0	1	1	5	2	44	3.15
6	0	0	8	15	4	2	2	2	36	2.7918
6	1	1	4	60	15	5	5	2	39	2.6335
6	0	1	2	30	3	5	2	2	25	2.9585
6	0	1	2	0	11	1	4	2	46	2.8168
6	0	0	6	60	10	2	2	2	46	2.2168
6	0	1	6	60	5	5	5	2	29	2.9252
6	0	1	4	15	16	2	3	2	46	2.3418
6	0	0	8	15	6	4	4	2	4	2.6918
6	1	1	4	120	2	2	2	2	25	2.2251
6	0	1	4	30	1	5	5	2	53	3.1251
6	0	1	6	120	15	1	4	2	8	2.9501
6	1	1	4	120	11	3	3	2	1	2.5335
6	0	1	6	60	6	6	5	2	25	2.3001
6	1	0	4	15	3	5	4	2	40	2.0835
6	0	0	6	15	16	4	4	2	19	2.5835
6	1	0	8	15	11	1	3	2	16	3.6585
6	0	1	2	60	13	1	1	1	18	2.7918
6	0	0	8	0	5	1	1	2	37	3.3168
6	1	1	2	30	1	3	3	1	32	3.7002
6	0	0	4	15	12	6	6	2	34	2.3251
7	1	1	8	0	5	3	3	1	18	3.4085
7	0	1	2	0	10	2	3	1	13	2.0418
7	1	1	4	15	15	3	3	1	30	2.2
7	0	0	4	0	8	2	2	1	29	3.4668
7	0	1	8	60	16	4	4	2	37	2.4918
7	1	1	6	0	6	2	2	1	13	2.6085
7	0	0	2	30	2	6	6	2	29	2.6335
7	0	0	8	30	12	6	4	1	10	1.9918
7	1	0	2	0	1	1	4	1	25	2.4501
7	1	0	4	15	7	3	2	1	30	2.4501
7	1	1	2	60	5	3	3	1	22	2.7751
7	1	1	4	15	5	1	3	1	29	2.7918
7	0	1	4	60	6	6	6	1	32	3.2918
7	1	1	2	15	2	4	1	1	16	2.8585
7	1	1	4	0	10	4	2	1	30	2.5085
7	1	1	8	120	6	4	4	1	32	2.6001
7	1	0	2	30	13	1	3	1	5	1.9584
7	1	1	4	60	2	2	2	1	17	3.2251
7	0	1	8	30	10	4	4	1	3	3.2251
7	1	1	6	0	16	4	1	1	54	2.4668
7	0	0	4	15	1	5	4	1	21	2.8835
7	0	1	6	60	4	6	4	1	45	3.0251
7	0	0	2	120	2	2	4	1	42	2.2418
7	1	0	4	60	10	2	3	1	33	3.5418
7	1	1	8	30	10	4	4	1	6	3.1835
7	0	1	4	60	14	6	6	2	5	2.9585
7	1	1	2	0	1	1	6	1	21	2.1168
7	1	1	2	120	1	1	4	1	20	2.7085
7	0	1	4	30	6	4	1	1	52	3.0585
7	0	0	8	0	12	2	2	1	11	2.6251
7	1	1	6	15	3	1	3	1	10	2.7251
7	0	1	4	0	4	6	6	1	5	2.775
7	0	1	4	15	15	3	3	1	18	3.1668
7	0	0	8	15	13	5	5	1	48	2.6001
7	0	0	2	0	14	6	1	1	21	2.1751
7	0	0	6	120	8	4	4	1	42	3.0418
7	1	0	6	120	8	4	4	1	52	2.2585
7	0	1	4	0	15	1	2	1	7	2.5251
7	0	1	6	15	12	2	1	1	43	2.9335
7	0	1	2	15	1	3	4	1	41	2.1751
7	0	0	6	0	9	5	5	1	38	2.3169
7	0	1	4	120	15	1	5	1	2	2.1584
7	1	1	4	60	13	5	4	1	45	2.7251
7	1	1	4	15	10	6	5	1	34	2.6335
7	1	0	2	120	6	6	5	1	30	2.8001
7	0	1	6	120	5	1	4	1	22	2.8085
7	1	0	8	30	2	4	4	1	41	2.0584
7	1	0	2	0	3	3	2	1	16	2.2584
7	1	1	8	0	16	6	6	1	8	2.6335
7	0	1	6	15	3	1	4	1	45	2.5668
7	1	1	2	30	9	5	3	1	1	2.4501
7	1	0	8	120	4	2	2	1	42	3.2501
7	0	0	4	30	12	2	2	1	32	2.5668
7	0	0	2	15	12	6	2	1	4	2.5751
7	0	0	4	60	4	4	4	1	9	2.1085
7	0	1	8	30	16	2	3	1	19	3.4668
7	0	1	6	60	9	3	3	1	26	2.3585
7	0	1	8	120	7	5	4	1	16	2.6585
7	1	0	8	60	16	4	4	1	35	2.9085
7	0	0	8	30	2	4	4	2	17	3.3418
7	1	1	6	60	4	6	6	2	16	2.3501
7	0	1	8	30	3	5	5	2	54	3.8168
7	0	1	2	60	14	4	2	1	40	2.0168
7	1	1	8	60	1	5	4	2	43	3.0918
7	1	1	8	30	16	2	2	1	44	2.7835
7	0	0	6	60	2	4	4	1	53	3.8085
7	0	0	4	0	11	5	2	1	8	2.5418
7	1	0	4	30	15	5	5	1	2	2.9001
7	0	1	6	0	14	2	5	1	10	2.7168
7	0	1	6	60	11	5	4	1	11	3.2085
7	1	0	6	30	14	6	6	1	16	2.3668
7	1	1	4	0	4	6	4	1	33	2.4501
7	1	1	4	15	8	4	4	1	24	2.3669
7	0	1	2	120	12	4	1	1	25	2.4085
7	0	1	2	0	6	6	3	1	53	1.9751
7	0	1	6	15	6	4	3	2	36	2.2501
7	0	1	6	0	10	6	4	2	10	2.6335
7	1	1	4	30	12	2	2	1	6	3.2418
7	0	1	6	120	7	3	2	1	40	2.6751
7	1	1	4	15	2	6	2	1	40	2.0668
7	1	0	6	15	6	4	2	1	49	3.2668
7	0	0	6	120	6	2	2	1	8	2.2584
7	0	1	8	15	9	1	1	1	12	2.8918
7	1	1	4	60	4	4	4	1	55	2.2835
7	1	1	4	60	9	1	1	2	13	2.6168
7	0	1	4	15	6	2	2	1	34	2.6418
7	0	0	4	0	12	6	1	1	54	2.0168
7	0	1	6	30	9	1	2	1	49	2.7251
7	1	0	8	15	10	2	2	2	35	3.1668
7	0	1	8	15	10	2	2	1	53	2.8168
7	1	1	6	120	7	3	2	1	21	2.5585
7	0	0	6	30	13	5	5	2	10	3.2252
7	1	1	6	120	9	5	5	1	47	3.0835
7	1	0	2	120	10	2	2	1	48	2.4669
7	1	0	2	60	4	2	6	1	38	2.4501
7	0	0	2	30	5	1	5	1	47	2.1251
7	0	0	2	0	5	5	6	2	24	1.6918
7	1	0	4	15	10	6	6	1	20	2.9001
7	1	0	6	60	9	3	3	1	35	2.3335
7	0	0	2	120	10	2	4	1	51	2.1585
7	1	0	6	60	16	2	4	1	8	3.2252
7	1	1	6	15	16	6	6	2	30	2.3918
7	0	0	2	0	10	2	2	1	9	2.9501
7	1	1	4	0	15	1	2	1	49	2.9918
7	0	1	4	30	13	3	3	1	27	2.4335
7	0	0	8	60	14	2	2	1	16	2.1168
7	1	0	4	120	2	4	4	2	45	2.5668
7	1	0	4	60	12	4	4	2	7	2.566
7	1	1	2	15	7	1	3	1	45	1.9418
7	1	0	6	0	5	1	5	1	27	1.6584
7	1	0	4	15	8	4	3	2	20	1.6668
7	0	0	2	120	5	5	2	1	44	2.5001
7	0	0	2	30	15	3	4	1	5	2.3918
7	1	0	8	15	1	1	4	1	44	3.6168
7	0	1	4	60	2	2	4	1	31	3.1918
7	0	1	6	0	8	4	3	1	51	3.2085
7	1	0	4	120	9	3	1	1	15	2.7001
7	1	0	2	0	12	4	3	1	4	2.3668
7	1	0	6	30	12	4	4	1	25	2.5082
7	1	0	4	30	5	3	4	2	28	3.4335
7	0	1	6	0	9	5	5	1	28	3.9418
7	1	0	6	0	7	3	3	1	7	2.9751
7	1	0	4	30	11	1	4	1	39	2.7085
7	0	0	6	120	1	5	5	1	12	2.9002
7	1	1	2	30	8	4	5	1	40	2.4751
7	0	1	8	60	14	2	2	1	53	2.9418
7	0	1	8	30	12	6	6	1	56	3.4918
7	0	1	6	30	5	5	5	2	56	3.0418
7	0	0	8	60	10	6	6	2	25	3.1009
7	0	1	8	60	13	1	1	1	55	2.6835
7	1	0	8	60	10	6	6	2	21	2.5336
7	1	1	4	30	16	6	6	2	46	2.5251
7	0	0	6	120	10	6	6	2	25	2.6001
7	1	0	2	30	14	2	2	2	51	2.1418
7	1	0	2	0	2	2	3	1	37	2.7585
7	1	1	2	120	11	3	6	1	45	2.1251
7	1	1	4	120	3	5	4	2	53	2.9251
7	0	0	2	0	12	4	3	1	26	2.0751
7	0	1	8	0	15	5	5	2	4	2.7751
7	1	1	6	30	6	6	5	1	50	2.2918
7	1	0	8	30	3	5	5	2	21	3.0168
7	0	0	4	60	2	2	4	1	2	3.2001
7	0	1	8	60	2	6	6	1	42	2.7584
7	1	0	8	120	6	4	4	1	51	2.8001
7	0	0	2	120	14	6	6	1	17	2.1585
7	1	0	8	60	15	3	3	1	55	2.7168
7	0	0	4	15	10	6	3	1	12	2.6251
7	1	0	6	30	11	3	3	1	1	2.6169
7	0	0	2	30	8	4	3	1	23	1.9751
7	1	0	8	15	3	3	3	1	26	2.3418
7	0	0	6	15	7	5	5	1	6	2.9668
7	0	1	2	120	1	1	4	1	25	2.5668
7	0	0	6	30	14	6	6	1	50	5.6085
7	1	0	2	0	14	6	4	1	43	2.8585
7	0	1	4	60	13	5	5	1	23	2.4251
7	0	1	8	120	6	4	4	1	32	2.3501
7	1	0	6	15	8	6	5	1	23	2.8335
7	1	0	6	15	5	3	3	1	8	2.5918
7	0	1	6	60	7	1	5	2	52	3.0501
7	0	1	8	120	14	4	4	2	49	2.9835
7	0	0	4	60	12	4	4	1	26	2.6668
7	1	0	2	60	13	3	4	1	42	2.5418
7	0	1	4	60	11	3	3	1	56	3.0668
7	0	0	4	30	16	6	6	1	33	2.8585
7	0	0	2	120	4	4	4	1	27	2.2675
7	0	0	4	15	9	5	5	1	11	2.1168
7	0	0	8	60	1	5	5	1	42	2.7085
7	1	0	6	0	2	6	6	1	18	2.3334
7	0	1	6	120	6	2	2	1	21	2.9585
7	0	0	6	30	3	3	3	1	28	2.4835
7	1	0	8	30	7	1	1	1	45	2.5751
7	0	0	8	120	5	3	3	1	44	2.7001
7	1	1	6	60	11	5	1	1	27	4.7002
7	1	1	4	60	10	2	2	1	45	2.9751
7	0	0	2	15	7	1	5	1	14	2.1001
7	1	1	8	30	15	1	5	1	24	2.6669
7	0	1	6	30	13	5	5	1	42	3.0835
7	0	1	8	0	13	3	3	1	55	2.4084
7	0	0	4	0	16	2	4	1	36	2.8918
7	1	0	4	30	4	2	3	1	43	2.5918
7	0	1	2	120	14	6	6	1	19	2.9585
7	1	1	2	15	8	2	2	1	1	2.3418
7	1	0	2	60	7	5	4	1	30	3.0418
7	0	0	6	60	15	1	1	1	24	2.6001
7	0	1	4	30	5	3	4	1	9	3.0835
7	0	1	2	30	14	2	2	1	18	3.2501
7	0	1	6	15	16	6	6	1	25	2.7251
7	1	1	4	120	4	6	4	1	10	2.5418
7	0	0	2	60	15	5	5	2	47	2.7085
7	0	0	4	60	1	1	4	1	40	3.1668
7	1	1	2	60	8	6	5	1	52	2.1084
7	0	1	2	0	13	5	1	1	16	2.0418
7	1	1	2	30	14	2	5	1	30	2.2418
7	1	0	6	120	2	6	6	1	35	2.7418
7	0	1	2	120	11	3	3	1	36	2.2084
7	1	1	4	0	7	1	5	1	22	2.8168
7	1	0	2	15	15	1	6	1	54	2.7918
7	1	1	6	60	8	2	2	1	47	2.9751
7	0	0	6	60	3	5	5	2	28	3.1585
7	0	1	4	120	2	4	4	1	4	3.0835
7	1	0	4	15	15	3	3	1	32	2.1918
7	0	0	4	60	10	2	2	1	10	2.5585
7	1	0	8	60	6	2	2	2	7	2.1251
7	0	1	2	15	12	6	2	1	39	2.0751
7	0	1	2	0	2	2	1	1	20	2.0584
7	0	1	8	30	2	4	4	2	29	2.2668
7	1	0	2	120	4	4	1	2	23	1.9834
7	0	1	8	15	14	6	6	2	40	2.9751
7	0	0	2	30	6	2	6	1	16	2.8668
7	1	0	4	60	2	2	4	1	2	2.4751
7	1	0	4	60	1	1	5	1	5	3.2335
7	1	1	4	0	8	2	2	1	13	2.3751
7	0	1	2	30	5	1	3	1	19	2.6418
7	1	1	4	60	1	1	4	1	7	2.4918
7	1	1	2	120	9	1	5	1	43	2.3251
7	0	1	4	120	7	1	1	1	40	2.9918
7	0	1	2	30	2	6	4	1	27	2.7168
7	1	0	6	0	10	6	5	1	23	2.1835
7	1	1	2	30	5	1	2	1	38	2.1584
7	0	1	6	0	15	3	3	1	39	2.0835
7	1	0	4	0	2	4	3	1	40	1.9084
7	0	0	8	30	15	1	1	1	25	2.3918
7	0	1	4	60	10	2	2	1	45	2.1168
7	1	0	2	60	15	5	2	1	42	1.901
7	0	0	2	15	10	4	5	1	1	3.3668
7	1	0	4	15	14	2	2	1	8	3.0835
7	0	0	4	30	14	4	4	1	56	2.4668
7	1	1	4	120	8	2	2	1	19	2.3418
7	0	0	2	15	9	3	2	1	25	2.7918
7	0	1	6	120	15	3	3	2	19	2.9918
7	0	1	8	30	7	1	1	1	52	3.6835
7	0	1	6	15	4	2	1	1	47	3.1501
7	0	0	4	120	7	1	2	2	41	2.3501
7	0	1	8	120	13	3	3	1	5	2.6918
7	1	0	2	120	2	2	3	1	41	2.4001
7	1	0	2	60	3	1	4	1	48	2.5751
7	0	0	8	0	16	6	6	1	43	2.6168
7	0	0	8	0	6	4	4	1	47	2.2585
7	1	1	6	0	15	3	3	2	41	2.9418
7	1	1	2	15	16	2	3	1	27	2.0751
7	1	0	2	0	13	5	5	1	38	2.1168
7	0	0	4	30	3	1	6	1	50	1.9918
7	0	1	8	60	9	5	5	1	1	2.5835
7	1	1	4	30	15	5	5	1	55	2.8002
7	0	0	2	0	2	2	5	1	11	2.1585
7	0	0	4	15	2	6	6	1	13	2.6585
7	0	0	6	0	13	1	4	1	15	2.1334
7	0	1	6	30	10	2	2	2	32	2.6501
7	0	1	2	120	2	2	3	1	36	2.1001
7	0	0	6	0	15	3	3	1	16	2.3084
7	0	0	6	15	16	6	6	1	7	3.0168
7	0	1	4	30	16	6	6	2	36	3.7003
7	1	1	2	60	12	2	4	1	40	2.6501
7	0	0	6	0	16	4	5	1	7	2.2001
7	1	0	4	0	1	3	6	2	40	2.3251
7	1	1	8	120	16	6	6	2	23	2.6085
7	0	1	6	30	11	3	1	2	45	2.0585
7	1	0	4	120	10	4	4	2	51	2.8418
7	0	1	6	15	11	1	1	1	35	3.0501
7	0	0	6	15	8	6	6	2	50	3.2418
7	1	0	6	30	5	5	4	2	54	2.7585
7	1	0	2	0	9	1	5	1	56	2.7251
7	0	1	8	60	8	4	4	1	31	2.1084
7	0	0	8	120	11	1	1	1	33	2.9835
7	0	1	8	0	5	3	2	1	15	2.2251
7	1	1	2	60	15	5	5	1	21	2.9168
7	1	1	4	15	1	5	5	1	6	2.5751
7	0	1	6	30	14	6	6	1	3	2.2668
7	1	0	4	15	9	5	1	1	32	3.7668
7	1	1	2	30	2	6	3	1	35	2.0168
7	1	1	2	120	2	2	6	1	11	2.4251
7	1	0	6	15	7	5	5	1	23	3.4501
7	1	1	4	120	11	5	5	1	52	2.5752
7	0	1	2	30	16	4	3	1	21	2.1751
7	0	0	6	30	1	1	2	1	4	3.3918
7	0	0	6	15	14	4	4	1	56	2.4418
7	1	0	8	60	5	1	2	1	50	2.9085
7	1	0	8	0	16	6	6	1	45	2.1668
7	0	0	8	30	8	2	2	2	13	2.9751
7	1	1	8	120	14	4	4	2	53	3.2085
7	1	1	8	30	9	3	3	2	44	3.3251
7	1	1	4	15	6	2	2	1	30	2.0918
7	0	0	4	30	4	2	3	2	12	2.7251
7	0	0	8	15	9	1	2	1	8	2.2418
7	0	1	6	30	2	2	2	1	16	2.3501
7	1	0	8	120	11	1	2	2	9	3.2667
7	1	0	4	60	4	4	2	1	41	2.3668
7	1	1	4	120	9	3	3	1	38	2.7335
7	0	1	8	15	5	5	5	2	48	3.6835
7	0	0	8	15	14	6	6	1	54	2.2668
7	1	1	2	15	15	1	5	1	34	1.9501
7	1	0	4	30	8	6	6	2	51	2.8418
7	1	0	6	120	15	3	3	2	11	2.2918
7	0	1	4	15	9	5	5	1	56	2.3585
7	1	1	4	15	13	1	5	1	29	2.0585
7	1	0	4	30	16	6	6	2	31	2.2168
7	1	1	8	60	10	6	6	2	21	2.8109
7	0	1	4	0	1	3	3	2	15	2.6835
7	0	1	2	30	15	3	3	2	9	2.4084
7	0	0	6	60	9	3	3	2	5	2.4084
7	1	0	6	120	13	1	1	2	48	2.5918
7	1	1	4	30	14	4	4	2	30	3.8335
7	0	1	6	120	13	1	1	2	41	3.6918
7	0	1	6	30	3	3	3	2	28	2.7168
7	0	0	2	120	9	1	4	1	40	2.3668
7	0	0	8	30	7	1	1	2	4	2.8501
7	0	0	6	120	16	4	4	2	20	2.2251
7	1	1	2	60	16	6	4	2	50	2.4751
7	0	1	4	60	1	1	1	2	11	3.0751
7	1	0	8	60	9	5	1	2	2	2.9418
7	0	0	8	120	14	4	4	2	56	2.3834
7	0	1	4	0	3	5	4	2	24	2.7835
7	1	1	8	0	8	6	6	2	52	2.5001
7	1	0	8	0	7	5	5	1	46	2.4668
7	1	0	8	30	10	4	4	1	34	2.0668
7	1	1	2	30	15	3	4	1	51	2.3001
7	1	0	4	15	5	1	2	1	55	1.9751
7	0	0	2	60	13	3	4	1	1	2.9752
7	0	1	6	60	16	2	2	1	9	2.4751
7	1	0	2	30	8	4	2	1	43	3.1251
7	0	1	8	0	3	1	5	1	30	2.6918
7	1	1	2	120	13	5	3	1	7	3.1251
7	0	1	2	0	11	3	3	1	29	3.1668
7	1	1	8	0	14	4	4	1	23	2.4668
7	0	0	8	0	15	5	5	1	14	2.4585
7	1	0	4	60	13	5	5	1	50	3.4335
7	1	0	4	60	5	5	4	1	44	2.2585
7	0	0	4	15	13	1	5	1	34	2.6668
7	1	0	2	15	7	1	4	1	9	2.4751
7	1	0	6	30	13	5	5	1	40	2.1584
7	1	0	6	15	15	5	5	1	47	2.6585
7	0	0	4	15	16	4	4	1	2	2.1831
7	1	1	2	15	10	4	3	1	54	2.2668
7	0	0	2	0	1	1	4	1	22	2.1084
7	0	1	2	30	6	2	4	1	14	2.0001
7	0	1	8	0	16	6	6	1	14	2.9668
7	1	0	2	15	8	2	5	1	29	2.3417
7	1	0	8	60	1	5	5	1	4	2.5585
7	1	0	8	120	13	3	3	2	54	2.5168
7	0	1	2	60	7	5	1	1	47	2.5835
7	1	1	6	120	2	6	6	2	41	3.1168
7	1	0	4	30	7	5	1	2	55	2.0418
7	0	1	6	30	12	4	4	1	50	2.4668
7	1	1	8	0	11	1	4	1	13	3.8835
7	1	0	8	30	8	2	2	2	17	3.0585
7	1	0	4	0	4	6	6	1	25	2.0834
7	1	0	4	30	6	4	4	1	16	2.3084
7	1	0	2	15	9	3	4	1	47	2.7751
7	0	1	4	15	1	5	4	1	26	2.1168
7	1	0	2	120	14	6	6	2	24	2.8501
7	1	0	4	15	13	1	4	1	49	3.0418
7	0	0	4	120	12	6	4	2	22	2.9668
7	0	0	6	30	5	5	4	1	53	2.5835
7	1	1	2	60	14	4	5	1	8	2.5251
7	0	1	4	15	5	1	3	1	4	2.4251
7	1	1	6	0	8	4	3	1	33	2.7335
7	1	1	8	120	12	2	2	1	28	2.1834
7	1	1	8	120	11	1	1	2	30	2.1501
7	1	0	6	60	8	2	2	1	42	2.1168
7	1	1	8	15	11	3	2	2	25	2.4251
7	0	0	6	15	5	3	2	2	14	2.2418
7	0	0	8	60	16	4	4	1	4	2.2001
7	1	0	2	60	8	6	6	2	38	2.7668
7	1	0	4	0	8	2	5	1	44	2.0418
7	0	1	4	15	7	3	2	1	27	2.9251
7	0	1	6	0	7	3	4	1	2	2.5418
7	0	0	8	120	8	6	6	2	4	3.3751
7	0	1	2	60	16	6	6	1	38	2.5001
7	1	1	8	15	2	2	5	1	39	2.2334
7	0	1	2	120	3	3	6	1	4	2.4918
7	0	1	6	120	1	5	5	1	54	3.1001
7	0	1	4	15	14	2	4	1	22	2.7001
7	0	0	4	120	2	4	5	1	6	2.1001
7	0	1	6	60	12	6	6	1	46	2.4251
7	0	0	6	60	12	6	6	1	53	2.8585
7	0	0	4	60	13	5	5	1	43	2.6751
7	1	1	8	15	5	5	5	1	35	3.1668
7	0	1	4	15	2	6	6	1	1	2.2918
7	0	1	2	30	9	5	5	1	54	2.4001
7	1	0	6	120	16	4	4	1	40	2.5751
7	0	0	6	0	6	2	4	1	39	2.45
7	1	1	4	30	7	5	3	1	32	2.6751
7	0	0	2	15	1	3	4	1	37	2.2751
7	1	0	2	15	10	4	6	1	2	2.1251
7	1	0	2	30	5	1	4	1	12	2.7168
7	1	0	4	120	11	5	2	1	22	3.0335
7	0	0	2	60	11	1	3	1	31	2.5085
7	0	1	4	120	9	3	3	1	17	2.4168
7	0	0	2	30	16	4	4	1	54	2.6001
7	0	0	6	120	5	1	1	1	39	3.0751
7	0	0	6	15	15	5	3	1	15	2.5668
7	0	0	4	120	4	6	6	1	17	2.4751
7	0	1	6	15	8	6	6	2	2	2.3918
7	1	0	8	0	14	4	4	2	24	2.9918
7	0	1	4	15	16	4	4	1	44	2.3501
7	0	1	2	60	5	3	3	1	31	2.3252
7	1	0	4	0	12	6	3	1	41	2.1001
7	0	1	8	120	3	1	4	1	5	3.5918
7	0	0	6	30	12	4	4	2	41	3.1835
7	1	0	4	60	9	1	1	1	6	3.2335
7	0	1	4	60	5	5	1	1	13	2.9419
7	1	0	2	60	5	3	3	1	46	2.5501
7	0	1	8	120	15	5	5	1	23	2.6001
7	0	0	2	120	13	5	5	1	6	2.6
7	0	0	4	120	15	1	4	1	8	2.6418
7	0	1	2	30	7	3	4	1	31	2.6668
7	1	0	6	30	1	1	1	1	5	2.3168
7	0	0	8	15	5	5	5	1	25	2.3668
7	1	0	6	0	14	2	1	1	3	2.7418
7	1	0	4	120	4	6	4	1	51	2.4085
7	1	0	2	30	10	6	4	1	50	2.5501
7	1	0	2	15	2	4	5	1	48	2.3001
7	0	1	2	15	8	2	4	1	19	2.8251
7	0	0	8	120	3	1	1	1	43	2.9918
7	0	1	8	60	15	3	3	1	40	2.5334
7	0	1	4	30	3	1	2	2	51	2.1334
7	0	0	8	120	4	2	2	2	29	2.8751
7	1	0	6	120	6	2	2	2	39	2.8251
7	0	1	2	15	16	2	2	1	15	3.1751
7	0	1	8	0	8	6	1	1	12	2.0833
7	0	1	4	30	4	2	6	1	41	2.5918
7	1	0	6	30	10	2	2	1	2	2.3084
7	1	1	6	15	5	3	2	1	37	2.0335
7	0	0	4	30	5	3	6	2	11	3.2585
7	0	0	6	60	1	3	3	1	20	2.1168
7	0	1	4	120	4	6	6	2	35	2.3584
7	1	0	2	60	14	4	5	1	27	3.3918
7	1	0	4	0	10	4	3	1	46	2.2835
7	0	1	2	120	6	6	2	1	37	2.3501
7	1	0	8	120	8	6	6	1	33	2.7916
7	0	1	2	15	7	1	3	1	27	2.9668
7	0	0	6	0	8	4	2	1	1	2.3668
7	0	0	6	30	2	2	2	1	3	2.0418
7	0	0	6	30	11	3	3	1	48	2.2418
7	0	0	2	15	2	4	3	1	8	2.7168
7	0	1	8	15	13	5	5	1	4	2.8668
7	1	1	4	30	5	3	2	1	9	2.4584
7	0	1	8	15	6	6	6	1	22	2.4168
7	1	0	4	120	1	3	3	1	10	2.6335
7	0	0	2	30	1	5	3	1	34	2.3835
7	0	1	2	60	6	4	2	1	13	2.2918
7	1	1	8	15	13	5	5	1	27	2.7668
7	0	0	2	60	12	2	3	1	35	2.5501
7	1	1	2	0	10	2	4	1	28	2.6918
7	1	0	8	60	7	3	3	1	45	2.5251
7	1	1	2	0	4	4	4	1	37	2.2252
7	1	1	4	30	6	4	4	1	46	2.5251
7	0	1	6	60	8	2	2	1	29	2.0834
7	0	0	6	0	5	1	5	1	39	2.6085
7	0	1	2	0	9	1	3	1	28	2.3919
7	0	0	2	15	15	1	5	1	17	2.4835
7	1	1	2	30	7	3	6	1	23	2.0418
7	1	0	8	30	15	1	1	1	49	2.0584
7	0	0	6	0	1	5	1	1	21	2.0584
7	0	0	8	15	1	1	3	1	34	2.4168
7	1	1	6	15	15	5	5	1	17	2.5835
7	0	0	8	30	16	2	2	2	31	2.75
7	1	1	4	60	11	3	2	1	43	2.5335
7	0	1	4	60	4	4	1	1	42	2.0501
7	1	1	4	15	16	4	5	1	16	3.0251
7	0	0	8	30	4	6	4	1	40	2.0918
7	0	1	4	60	12	4	4	1	16	1.8834
7	1	1	2	30	16	4	4	1	23	2.4751
7	1	0	6	60	1	3	3	1	34	2.2168
7	0	0	6	120	15	3	3	2	29	2.2001
7	0	1	4	120	1	3	3	2	28	2.3418
7	1	0	4	0	11	5	3	1	54	2.0334
7	1	1	6	60	15	1	5	1	9	2.6835
7	1	1	6	120	15	3	3	1	19	2.1751
7	1	1	8	15	4	4	4	2	24	2.9585
7	1	1	4	120	15	1	5	1	7	2.8168
7	0	0	2	60	3	1	5	1	14	3.1085
7	0	0	8	15	11	3	3	1	47	2.5918
7	0	1	6	15	14	4	4	1	8	2.3751
7	1	1	6	30	2	2	2	1	24	2.2585
7	0	1	8	60	1	5	5	2	4	2.5251
7	1	1	2	0	5	5	5	1	27	2.7418
7	0	1	4	15	13	1	5	1	20	2.1418
7	1	1	2	60	13	3	2	1	28	2.0415
7	0	1	4	30	8	6	6	2	31	2.5001
7	1	0	6	120	1	5	5	2	10	2.6668
7	1	1	2	120	10	2	6	1	1	2.6335
7	0	1	8	0	12	2	4	1	27	2.6168
7	1	1	6	120	13	1	1	1	46	4.0585
7	1	1	4	30	13	3	3	1	22	2.5085
7	1	0	6	30	6	6	6	2	19	3.0501
7	1	1	2	15	12	6	2	2	43	3.5001
7	1	1	6	15	8	6	4	2	6	2.1751
7	0	1	8	0	6	4	5	2	37	2.8418
7	1	0	6	15	14	4	4	2	50	2.4335
7	1	0	6	60	4	6	6	1	42	2.2501
7	1	1	6	30	10	2	2	1	6	2.0918
7	1	1	6	60	16	2	2	1	52	2.7585
7	1	0	8	60	13	1	1	1	17	3.3085
7	0	0	8	0	11	1	1	2	24	2.6168
7	1	0	6	60	10	4	4	1	15	2.2251
7	1	0	6	30	3	3	3	1	6	2.2668
7	1	0	8	120	12	2	2	1	27	2.5668
7	1	0	8	0	13	3	3	1	15	2.2501
7	0	0	2	0	3	3	4	1	34	1.9168
7	1	1	2	15	9	3	4	1	20	2.5585
7	0	0	2	0	9	1	3	1	42	2.0501
7	1	1	6	15	6	4	4	1	17	2.4918
7	1	0	2	0	6	6	4	1	20	2.0168
7	1	0	2	30	1	5	5	1	49	2.2418
7	1	0	6	60	11	5	5	1	22	2.4751
7	1	1	2	60	7	5	5	1	20	2.4835
7	1	0	8	0	8	6	6	1	29	2.7417
7	0	0	6	15	4	2	2	1	23	3.6585
7	1	1	8	60	9	5	5	1	28	4.3002
7	1	0	2	60	11	1	5	1	42	2.1668
7	1	0	4	60	14	6	6	1	26	2.5168
7	0	0	4	30	7	5	4	1	17	2.7752
7	1	1	6	120	10	6	5	1	55	2.6751
7	0	1	2	60	3	1	4	1	21	2.5168
7	1	0	2	30	9	5	3	1	35	2.7001
7	0	0	4	0	2	4	3	1	41	2.7668
7	1	0	6	0	6	2	4	1	32	2.5751
7	0	0	4	30	15	5	4	1	31	2.6918
7	1	1	8	120	7	5	5	1	43	2.4918
7	1	1	4	120	12	6	5	1	50	2.9585
7	1	1	2	0	14	6	4	1	29	1.9584
7	1	0	4	120	15	1	5	1	47	3.2835
7	1	1	4	0	3	5	6	1	46	2.2668
7	0	1	8	120	5	3	4	1	11	4.1252
7	1	1	6	120	14	2	2	1	19	2.4501
7	1	1	4	0	11	5	2	1	54	2.9251
7	0	0	2	15	11	5	3	1	35	2.7001
7	0	0	8	60	2	6	6	1	35	2.9835
7	0	1	2	15	4	6	6	1	12	2.3084
7	0	0	2	0	13	5	5	1	49	2.1834
7	0	0	4	120	10	4	4	1	31	1.9834
7	0	0	2	60	8	6	6	1	14	2.9418
7	1	0	4	120	16	2	1	1	46	1.9751
7	1	1	8	15	12	4	4	1	26	2.5334
7	0	1	6	15	13	3	3	1	1	2.6918
7	1	1	8	60	8	4	4	2	55	2.6085
7	0	1	6	120	10	6	6	2	38	2.6751
7	1	0	4	60	11	3	3	1	3	3.0418
7	0	1	4	0	12	6	3	2	26	2.2418
7	0	1	4	120	11	5	3	1	41	2.9418
7	0	1	4	120	8	2	2	1	12	2.5918
7	1	1	6	0	9	5	3	1	52	3.5168
7	0	1	4	120	12	6	6	1	12	2.3168
7	1	0	6	60	15	1	1	1	42	2.6168
7	0	1	6	120	16	4	4	1	55	2.7751
7	1	0	2	15	16	2	4	1	37	2.1168
7	1	1	8	15	1	1	1	1	14	2.8585
7	1	1	2	60	6	4	2	1	35	2.0762
7	0	0	4	15	8	4	3	1	48	2.3418
7	1	1	2	0	12	4	1	1	44	2.3501
7	1	0	2	120	5	5	4	1	4	2.2668
7	1	0	8	0	12	2	2	1	11	2.3585
7	0	0	2	60	16	6	3	1	55	2.6335
7	1	0	8	60	8	4	4	1	51	2.3501
7	1	0	6	120	7	3	2	1	6	2.4668
7	1	1	6	120	6	2	2	1	13	2.5085
7	0	0	6	15	12	2	2	1	49	2.4334
7	0	1	4	30	15	5	5	1	54	2.5668
7	1	1	8	0	3	1	5	1	48	2.4668
7	1	1	6	60	3	5	4	1	9	2.1668
7	0	1	8	60	7	3	2	1	13	2.4251
7	0	1	2	0	5	5	3	1	17	2.9586
7	0	1	6	15	5	3	3	2	25	2.7835
7	1	1	8	120	3	1	1	1	11	2.8501
7	1	0	4	120	12	6	6	1	38	2.2251
7	0	1	2	30	1	5	3	1	30	2.5085
7	1	1	6	30	14	6	6	1	55	2.9418
7	0	1	8	0	14	4	4	1	37	2.8751
7	0	1	2	15	10	4	3	1	3	2.6335
7	0	0	4	15	6	2	3	1	32	2.5668
7	0	1	8	0	7	5	4	1	21	3.5002
7	0	1	8	30	8	2	2	2	48	2.8085
7	0	1	6	0	16	4	4	2	52	2.3918
7	1	0	4	15	1	5	4	1	17	1.9751
7	1	1	8	30	8	2	2	2	39	3.5835
7	0	1	4	0	11	5	4	1	13	3.7085
7	1	0	2	120	13	5	4	1	49	2.0835
7	0	1	8	30	9	3	3	1	51	1.9919
7	0	0	2	0	6	6	3	1	36	2.4501
7	0	0	4	30	13	3	3	2	55	2.4252
7	0	0	8	60	13	1	1	1	22	2.6252
7	1	0	4	30	13	3	3	1	17	2.2501
7	1	0	6	60	3	5	5	1	13	2.3501
7	1	0	6	120	10	6	6	2	33	2.4085
7	0	1	4	0	10	4	4	1	19	2.4168
7	1	1	6	30	13	5	5	1	2	2.6418
7	1	1	6	15	13	3	3	2	14	2.4085
7	0	1	6	60	15	1	1	1	12	2.6001
7	0	0	6	60	11	5	5	1	15	2.3918
7	0	1	6	120	2	6	6	1	40	3.1251
7	1	0	4	120	7	1	2	2	13	2.5418
7	0	0	6	15	11	1	2	2	45	3.4668
7	1	0	6	0	9	5	3	1	53	2.2835
7	0	1	2	60	4	2	5	2	30	1.7251
7	0	1	2	0	12	4	6	1	12	2.325
7	0	0	6	120	2	6	6	2	52	2.3835
7	1	0	8	0	5	3	3	2	7	2.2834
7	0	0	6	120	13	1	1	1	36	2.2751
7	0	0	4	60	11	3	2	1	34	3.0751
7	0	1	8	120	12	2	2	2	25	3.1835
7	0	0	8	60	15	3	3	1	38	2.2668
7	0	0	6	30	10	2	2	2	20	2.4168
7	1	0	8	15	12	4	4	1	46	2.1751
7	0	1	2	0	1	1	4	1	5	1.9751
7	1	0	6	0	13	1	3	1	25	2.4418
7	0	0	2	60	7	5	3	1	53	2.0752
7	1	1	8	0	7	5	1	1	51	2.0751
7	0	1	4	30	11	1	2	1	5	2.5085
7	1	0	2	60	16	6	6	1	24	2.4334
7	0	1	8	15	1	1	1	1	23	2.8835
7	0	0	8	30	11	5	5	1	37	3.2835
7	0	0	4	120	9	3	1	1	19	3.2751
7	0	0	2	120	11	3	2	1	42	2.6501
7	1	1	8	120	15	5	5	1	17	2.6168
7	1	0	4	0	3	5	5	1	47	2.0251
7	0	1	4	0	2	4	4	1	27	1.9751
7	0	0	8	15	10	2	2	2	39	2.8168
7	1	1	2	15	11	5	4	1	52	2.1001
7	0	1	8	60	10	6	5	1	36	3.3085
7	1	0	8	30	11	5	5	1	38	2.5668
7	0	0	8	60	9	5	5	1	23	2.3501
7	1	0	8	30	12	6	6	1	33	2.1919
7	0	1	6	0	1	5	1	1	10	2.1834
7	1	1	2	120	14	6	6	2	48	2.5501
7	0	0	6	120	9	5	5	1	51	2.9751
7	1	0	6	120	9	5	5	2	26	2.3418
7	1	0	6	15	3	1	3	1	9	2.6751
7	0	1	4	15	10	6	6	1	19	2.3835
7	1	1	8	120	13	3	3	1	5	2.1001
7	0	0	6	30	4	4	4	1	30	2.5085
7	1	0	2	30	2	6	1	1	18	2.2669
7	1	0	8	120	5	3	3	2	12	2.3918
7	1	0	2	15	1	3	3	1	1	2.0501
7	0	1	6	120	8	4	2	1	36	3.3251
7	1	1	6	0	13	1	1	1	56	2.3501
7	1	0	4	15	16	4	4	1	43	2.6085
7	1	1	6	30	12	4	4	1	7	2.1168
7	1	0	8	60	14	2	2	2	28	2.2418
7	1	1	2	0	9	1	3	1	5	2.0918
7	0	0	4	15	5	1	1	2	3	1.6834
7	0	1	6	120	9	5	5	1	36	2.7335
7	1	0	2	60	6	4	4	1	18	2.5334
7	0	0	6	60	8	2	2	2	10	2.2251
7	0	1	2	120	5	5	3	1	22	2.6085
7	0	0	4	60	9	1	3	1	10	3.1335
7	0	0	2	15	8	2	3	1	9	2.0168
7	0	0	2	60	14	4	4	1	15	2.4418
7	0	1	6	30	6	6	6	1	1	2.1249
7	0	1	2	60	8	6	4	1	18	1.9418
7	1	1	8	30	1	3	3	1	41	2.2418
7	1	0	2	120	1	1	4	1	18	2.3418
7	1	1	4	0	16	2	2	1	25	2.3668
7	1	1	4	30	3	1	4	1	14	2.1668
7	1	1	4	120	7	1	1	1	38	2.2918
7	1	1	8	60	15	3	3	1	38	2.6751
7	0	0	4	15	14	2	2	2	56	2.6585
7	0	1	4	0	9	3	4	1	26	2.0168
7	0	1	8	0	11	1	3	1	36	2.4668
7	0	0	2	120	6	6	6	1	28	2.3418
7	0	1	2	30	8	4	5	1	34	2.3501
7	1	0	8	30	1	3	3	1	17	2.0334
7	1	0	2	120	9	1	4	1	38	2.7585
7	1	0	8	30	9	3	3	2	33	2.8835
7	0	1	6	30	1	1	4	2	21	2.6835
7	1	1	2	15	4	6	6	1	26	3.3335
7	1	0	2	15	11	5	6	1	21	2.2418
7	1	0	8	15	4	4	6	1	53	2.0418
7	0	1	2	30	10	6	5	1	13	2.0918
7	0	0	4	0	15	1	2	1	6	1.4334
7	1	1	6	15	12	2	1	1	46	1.9918
7	0	1	6	60	1	3	3	2	47	2.7086
7	0	0	6	30	9	1	1	2	18	2.9918
7	1	1	6	120	1	5	4	2	11	2.6918
7	0	1	6	0	6	2	4	1	29	4.7252
7	0	0	2	120	1	1	3	1	7	2.3501
7	1	1	2	0	13	5	2	1	49	2.3418
7	1	1	8	60	7	3	3	1	28	1.9668
7	0	0	8	15	12	4	4	1	31	2.3751
7	1	0	2	15	12	6	4	1	2	2.9168
7	0	1	4	120	10	4	4	1	36	2.6501
7	1	1	2	120	12	4	4	1	36	2.1251
7	0	1	2	15	11	5	4	1	24	2.2418
7	0	1	6	15	15	5	5	2	49	2.7668
7	0	0	4	120	3	5	5	1	19	2.1168
7	0	0	8	60	5	1	1	1	20	2.6251
7	1	0	4	0	15	1	4	1	8	2.4501
7	0	0	8	30	9	3	3	1	34	2.4835
7	0	1	2	15	15	1	3	1	4	2.5501
7	0	0	2	60	5	3	2	1	34	1.9751
7	0	0	4	60	14	6	6	2	7	2.7668
7	1	1	6	60	7	1	1	2	36	3.0001
7	1	0	8	15	5	5	5	2	44	2.4501
7	1	1	2	15	1	3	2	1	9	2.1835
7	1	0	4	30	14	4	4	1	54	2.4834
7	1	0	4	0	16	2	6	1	47	2.3501
7	1	0	4	60	3	3	3	1	9	2.3585
7	1	1	6	0	5	1	3	1	32	2.6585
7	1	0	2	30	16	4	1	1	3	2.2834
7	0	1	8	120	11	1	1	1	33	2.4501
7	1	0	8	0	4	2	3	1	7	2.4585
7	0	0	6	60	7	1	1	1	27	3.1168
7	1	0	8	15	6	6	6	2	6	2.4584
7	0	1	6	60	3	5	5	1	7	2.3168
7	0	1	8	60	6	2	1	1	1	2.6251
7	0	0	2	30	13	1	5	1	51	2.4085
7	0	1	6	0	2	6	6	1	18	2.1251
7	0	1	8	15	11	3	2	1	11	2.6751
7	1	1	4	60	12	4	4	1	37	2.0585
7	0	0	8	30	10	4	4	1	15	2.4501
7	0	1	6	15	7	5	4	1	44	2.6335
7	0	0	8	15	6	6	6	2	15	2.3501
7	1	0	8	120	3	1	4	1	40	2.4918
7	1	0	8	0	6	4	5	1	38	2.0418
7	0	0	4	0	10	4	4	1	48	1.9001
7	0	0	6	0	7	3	4	1	39	2.4084
7	0	0	6	15	3	1	1	1	50	5.0085
7	0	1	4	60	9	1	1	1	25	2.6419
7	1	0	6	120	5	1	1	1	32	2.8501
7	1	1	8	0	13	3	3	1	12	2.5001
7	0	0	4	30	11	1	3	1	10	1.9834
7	1	1	4	120	10	4	4	1	5	2.9418
7	0	0	8	0	14	4	5	1	46	1.9834
7	1	1	8	15	3	3	3	2	10	2.4751
7	1	0	2	120	12	4	4	1	28	2.3668
7	1	1	2	60	3	1	4	1	28	1.8418
7	1	1	6	15	4	2	4	1	35	2.1001
7	1	1	6	30	4	4	4	1	15	2.4751
7	0	0	8	0	4	2	2	2	15	3.2251
7	1	1	6	60	10	4	5	1	19	2.6668
7	1	1	8	30	7	1	2	1	12	2.5335
7	0	0	6	60	4	6	6	2	53	2.3835
7	1	0	8	0	15	5	5	1	44	2.3668
7	0	0	6	120	14	2	2	1	51	2.4501
7	1	1	2	15	3	5	4	1	50	2.0834
7	0	1	2	120	9	1	4	1	46	2.0002
7	0	0	4	60	3	3	3	1	20	2.6501
7	1	1	6	60	1	3	3	2	16	2.1834
7	1	1	8	30	3	5	5	2	38	2.3083
7	1	1	6	30	3	3	3	1	3	2.4083
7	1	0	6	60	2	4	4	2	24	2.1918
7	1	0	6	120	14	2	2	2	15	2.3501
7	0	1	2	120	4	4	3	2	33	1.9168
7	1	1	4	0	9	3	3	2	20	1.9085
7	0	1	8	30	1	3	3	1	26	2.4168
7	0	0	6	60	16	2	2	1	39	1.9751
7	0	1	2	60	13	3	3	1	8	2.6501
7	0	1	4	30	7	5	4	1	41	2.3084
7	0	0	8	15	2	2	2	2	28	2.5001
7	0	1	8	15	12	4	4	2	34	2.2835
7	0	0	6	0	14	2	2	2	26	2.2918
7	1	1	8	60	5	1	2	2	48	2.0001
7	1	0	8	120	7	5	5	1	34	3.0835
7	1	1	6	120	5	1	6	1	46	2.2418
7	1	0	6	30	4	4	4	1	29	2.2585
7	0	1	6	120	14	2	4	1	44	1.9418
7	1	0	6	15	11	1	1	1	10	2.9418
7	0	0	4	30	8	6	3	1	14	2.2168
7	1	0	2	120	11	3	4	1	33	1.8584
7	1	1	8	0	4	2	1	1	31	2.2168
7	1	1	4	120	1	3	3	2	14	2.2418
7	1	1	2	60	4	2	5	1	33	2.4001
7	1	1	4	0	2	4	5	1	56	1.9751
7	1	0	4	0	9	3	3	1	52	2.4085
7	0	1	8	15	4	4	4	1	37	2.6917
7	0	1	4	0	16	2	4	1	29	2.2001
7	0	1	6	0	5	1	4	1	39	2.0918
7	0	0	8	0	5	3	3	1	23	1.9919
7	1	1	4	120	2	4	4	1	49	2.1834
7	0	0	8	60	8	4	4	1	34	2.9585
7	0	0	8	0	8	6	6	2	50	2.4501
7	1	0	4	15	2	6	6	1	14	2.7335
7	1	1	8	120	5	3	3	2	44	2.2001
7	0	0	6	0	2	6	6	2	6	2.1334
7	1	1	6	60	9	3	3	2	2	2.3835
7	0	1	8	30	11	5	5	1	36	2.5584
7	0	0	8	15	3	3	3	1	1	2.6335
7	0	1	2	15	9	3	3	1	50	2.2918
7	1	0	2	15	3	5	3	1	13	1.9251
7	1	0	2	0	5	5	3	1	44	2.2168
7	0	1	6	30	4	4	4	2	10	2.2251
7	0	0	4	60	5	5	4	1	11	2.3001
7	1	0	6	0	1	5	5	2	46	2.9918
7	0	0	8	30	3	5	5	1	43	2.3835
7	1	1	6	30	5	5	4	1	16	2.2001
7	1	0	4	15	6	2	2	2	50	2.2584
7	1	1	4	15	9	5	2	1	27	2.0002
7	0	0	4	30	6	4	2	1	6	2.3085
7	0	1	4	15	8	4	4	2	30	2.2502
7	0	0	6	15	13	3	3	2	5	2.0335
7	1	1	6	0	14	2	2	2	3	2.25
7	1	1	8	15	10	2	2	1	12	2.1168
7	1	1	4	15	14	2	2	1	47	2.0584
7	1	1	6	0	10	6	6	1	34	2.1084
7	1	1	2	30	10	6	6	1	19	2.9168
7	1	1	8	120	4	2	2	1	32	2.2418
7	1	0	8	120	16	6	6	2	1	2.7751
7	1	1	6	15	7	5	3	2	26	2.2251
7	1	1	2	30	13	1	5	1	55	2.3751
7	0	0	6	60	10	4	4	1	12	2.5084
7	1	1	2	30	1	5	5	1	1	2.2668
7	0	0	6	15	6	4	4	1	52	2.2001
7	1	0	8	15	11	3	3	1	3	2.1334
7	1	0	8	15	2	2	2	1	1	2.2584
7	1	1	2	0	2	2	5	1	15	2.1918
7	1	1	6	120	8	4	4	1	8	2.6085
7	1	1	4	60	5	5	4	1	23	2.0174
7	0	1	8	30	4	6	6	2	31	2.9001
7	0	0	4	60	6	6	6	2	29	2.3668
7	1	1	4	30	4	2	3	1	26	2.2002
7	0	1	8	0	4	2	3	1	56	2.5335
7	1	0	6	0	15	3	2	1	9	2.2001
7	0	0	4	120	1	3	3	1	45	2.2001
7	0	1	6	0	13	1	4	1	18	2.0084
7	1	1	8	120	8	6	6	2	30	2.6251
7	1	1	6	120	16	4	4	2	48	2.3668
7	1	0	6	15	13	3	3	1	48	2.8835
7	1	1	2	120	5	5	1	1	14	1.9501
7	1	0	6	0	8	4	4	1	48	2.7084
7	1	0	8	0	11	1	1	1	16	2.8168
7	0	1	8	120	8	6	6	2	1	2.5918
7	1	1	6	30	1	1	1	1	2	2.9751
7	1	0	6	30	2	2	2	1	23	2.1835
7	0	0	2	15	3	5	3	1	5	2.3668
7	1	0	2	60	12	2	6	2	24	2.0835
7	1	1	2	0	6	6	3	2	16	1.6334
7	0	0	8	60	7	3	3	1	20	2.7335
7	0	1	2	120	13	5	2	1	50	2.1418
7	0	0	4	0	3	5	5	1	43	1.9584
7	1	1	6	60	2	4	4	1	56	2.0168
7	1	1	6	15	11	1	1	1	6	3.2751
7	1	0	4	0	7	1	5	2	35	1.9251
7	1	0	8	15	9	1	1	1	54	2.4918
7	0	1	8	15	2	2	1	2	18	2.1585
7	0	0	8	0	13	3	3	1	52	2.0585
7	0	0	6	30	6	6	6	1	20	2.5501
7	0	0	2	0	4	4	6	1	17	1.9584
7	1	1	6	60	12	6	6	1	56	2.0168
7	0	0	8	120	13	3	3	1	3	3.2251
7	1	1	2	0	3	3	1	1	37	2.1418
7	1	1	4	0	12	6	6	2	19	2.0835
7	1	1	8	30	2	4	5	1	44	2.7585
7	1	1	8	15	9	1	1	2	3	2.6251
7	0	1	8	30	15	1	1	2	18	2.0668
7	1	1	8	0	12	2	2	2	21	2.7335
7	0	0	2	120	3	3	4	1	11	1.9834
7	0	0	8	0	7	5	1	1	33	2.0668
7	0	1	6	60	2	4	4	1	22	1.9918
7	1	1	4	120	16	2	2	1	54	2.5168
7	0	1	4	0	8	2	2	1	8	2.3585
7	0	0	2	60	6	4	2	2	45	2.1919
7	0	1	8	60	5	1	1	2	53	2.0584
7	0	0	8	30	1	3	3	1	7	2.2418
7	0	0	8	120	6	4	4	2	4	2.3251
7	1	0	8	15	13	5	5	2	48	2.5251
7	0	0	4	120	11	5	5	2	15	2.6335
7	1	0	2	0	11	3	4	2	49	1.9251
7	1	0	6	15	4	2	5	2	53	2.3335
7	0	1	2	60	12	2	4	2	37	2.2001
7	0	0	8	60	6	2	2	1	51	2.6501
7	1	0	6	30	9	1	1	1	3	2.4001
7	0	0	2	120	12	4	5	1	46	2.3668
7	0	1	8	15	3	3	3	1	32	1.9584
7	1	0	6	15	12	2	2	1	13	1.9584
7	1	1	2	120	6	6	2	2	30	2.0918
7	1	0	2	30	6	2	3	1	45	2.0252
7	1	1	8	30	4	6	6	2	5	2.1001
7	1	0	4	120	3	5	5	1	30	2.5168
7	1	1	8	15	6	6	6	2	24	2.6085
7	1	0	6	15	16	6	6	2	37	2.9251
7	1	0	4	60	6	6	6	2	34	2.6168
7	1	1	4	60	6	6	6	2	46	2.0335
7	1	1	8	60	14	2	2	2	32	2.3918
7	1	0	8	30	4	6	6	2	28	2.9251
7	0	1	2	0	3	3	6	1	2	2.7585
7	0	1	4	120	3	5	3	2	22	2.7084
7	1	1	6	0	1	5	3	1	2	1.9834
7	0	0	8	120	7	5	5	1	46	2.2668
7	0	1	2	0	14	6	5	1	55	1.9668
7	0	0	4	120	16	2	5	1	22	2.4335
7	0	1	2	0	4	4	6	1	49	2.1168
7	0	0	4	15	7	3	4	1	22	2.1251
7	0	1	8	120	16	6	6	2	52	2.6751
7	1	1	8	30	11	5	5	2	35	2.7751
7	0	0	2	15	16	2	5	2	27	2.4001
7	0	0	4	15	15	3	3	1	9	2.1501
7	0	1	4	120	16	2	2	2	55	2.2584
7	0	0	4	0	1	3	3	1	17	2.3418
7	0	0	8	15	4	4	4	1	47	2.2919
7	1	0	8	120	15	5	5	1	40	2.3001
7	1	1	6	30	11	3	3	2	14	2.3668
7	1	0	8	0	3	1	3	1	39	2.4251
7	1	1	8	15	14	6	6	2	35	3.0002
7	1	0	6	0	16	4	4	2	41	2.0251
7	0	0	2	60	4	2	4	2	53	1.6834
7	1	1	2	30	6	2	2	1	26	1.7584
7	1	0	2	15	4	6	2	2	3	1.6918
7	1	1	4	60	14	6	6	2	31	2.5251
7	0	1	2	120	10	2	5	1	47	1.9168
7	1	1	2	0	11	3	6	2	18	2.0168
7	0	0	4	0	4	6	5	1	29	3.4835
7	0	0	6	0	10	6	6	2	12	3.2835
7	1	1	2	120	4	4	5	1	8	2.2001
7	1	1	4	30	8	6	6	1	27	2.5584
7	0	0	2	30	14	2	2	1	25	2.0751
7	1	1	8	60	6	2	2	1	53	2.4835
7	0	0	8	0	3	1	3	1	38	2.1334
7	0	1	2	15	2	4	6	1	18	2.0668
7	0	0	4	0	9	3	2	1	29	2.3918
7	1	1	8	30	12	6	5	1	24	3.2585
7	1	1	6	0	7	3	1	1	20	2.5501
7	1	0	2	30	15	3	1	1	35	2.5918
7	0	0	2	30	7	3	3	1	18	2.5668
7	0	1	2	60	15	5	5	2	2	2.7001
7	1	1	4	30	11	1	2	2	36	2.3998
7	1	1	8	0	6	4	3	1	53	2.0001
7	0	1	6	60	10	4	4	1	18	2.2001
7	1	1	2	120	3	3	4	1	21	2.7584
7	1	1	8	60	16	4	4	2	48	2.1418
7	1	1	4	0	1	3	4	1	44	2.4918
7	0	0	8	120	12	2	2	1	56	2.2168
7	1	1	2	60	11	1	5	1	55	2.0001
7	0	0	4	0	7	1	5	2	36	1.8085
7	1	1	6	30	9	1	3	1	16	2.1584
7	0	1	2	60	11	1	1	1	36	2.0334
7	0	0	2	30	10	6	6	2	24	2.3668
7	1	0	4	120	8	2	2	1	21	2.2418
7	1	0	8	30	16	2	2	1	50	2.7585
7	1	1	8	60	13	1	1	2	45	2.9919
7	1	0	8	15	14	6	6	2	37	2.8501
7	0	1	2	30	13	1	6	2	20	2.6001
7	1	0	2	30	7	3	4	2	33	1.7918
7	1	0	8	120	14	4	4	1	41	2.4918
7	0	0	8	120	15	5	5	2	56	2.5001
7	0	1	4	30	12	2	4	2	8	1.9665
7	1	0	4	30	3	1	3	1	37	1.9084
7	1	0	8	60	2	6	6	2	53	2.6918
7	1	0	4	30	12	2	2	1	55	2.1001
7	1	1	4	15	7	3	1	2	31	2.1168
7	0	1	4	30	14	4	4	2	11	2.4251
7	0	0	4	120	8	2	3	2	49	2.4001
7	0	1	2	15	3	5	1	1	14	2.1251
7	1	1	8	0	15	5	5	1	41	2.9001
7	1	1	4	60	3	3	1	1	9	2.3918
7	1	1	6	15	14	4	4	1	31	2.5085
7	0	1	4	60	3	3	4	1	49	2.4335
7	1	0	2	0	10	2	1	2	13	2.2001
7	1	0	2	0	4	4	3	2	42	2.8751
7	0	0	2	30	9	5	4	1	39	1.8168
7	1	1	8	60	2	6	6	2	56	2.3169
7	0	0	6	120	7	3	3	1	49	3.3918
7	0	1	4	0	7	1	6	2	10	1.4668
7	0	1	8	120	4	2	4	1	33	3.0501
7	1	0	6	60	7	1	2	1	4	2.6668
7	1	0	2	120	3	3	4	1	10	2.5668
7	1	0	6	60	12	6	6	2	39	2.4751
7	0	0	2	0	11	3	5	1	38	2.6585
7	0	0	8	120	16	6	6	2	3	2.6668
7	1	1	6	0	2	6	4	1	42	2.1918
7	0	0	2	15	4	6	2	1	33	2.1168
8	1	1	2	30	9	4	2	1	12	4.1835
8	1	1	6	15	12	1	3	2	5	4.1752
8	1	0	8	15	3	2	6	2	42	3.2501
8	1	0	2	30	1	4	3	1	32	7.3586
8	0	0	2	60	4	1	3	2	8	2.1918
8	0	0	2	30	7	2	4	1	14	10.334
8	0	1	8	60	16	3	3	2	38	3.2751
8	0	0	4	30	15	4	4	2	42	3.7585
8	1	1	2	30	6	1	4	1	47	3.6835
8	1	0	2	120	12	3	5	1	10	3.1001
8	0	1	6	60	8	1	1	2	29	3.7835
8	0	1	4	120	8	1	5	1	41	5.4752
8	0	0	8	120	13	2	2	2	10	3.9002
8	0	1	8	15	6	5	5	2	36	5.3335
8	1	0	4	60	10	1	5	2	17	7.3336
8	1	1	8	30	5	6	3	2	47	3.4502
8	0	1	8	120	13	2	5	1	38	7.8586
8	0	1	4	15	2	5	5	2	52	3.5418
8	0	0	8	60	8	3	3	2	51	2.4918
8	0	1	4	0	4	5	3	1	11	2.7166
8	1	1	6	60	9	2	2	2	22	2.1419
8	1	1	2	30	14	1	2	1	38	3.7251
8	1	0	6	30	11	2	6	1	22	5.3418
8	0	1	2	120	3	2	5	1	1	3.4085
8	1	1	6	0	16	3	3	2	40	2.4835
8	1	1	2	120	2	1	3	1	29	3.3501
8	1	1	4	15	14	1	5	2	44	2.9918
8	0	1	6	0	1	4	4	2	47	3.6585
8	1	1	6	60	16	1	2	2	31	4.5835
8	0	0	2	30	8	3	5	1	29	3.7335
8	0	0	6	15	4	1	5	2	3	4.5085
8	0	0	6	15	8	5	5	2	3	3.3085
8	0	1	2	60	12	1	5	1	48	3.2835
8	0	1	2	15	16	1	3	1	43	2.9918
8	0	0	4	120	9	2	4	1	45	3.6085
8	1	1	4	120	13	6	6	1	6	3.3335
8	0	1	4	120	13	6	2	1	44	4.0418
8	0	1	8	60	2	5	6	1	25	8.5502
8	1	1	6	30	2	1	6	1	50	5.3919
8	0	0	8	0	7	4	4	2	21	3.0918
8	1	1	6	15	13	2	2	1	45	4.9835
8	0	0	2	0	15	6	6	1	41	4.8585
8	1	1	2	15	3	4	3	1	35	4.3585
8	1	0	8	15	12	3	3	2	19	4.3502
8	0	1	6	15	8	5	5	2	56	2.7835
8	1	0	4	60	2	1	1	1	47	4.1335
8	0	1	8	15	13	4	4	2	52	3.2668
8	1	1	8	120	1	6	6	2	21	2.7918
8	1	0	2	120	7	6	6	1	40	3.0085
8	1	1	2	30	2	5	3	1	40	5.2752
8	0	1	6	0	3	6	4	1	43	4.6085
8	1	1	6	15	16	5	5	2	33	3.4085
8	0	1	2	60	7	4	4	1	37	4.8836
8	0	0	8	120	9	6	6	2	18	6.0085
8	1	1	8	30	4	5	5	1	38	5.2168
8	1	1	6	120	2	5	5	2	19	4.2502
8	1	1	2	60	7	4	4	1	6	3.6918
8	0	1	6	15	1	6	6	2	41	3.5085
8	0	0	2	15	8	1	2	1	53	4.1918
8	1	1	6	120	3	6	6	2	37	3.6585
8	1	0	6	0	1	4	4	1	12	4.0835
8	1	1	8	30	2	3	3	2	39	2.7335
8	0	0	8	60	15	2	2	2	9	4.0418
8	1	0	8	15	15	6	6	2	16	3.7002
8	0	1	8	30	13	6	6	2	11	4.3335
8	0	0	4	120	4	5	5	2	35	5.3169
8	0	0	8	60	6	1	1	2	10	3.0501
8	0	0	4	60	7	6	4	2	7	2.6085
8	1	0	4	15	16	3	3	1	4	3.4918
8	1	1	2	15	2	3	3	1	5	3.3918
8	1	1	6	120	15	2	2	2	11	3.9001
8	0	1	2	15	13	6	6	1	43	3.6335
8	0	1	2	60	16	5	6	1	54	3.9251
8	0	1	4	15	6	1	2	1	46	3.3585
8	0	0	2	0	2	1	1	1	4	5.3502
8	0	1	8	120	15	4	4	2	14	2.1251
8	0	0	8	15	4	3	6	2	47	6.3502
8	1	1	4	30	12	1	1	1	7	4.2418
8	0	0	6	30	15	6	6	2	50	2.8918
8	1	0	2	15	12	5	4	1	9	3.1668
8	0	0	8	0	16	5	5	2	11	4.1085
8	1	1	2	15	9	2	5	1	9	4.3085
8	1	1	8	0	14	3	3	2	27	3.1418
8	1	0	6	120	10	5	5	2	39	3.0835
8	0	0	4	60	5	4	4	2	13	2.9835
8	0	0	8	120	16	5	5	2	36	2.8668
8	0	0	2	15	13	6	5	1	15	1.9918
8	0	1	6	0	8	3	4	1	55	3.9085
8	0	0	4	60	14	5	5	2	15	3.2419
8	1	1	6	30	6	5	4	2	24	4.4588
8	1	0	2	120	2	1	2	1	4	6.0752
8	1	0	6	0	10	5	1	2	12	4.0252
8	1	1	8	0	15	4	4	1	40	4.4418
8	0	1	6	120	3	6	6	2	11	3.0251
8	1	1	8	0	16	5	5	2	40	5.5169
8	0	1	2	0	3	2	4	1	1	3.5918
8	0	0	6	0	8	3	3	2	50	4.2418
8	1	1	6	120	6	1	2	2	2	3.0418
8	0	0	2	60	5	2	2	1	16	2.5418
8	0	1	6	0	6	1	1	1	7	3.1168
8	0	0	8	0	4	1	6	1	31	4.8752
8	1	0	2	0	3	2	5	1	15	4.0668
8	1	0	4	0	16	1	4	2	10	2.8835
8	0	1	2	15	1	2	4	2	15	4.3085
8	1	0	6	15	12	1	6	1	5	3.2085
8	1	0	4	0	8	1	1	1	42	5.0084
8	1	0	6	30	13	4	4	2	16	3.4251
8	1	1	4	120	3	4	4	1	41	3.0003
8	0	1	8	30	3	4	4	2	51	3.3335
8	1	1	2	15	4	5	4	1	3	3.8418
8	0	0	4	120	3	4	5	1	14	5.7835
8	1	1	8	15	3	2	2	1	22	3.5168
8	1	1	8	0	7	4	4	2	12	2.7668
8	0	0	8	30	11	4	4	2	20	3.0085
8	0	1	2	0	10	1	4	2	37	2.9751
8	0	1	2	60	5	2	5	1	35	4.0002
8	0	1	4	30	6	3	5	1	48	3.5918
8	0	0	8	0	6	3	3	2	36	3.6585
8	0	1	8	30	10	3	3	2	30	2.1001
8	0	1	2	15	4	5	2	1	44	4.0335
8	1	0	2	60	16	5	4	1	24	5.3335
8	0	1	4	60	7	6	6	1	6	3.1418
8	0	1	8	120	14	3	3	2	25	2.8001
8	0	0	2	120	4	3	6	1	22	2.9001
8	1	1	4	120	1	2	3	1	41	6.0587
8	0	0	2	60	12	1	4	1	33	2.9502
8	1	1	2	30	11	6	3	1	49	3.4751
8	1	0	2	60	9	6	6	1	31	3.6418
8	1	1	2	0	15	6	5	1	21	2.5251
8	1	1	4	0	4	5	4	1	16	4.5585
8	1	0	4	120	10	3	3	1	7	2.2418
8	0	0	4	120	11	4	4	1	20	2.9798
8	0	0	6	0	1	4	4	2	3	5.3335
8	0	1	6	0	2	5	5	2	52	2.8585
8	0	1	6	0	9	4	4	2	43	2.6751
8	1	0	8	120	9	6	6	2	10	3.0669
8	1	1	6	60	2	3	3	2	13	2.7168
8	0	0	4	15	11	6	6	1	7	3.0168
8	0	1	2	0	11	2	6	1	1	3.9502
8	0	0	2	0	10	1	3	1	17	2.8751
8	1	0	8	60	1	4	1	1	1	4.6252
8	0	0	8	0	5	2	6	1	37	5.1335
8	1	0	2	120	11	2	3	1	17	3.3251
8	0	0	8	15	12	3	3	2	35	2.6168
8	1	0	6	0	2	5	3	2	40	3.7501
8	0	0	2	15	10	3	5	1	28	3.4751
8	0	1	4	0	11	4	4	2	24	2.8251
8	0	0	6	120	11	6	3	1	9	3.7335
8	0	1	6	60	10	3	3	2	8	3.7835
8	0	0	6	60	13	6	6	2	55	2.9501
8	1	1	2	120	13	4	4	1	28	2.5918
8	0	0	6	30	14	5	5	2	18	3.1085
8	0	0	2	30	6	1	5	1	13	2.8501
8	0	1	6	15	4	1	2	1	33	3.2502
8	0	0	4	15	10	5	5	1	14	4.0918
8	1	0	2	60	12	1	6	1	15	3.1418
8	1	0	8	30	16	1	3	2	13	3.4168
8	0	0	2	15	4	5	5	1	15	3.1335
8	1	1	4	60	5	4	1	1	30	2.5418
8	1	0	6	120	14	1	1	2	55	3.9252
8	0	1	6	30	14	5	1	1	9	4.7252
8	0	0	6	15	9	6	6	2	53	2.2835
8	0	1	6	30	13	4	4	2	24	2.7418
8	1	0	8	120	12	1	1	2	26	3.4751
8	0	1	8	60	9	4	4	2	27	3.8418
8	0	1	6	0	16	3	3	2	52	3.1085
8	0	1	4	30	9	6	6	1	19	3.1751
8	0	1	4	60	2	1	3	1	33	3.2918
8	0	0	6	0	2	5	5	1	44	3.6085
8	0	0	6	0	16	3	3	2	35	3.6168
8	1	1	2	15	1	2	2	1	38	3.4751
8	0	0	4	0	12	5	1	1	53	2.9168
8	1	0	4	0	2	3	3	2	21	2.3335
8	0	0	8	30	16	1	6	1	44	3.7668
8	1	0	2	30	16	3	3	1	31	2.8084
8	0	1	4	0	9	2	2	1	47	4.1585
8	0	0	8	60	10	5	5	1	27	4.0085
8	0	0	2	60	16	5	4	1	32	3.3085
8	0	0	6	15	15	4	4	2	48	2.6085
8	0	0	4	120	2	3	3	2	53	3.3585
8	1	1	4	0	12	5	5	1	1	2.7086
8	0	1	2	0	6	5	5	1	35	2.4835
8	0	0	8	15	14	5	5	2	20	2.3501
8	0	1	4	60	14	5	5	2	48	2.7335
8	1	0	8	0	16	5	5	1	9	5.0168
8	0	1	8	30	8	1	1	2	25	3.0168
8	0	1	8	15	2	1	6	2	31	4.0001
8	0	0	4	120	10	3	2	1	10	3.0501
8	1	0	8	0	7	4	4	2	16	2.6335
8	0	1	2	0	7	6	5	1	30	3.4751
8	0	1	4	30	12	1	2	1	32	3.7085
8	1	0	6	120	8	3	3	2	31	2.7501
8	0	1	6	0	10	5	3	1	23	2.8085
8	1	0	8	30	2	3	3	2	9	2.5001
8	0	0	4	60	2	1	4	2	2	3.2585
8	1	1	8	0	1	6	6	2	35	3.0168
8	1	0	6	0	16	3	3	2	48	3.0418
8	1	1	4	120	12	5	5	2	5	2.0918
8	1	1	6	30	10	1	1	2	38	2.5335
8	1	0	8	0	4	1	1	1	34	3.4751
8	0	1	6	0	7	2	2	1	22	3.7085
8	0	0	2	30	10	5	1	1	32	2.2501
8	1	1	2	120	10	1	6	1	8	3.6668
8	0	1	6	60	9	2	2	2	47	3.3332
8	0	0	4	30	9	6	5	1	28	4.0335
8	1	1	8	120	14	3	3	2	50	2.6835
8	1	1	6	120	16	3	3	2	22	2.8251
8	1	1	8	60	11	6	6	1	9	2.5501
8	0	1	6	60	1	2	3	2	34	2.9001
8	0	1	2	60	13	2	3	1	27	3.1335
8	0	0	4	15	2	5	3	1	28	3.2003
8	1	0	6	15	9	6	6	2	41	2.3251
8	1	1	8	30	12	5	5	1	1	5.333
8	1	0	8	60	8	3	3	2	37	2.4501
8	1	0	8	15	10	1	1	1	17	5.1502
8	1	1	8	0	13	2	2	2	31	2.9001
8	1	1	2	0	11	2	2	1	3	3.2168
8	1	0	2	15	10	3	3	1	31	2.9168
8	1	1	4	60	12	3	3	2	48	2.4501
8	0	0	8	30	9	2	2	2	10	2.8418
8	0	1	8	30	9	2	2	2	3	3.4085
8	1	0	2	0	2	1	2	1	39	2.6835
8	0	1	8	120	9	6	5	1	55	3.6585
8	1	0	8	60	9	4	4	2	6	3.2501
8	1	0	4	120	5	6	6	1	21	4.7002
8	0	1	4	30	14	3	3	2	56	2.2669
8	1	1	8	60	16	3	3	2	33	3.4918
8	1	1	6	120	10	5	6	1	26	4.7419
8	0	0	6	60	9	2	2	2	24	3.1251
8	1	0	8	15	7	6	6	2	38	2.8418
8	1	1	2	0	3	2	2	1	18	3.6585
8	1	0	8	15	5	4	3	1	4	6.6419
8	1	1	8	0	4	1	5	1	29	3.5668
8	1	1	6	30	7	6	6	1	50	3.4168
8	0	0	4	30	4	1	6	1	53	3.1919
8	0	1	8	60	10	5	5	1	56	2.4505
8	1	0	4	120	8	1	5	1	21	4.3002
8	1	1	2	120	12	3	3	1	20	3.1335
8	1	0	2	120	15	6	4	1	54	3.6835
8	0	0	2	60	14	3	4	1	28	2.6168
8	0	1	2	15	11	4	4	1	45	3.6335
8	0	0	6	60	12	5	5	1	31	4.2085
8	0	1	4	0	5	6	6	1	42	3.3085
8	0	0	4	60	12	3	3	1	7	2.8335
8	0	0	4	30	16	5	2	1	34	3.1251
8	0	1	4	120	10	3	1	1	40	3.0085
8	0	1	6	30	12	3	3	2	3	2.3668
8	0	0	8	0	14	3	3	2	25	3.0168
8	0	0	6	120	2	5	5	1	2	3.8251
8	0	0	8	30	1	2	2	2	41	3.9251
8	0	1	4	120	1	2	2	1	6	2.2251
8	0	1	8	0	16	5	5	1	40	3.2335
8	0	0	6	60	8	1	1	2	31	2.3918
8	1	0	2	0	12	3	1	1	12	2.5085
8	1	0	2	60	4	1	4	1	17	2.7168
8	0	1	4	0	16	1	6	1	50	4.5835
8	0	0	2	60	7	4	4	1	50	2.9168
8	1	0	8	30	12	5	5	1	6	2.9001
8	0	0	6	60	11	4	4	2	38	2.3168
8	0	0	8	60	7	2	2	2	4	3.2252
8	0	0	4	0	16	1	3	1	30	3.4335
8	1	0	6	120	11	6	6	2	48	2.3335
8	0	0	6	0	6	1	1	1	8	3.2418
8	1	1	6	15	15	4	4	1	4	3.7585
8	0	0	8	120	7	4	4	2	32	3.0835
8	0	0	8	30	12	5	4	1	24	2.7917
8	1	1	8	120	6	3	3	2	25	2.0501
8	0	1	4	120	4	5	5	1	50	3.4668
8	0	1	4	15	11	6	6	2	20	3.0335
8	1	0	6	15	14	3	3	2	55	3.1585
8	1	0	2	30	2	5	4	1	37	2.3501
8	0	1	6	30	6	5	5	2	42	2.3418
8	1	1	8	120	16	5	4	2	44	4.1252
8	0	1	4	30	4	1	2	1	49	3.7918
8	1	0	8	30	3	4	4	2	34	2.6085
8	1	1	6	60	8	1	6	1	14	4.2668
8	0	0	8	120	12	1	1	2	11	3.5668
8	0	1	6	60	2	3	3	2	9	2.8168
8	1	1	8	60	1	4	6	2	46	2.6835
8	0	1	8	120	7	4	4	2	33	3.7335
8	0	0	6	60	16	1	1	2	26	3.4001
8	0	0	2	30	16	3	2	1	30	4.1668
8	1	1	4	30	13	2	2	2	1	2.8669
8	0	1	2	120	4	3	2	1	10	2.3501
8	0	0	2	120	13	4	3	1	24	3.2918
8	1	0	2	0	11	2	6	1	34	3.7835
8	0	0	8	30	8	1	1	2	29	2.6417
8	0	1	2	30	11	6	2	2	49	3.7751
8	1	1	2	60	15	4	2	1	13	3.1501
8	0	0	6	120	7	2	2	2	8	2.9335
8	0	0	8	0	12	1	6	1	9	6.3919
8	0	1	8	120	5	2	2	1	33	2.4668
8	1	0	4	60	14	5	1	1	49	2.8418
8	1	0	4	30	8	5	5	1	34	2.5751
8	1	0	2	120	14	5	4	1	23	2.9168
8	0	0	4	60	15	6	6	1	8	3.7585
8	1	1	8	120	8	5	5	1	28	2.8669
8	1	1	2	60	9	6	4	2	33	2.0585
8	0	1	4	0	8	1	5	1	45	3.9751
8	0	0	8	120	14	3	3	2	33	2.2
8	1	1	4	30	14	3	3	2	13	2.7001
8	0	1	2	0	2	1	3	1	11	3.3835
8	0	1	2	30	14	1	2	1	46	2.9168
8	0	0	6	15	14	3	3	2	29	3.2168
8	0	1	8	0	15	4	4	2	36	2.7501
8	1	0	8	30	10	3	3	2	42	3.9251
8	1	0	6	60	9	2	2	2	10	3.0168
8	0	0	4	15	15	2	2	2	48	2.6168
8	0	1	8	60	15	2	2	1	51	2.4835
8	0	0	2	15	3	4	2	1	41	3.6001
8	0	0	6	120	6	1	1	2	22	3.0168
8	0	0	2	30	9	4	4	1	9	2.9918
8	0	0	4	15	1	4	5	1	21	2.8835
8	1	0	8	120	8	5	5	2	24	5.1335
8	0	0	6	120	15	2	2	2	27	3.0001
8	0	0	8	0	8	5	5	2	44	2.8168
8	1	0	4	60	12	3	5	1	15	2.3001
8	1	0	6	30	4	3	6	1	28	4.3002
8	1	1	4	60	14	5	5	2	2	2.9334
8	0	1	8	15	11	2	2	2	52	2.5751
8	1	0	6	60	12	5	5	1	4	4.8002
8	1	0	2	15	11	4	4	1	16	3.0168
8	1	0	6	120	9	4	4	2	51	4.9335
8	1	0	4	0	12	5	5	2	24	3.2751
8	1	1	8	15	4	3	3	2	37	3.1418
8	1	0	8	30	1	2	2	2	55	2.5835
8	1	0	8	0	12	1	6	1	45	4.1668
8	1	0	2	60	8	5	5	1	27	4.2085
8	0	1	4	60	3	2	2	2	23	2.9585
8	0	1	2	60	8	5	2	1	54	2.5501
8	1	1	6	60	10	3	3	2	52	2.3085
8	1	1	4	120	10	3	3	2	14	2.2334
8	1	0	8	120	4	1	6	2	54	4.1751
8	0	1	8	15	14	5	5	1	37	3.6835
8	0	1	6	60	16	1	1	2	42	2.8335
8	1	0	2	15	16	1	3	1	11	3.0418
8	0	1	2	15	3	4	4	1	25	2.5668
8	0	0	4	15	8	3	3	1	55	2.8251
8	1	1	4	0	5	6	2	1	30	3.3335
8	0	0	2	120	3	2	1	1	20	4.3752
8	0	0	6	30	12	3	3	2	36	4.6835
8	1	0	2	120	10	1	6	1	36	3.4085
8	0	0	2	120	10	1	2	1	20	3.3335
8	0	1	2	60	4	1	3	1	8	2.5501
8	1	0	6	15	8	5	5	1	15	3.0001
8	0	0	4	15	14	1	1	1	54	3.3418
8	0	1	6	15	15	4	4	2	51	2.7835
8	0	0	2	60	6	3	4	1	2	3.1835
8	0	0	6	15	1	6	6	2	45	3.0418
8	0	0	6	0	9	4	5	1	10	2.6085
8	1	1	4	60	15	6	6	2	29	3.0667
8	1	1	2	60	6	3	5	1	10	5.6668
8	0	1	2	15	12	5	4	1	2	2.8585
8	0	1	8	0	12	1	2	1	7	2.3585
8	0	0	2	0	12	3	2	1	48	2.4501
8	1	1	2	30	1	4	3	1	52	2.9418
8	1	1	4	15	16	3	3	2	19	2.8585
8	0	0	8	0	13	2	2	1	54	3.0585
8	0	1	2	120	5	4	1	1	34	2.9585
8	1	0	6	15	7	4	4	2	17	3.0168
8	1	0	6	120	7	2	5	2	50	2.2835
8	1	0	8	30	11	4	4	2	37	3.0251
8	1	1	6	15	7	4	4	2	22	2.5501
8	1	1	4	0	1	2	5	1	18	3.1168
8	1	0	6	30	6	5	5	1	4	2.5751
8	1	0	4	0	13	6	6	1	30	2.4918
8	0	1	4	30	7	4	4	2	11	2.7835
8	0	0	4	30	6	3	2	2	10	5.8335
8	1	1	6	120	7	2	2	2	5	5.5752
8	0	0	6	60	4	5	5	2	23	5.2252
8	0	1	6	15	13	2	3	1	26	3.6335
8	1	0	8	120	6	3	3	2	22	2.6751
8	1	1	6	0	7	2	2	2	24	2.8668
8	1	1	8	0	8	5	5	2	12	4.8086
8	0	0	8	120	4	1	1	2	24	3.3418
8	1	1	2	0	13	4	3	1	21	3.8835
8	1	0	8	15	4	3	3	2	19	3.7335
8	1	0	8	60	14	1	5	1	36	2.9751
8	1	1	6	0	2	5	3	1	49	3.3751
8	0	0	4	30	1	6	6	1	14	3.2835
8	1	1	8	60	8	3	3	2	50	2.8001
8	1	0	4	0	10	3	3	1	38	2.9168
8	1	1	4	30	8	5	5	1	41	4.0085
8	0	0	8	15	6	5	4	1	34	3.7918
8	1	1	2	15	8	1	6	1	27	2.9085
8	0	1	8	0	6	3	3	2	40	2.9669
8	0	1	6	60	5	6	6	1	2	2.9251
8	1	0	8	30	8	1	1	2	17	3.0418
8	0	1	8	30	12	5	5	1	34	2.5751
8	0	1	6	15	16	5	5	2	35	2.6251
8	1	1	8	15	14	5	5	2	54	2.6585
8	0	0	2	0	6	5	4	1	33	2.2168
8	1	1	4	0	9	2	2	2	50	2.4751
8	0	0	6	0	15	2	2	2	37	3.0335
8	0	1	4	30	8	5	4	2	42	2.5168
8	0	1	6	30	10	1	1	2	27	4.1335
8	0	1	4	30	5	2	4	1	38	3.9169
8	0	0	6	0	11	6	6	2	36	3.2335
8	1	0	4	0	9	2	2	2	51	2.9335
8	1	1	6	15	5	2	4	1	53	2.8751
8	1	1	8	0	9	6	6	2	33	3.5585
8	1	0	4	60	6	5	5	1	46	3.9918
8	0	1	4	15	15	2	5	1	26	2.9418
8	0	0	4	120	13	6	4	1	39	5.0085
8	0	0	6	30	4	3	3	2	1	3.4918
8	1	1	8	60	6	1	1	2	28	2.4918
8	0	1	8	60	8	3	3	2	1	3.1585
8	0	1	8	15	5	4	6	2	46	3.1251
8	1	0	4	60	13	4	4	2	12	2.8835
8	0	0	2	120	6	5	4	1	12	3.1418
8	0	1	2	30	7	2	4	1	6	2.3668
8	1	1	8	0	5	2	6	1	46	2.7168
8	1	1	2	0	2	1	3	1	56	3.0165
8	0	1	2	60	6	3	3	1	10	2.7585
8	1	1	4	30	4	1	2	1	14	3.5501
8	0	0	6	120	10	5	3	1	32	3.7168
8	0	0	4	120	1	2	6	1	51	3.0085
8	0	1	6	15	9	6	6	2	52	2.3835
8	1	1	4	60	10	1	5	1	9	3.3335
8	1	1	4	15	10	5	3	1	20	3.1251
8	0	0	6	30	10	1	1	2	51	3.1585
8	0	0	4	15	6	1	4	1	40	2.9501
8	1	1	2	60	1	6	4	1	2	4.2918
8	1	0	4	30	1	6	6	2	31	2.5751
8	1	0	2	30	3	6	1	1	7	3.1835
8	1	0	4	0	11	4	1	1	49	5.8418
8	1	1	4	15	9	4	4	2	44	2.4668
8	0	0	2	120	15	6	4	2	33	3.5751
8	1	1	8	120	4	1	1	2	31	2.8335
8	1	1	2	0	6	5	3	1	6	2.9168
8	1	0	8	15	11	2	2	2	6	3.0668
8	1	1	4	30	5	2	5	1	36	4.1002
8	0	0	4	120	12	5	5	1	19	2.4918
8	0	1	8	15	3	2	2	2	50	2.2584
8	0	1	6	15	6	3	3	2	5	2.6251
8	0	0	8	15	2	1	1	2	24	3.3501
8	1	0	8	120	15	4	4	1	16	2.6001
8	1	1	4	15	11	6	5	1	39	2.9168
8	1	0	4	60	11	2	6	1	41	2.8501
8	1	1	8	30	3	4	4	1	14	2.9919
8	0	0	6	15	12	1	1	1	21	5.1918
8	1	0	8	0	15	4	5	1	45	6.3919
8	1	0	4	30	4	1	6	1	49	6.9752
8	1	1	4	0	3	4	3	1	27	2.6501
8	0	0	2	120	11	2	5	1	25	4.8419
8	1	1	8	30	1	2	2	2	8	4.3918
8	1	1	6	0	10	5	5	1	51	3.2501
8	0	0	8	60	3	6	6	2	45	2.4335
8	1	1	2	15	10	3	4	1	52	3.9418
8	0	0	8	120	15	4	4	2	53	2.3501
8	1	1	4	0	8	1	5	1	51	2.8751
8	1	0	8	0	5	2	2	2	56	3.2918
8	1	1	8	0	12	1	1	2	1	4.1002
8	1	0	6	120	2	5	5	2	16	2.7335
8	1	1	4	120	9	2	2	1	9	2.7001
8	1	0	6	30	12	3	3	2	47	2.3585
8	1	1	4	60	4	3	3	2	18	2.9585
8	0	0	4	0	10	3	5	1	16	5.0335
8	0	0	2	0	3	2	3	1	5	4.5168
8	0	1	8	60	3	6	6	2	29	2.7251
8	0	0	4	15	9	4	4	2	48	3.3085
8	1	0	8	30	13	6	6	2	7	3.0585
8	0	1	8	120	16	5	5	2	12	2.2751
8	0	1	8	30	2	3	3	2	8	2.7085
8	1	1	2	120	11	2	4	1	43	6.2586
8	0	1	4	120	5	6	2	1	33	2.9668
8	1	0	4	120	13	6	6	2	7	2.3584
8	0	0	2	120	5	4	5	1	56	5.9585
8	1	0	2	30	14	1	4	1	35	3.0168
8	0	1	8	15	12	3	3	2	36	2.0335
8	1	1	4	120	11	4	4	1	39	3.9501
8	1	1	4	60	11	2	2	2	46	3.2668
8	1	1	6	120	8	3	3	2	2	2.6918
8	1	0	8	60	15	2	2	2	10	2.6585
8	1	0	6	0	3	6	3	1	28	4.7752
8	0	0	4	60	10	1	6	1	47	11.417
8	1	0	4	30	12	1	4	1	38	2.4085
8	1	0	6	60	16	1	6	1	18	3.4918
8	1	1	8	120	9	6	3	1	26	4.6752
8	1	1	2	60	4	1	3	1	11	3.2335
8	0	1	4	120	16	1	5	1	20	4.5668
8	1	0	2	15	13	6	5	1	24	2.4334
8	1	1	2	30	15	2	2	1	14	3.4668
8	0	0	8	60	14	1	1	2	24	3.0918
8	0	1	4	15	8	3	6	1	1	3.3668
8	0	0	2	30	2	5	3	1	23	2.7585
8	1	0	2	15	1	2	4	1	50	2.5751
8	0	1	6	0	15	2	2	1	53	3.0918
8	0	1	6	15	12	1	1	2	30	3.6585
8	0	1	8	60	11	6	6	2	3	3.3002
8	0	1	4	15	7	2	2	2	48	3.2251
8	0	0	6	120	1	4	4	2	9	2.9418
8	1	0	2	30	7	2	5	1	28	3.7418
8	1	0	4	120	9	2	2	1	30	2.9668
8	1	0	4	120	12	5	5	1	15	2.2501
8	1	1	8	15	6	5	4	2	37	2.5335
8	1	0	2	30	10	5	4	1	27	2.2752
8	1	0	2	15	2	3	5	1	46	2.7335
8	0	0	2	15	2	3	1	1	39	6.3919
8	1	1	2	120	4	3	5	1	2	2.4751
8	1	1	2	60	14	3	4	1	36	3.5168
8	0	1	4	0	3	4	1	1	54	3.7752
8	1	1	4	60	13	4	4	2	26	2.2918
8	0	0	2	0	11	2	4	1	32	2.5085
8	0	0	8	0	1	6	6	2	30	3.1501
8	1	1	8	30	16	1	1	2	36	3.7419
8	1	1	6	60	12	5	5	1	16	3.1918
8	0	1	2	120	11	2	4	1	49	3.1585
8	1	0	6	0	15	2	5	1	45	4.8085
8	0	1	2	15	5	6	2	1	13	2.8585
8	1	0	4	30	16	5	5	1	43	2.6085
8	1	0	6	15	16	5	5	2	45	2.9918
8	0	1	8	30	11	4	4	2	37	2.0418
8	1	0	4	60	7	6	6	2	27	2.0583
8	0	0	8	30	2	3	3	2	17	2.6751
8	1	0	2	30	9	4	4	2	28	1.8751
8	0	1	4	30	1	6	5	1	44	9.3087
8	1	0	2	15	5	6	6	1	35	3.5501
8	1	0	4	120	3	4	5	1	51	2.5085
8	0	0	6	0	14	1	3	1	37	2.3084
8	1	1	8	15	10	1	1	1	28	4.4502
8	0	0	2	120	2	1	1	1	6	2.4168
8	0	0	2	15	12	5	4	1	7	2.3251
8	1	1	6	0	14	1	1	2	35	2.6918
8	0	1	6	120	10	5	5	2	2	2.5667
8	1	1	8	15	7	6	6	2	8	3.0002
8	0	1	6	60	13	6	6	2	27	2.1418
8	1	0	6	60	13	6	6	2	37	2.9251
8	0	1	4	15	14	1	1	2	55	3.8001
8	1	1	8	30	8	1	1	1	15	2.9668
8	0	1	2	0	15	6	2	1	27	3.0251
8	1	0	6	120	16	3	3	2	22	2.7585
8	1	1	6	120	1	4	5	1	12	2.7168
8	0	0	8	15	15	6	6	2	23	2.7335
8	1	0	6	0	7	2	5	2	51	2.6168
8	0	1	6	120	7	2	1	2	50	4.8668
8	1	1	2	30	10	5	2	2	48	2.3168
8	0	1	8	120	12	1	5	1	20	3.1501
8	1	1	6	0	3	6	1	1	23	3.0417
8	1	0	4	0	5	6	3	1	25	2.2251
8	1	0	8	30	9	2	2	2	17	2.8585
8	0	1	8	60	6	1	1	2	32	2.9585
8	1	0	6	120	6	1	1	2	40	3.3919
8	0	0	8	120	8	5	5	2	44	2.5085
8	1	0	4	15	9	4	4	2	56	2.7918
8	1	0	2	120	6	5	4	1	11	2.4168
8	1	0	2	15	8	1	4	1	28	2.3668
8	0	0	4	15	3	6	6	2	10	3.0168
8	1	1	2	60	16	5	3	1	33	3.3085
8	0	0	2	120	14	5	1	1	45	12.259
8	1	0	2	120	3	2	3	1	37	3.8001
8	0	0	6	30	6	5	5	2	4	3.0168
8	0	0	4	120	8	1	1	2	36	2.3834
8	1	0	8	15	13	4	4	2	13	2.2668
8	0	0	6	0	3	6	6	2	15	2.8752
8	0	0	6	30	13	4	4	2	23	2.6918
8	1	1	8	15	15	6	6	2	40	7.6085
8	0	0	2	15	11	4	4	1	33	2.3418
8	0	0	4	15	7	2	6	1	39	2.6335
8	1	0	6	30	3	2	1	2	18	3.9002
8	0	0	6	30	7	6	6	2	21	2.5751
8	1	0	6	60	3	4	4	2	21	2.3835
8	0	1	8	120	6	3	3	2	39	2.3918
8	1	1	8	60	14	1	1	2	13	2.6418
8	1	1	2	0	4	3	2	1	45	2.3001
8	1	1	6	15	14	3	3	2	31	2.3835
8	0	1	8	15	7	6	6	2	13	2.5168
8	1	1	8	60	15	2	2	2	6	3.2835
8	0	1	6	60	4	5	5	2	35	2.5751
8	0	1	2	60	1	6	6	1	25	3.1918
8	1	0	6	60	10	3	3	2	25	2.8752
8	1	0	4	30	13	2	6	1	12	3.9252
8	1	0	2	15	9	2	3	1	16	2.6335
8	0	0	6	120	16	3	3	2	42	2.5501
8	1	1	6	15	4	1	5	1	44	3.6668
8	0	0	8	30	13	6	6	2	20	3.4252
8	1	1	8	60	9	4	4	2	6	2.5751
8	1	0	2	60	14	3	5	1	29	2.6585
8	0	1	2	30	3	6	5	1	47	2.2584
8	1	0	2	60	1	6	6	2	54	2.9001
8	0	1	6	120	1	4	5	1	44	4.417
8	0	1	4	0	10	3	3	1	46	2.3168
8	1	1	4	15	2	5	5	1	29	2.5168
8	1	1	4	0	16	1	4	1	46	3.0835
8	0	0	8	15	7	6	6	2	42	2.7585
8	0	0	8	60	16	3	3	2	17	2.6251
8	1	0	4	120	2	3	3	2	20	2.1334
8	1	0	8	60	3	6	6	2	29	2.9001
8	1	0	6	120	3	6	6	2	25	3.0168
8	0	1	8	120	8	5	5	1	17	2.8419
8	1	0	4	60	4	3	3	2	8	2.5835
8	1	1	4	15	6	1	6	1	32	2.4085
8	1	0	6	60	1	2	2	2	56	2.7168
8	0	1	6	120	6	1	1	2	14	3.3126
8	1	1	2	120	7	6	3	2	20	4.5002
8	1	1	2	15	12	5	3	1	43	2.6418
8	1	1	2	120	15	6	6	1	30	2.6918
8	1	0	4	15	2	5	3	1	54	4.2668
8	1	0	4	15	14	1	4	1	55	3.7752
8	1	1	4	30	6	3	3	1	54	3.1085
8	0	1	4	15	9	4	4	2	54	4.5335
8	0	0	6	60	10	3	6	1	12	4.3501
8	1	0	6	60	2	3	3	2	1	2.7751
8	0	1	6	15	14	3	3	1	2	3.9335
8	0	0	2	30	1	4	6	1	55	3.5168
8	0	1	4	120	2	3	3	2	31	2.3835
8	1	0	4	120	4	5	4	1	46	2.6918
8	1	1	2	60	5	2	5	1	7	2.4085
8	1	0	4	0	4	5	6	1	42	9.5919
8	0	1	8	0	13	2	2	2	11	2.4835
8	1	1	6	0	1	4	5	1	38	3.2918
8	0	1	4	120	12	5	2	1	39	4.9002
8	0	0	6	30	3	2	6	1	33	4.6585
8	1	1	4	120	4	5	2	1	48	4.8085
8	1	0	6	0	14	1	1	2	17	3.0418
8	1	0	8	60	6	1	1	2	42	2.8751
8	0	0	6	120	9	4	4	2	46	3.5835
8	0	1	2	120	15	6	4	1	18	3.4251
8	1	0	8	30	4	5	5	2	3	3.3335
8	1	0	2	120	13	4	5	1	26	3.9168
8	1	0	6	15	1	6	6	2	12	3.9251
8	1	0	2	30	8	3	5	1	4	3.4168
8	1	1	6	30	12	3	3	1	23	2.6335
8	1	0	8	15	6	5	5	1	50	2.7168
8	1	1	2	30	3	6	4	1	6	2.7168
8	1	0	8	60	11	6	6	2	2	2.4251
8	0	1	6	120	8	3	3	2	55	2.7335
8	0	1	8	60	7	2	2	2	17	3.3835
8	0	1	2	60	9	6	5	1	38	2.6751
8	0	1	6	30	11	2	2	2	15	2.5835
8	1	1	6	30	5	4	3	2	11	2.2001
8	0	0	2	0	5	4	6	1	5	3.0835
8	1	0	8	120	14	3	3	2	34	3.0002
8	0	0	8	15	10	1	1	1	32	3.1001
8	1	0	4	30	7	4	4	2	1	2.9418
8	0	0	6	0	7	2	1	1	22	2.9418
8	1	0	2	60	7	4	5	1	15	3.4918
8	0	0	8	0	9	6	6	1	15	2.8585
8	0	0	6	60	1	2	2	2	28	2.2418
8	0	1	4	60	4	3	3	2	56	2.7335
8	1	0	2	15	4	5	4	1	30	2.5168
8	0	1	6	0	11	6	6	1	43	3.4918
8	0	1	8	0	9	6	6	2	35	3.2915
8	1	1	8	120	5	2	4	2	41	5.0668
8	0	1	6	120	2	5	5	2	13	2.5501
8	0	0	4	60	6	5	4	2	8	3.2334
8	0	1	4	60	11	2	2	1	38	2.7251
8	0	1	4	60	10	1	6	2	28	3.1251
8	1	1	8	15	12	3	3	2	55	2.3835
8	1	1	6	60	11	4	2	1	38	2.3085
8	0	1	2	30	10	5	6	1	13	3.2751
8	1	1	2	0	10	1	1	1	45	2.9418
8	0	0	6	120	3	6	2	1	18	2.6251
8	0	0	8	15	3	2	2	2	53	2.5918
8	1	1	8	120	15	4	4	2	34	2.1335
8	1	0	6	30	14	5	5	2	39	3.2918
8	0	1	4	30	13	2	2	2	14	2.4585
8	1	1	8	30	13	6	6	2	42	2.7168
8	0	1	6	60	12	5	5	1	43	2.5501
8	0	0	8	15	13	4	4	2	55	2.2251
8	0	0	4	0	3	4	4	2	42	2.2001
8	1	0	8	0	14	3	2	1	37	3.0585
8	0	1	8	0	5	2	1	1	55	3.3918
8	1	1	2	30	16	3	3	1	46	3.8251
8	0	0	2	60	8	5	2	1	6	3.2501
8	0	1	6	15	5	2	1	1	30	3.1168
8	1	0	2	60	5	2	2	1	4	2.2084
8	0	0	6	30	11	2	2	2	14	2.0917
8	0	1	2	0	4	3	4	1	13	2.6501
8	1	1	4	120	16	1	3	1	4	4.0918
8	1	1	2	120	14	5	4	1	34	2.3835
8	0	0	4	0	9	2	2	2	4	3.4335
8	0	0	4	15	16	3	3	2	14	2.2084
8	1	1	6	0	6	1	2	2	56	2.2834
8	1	0	6	0	6	1	1	2	43	2.1001
8	0	1	2	60	14	3	3	2	42	3.6335
8	1	0	2	120	5	4	2	1	17	2.6001
8	0	0	4	30	5	2	2	2	3	2.0918
8	0	0	2	15	1	2	2	2	42	2.4501
8	0	0	4	0	11	4	5	1	27	2.4835
8	1	0	4	15	15	2	5	2	33	2.5835
8	0	0	6	30	5	4	5	2	27	2.5835
8	1	1	6	30	14	5	5	1	18	2.9751
8	0	1	2	30	6	1	4	1	48	2.4835
8	0	0	4	120	5	6	6	1	23	2.3585
8	1	0	6	120	1	4	4	2	36	2.4585
8	1	0	4	30	9	6	6	2	35	2.0084
8	1	1	4	120	8	1	4	2	26	2.1918
8	1	1	2	0	12	3	5	2	21	2.5168
8	1	0	8	0	6	3	3	2	5	2.0001
8	0	1	2	120	13	4	3	1	49	2.7418
8	1	0	8	60	10	5	5	2	21	2.3501
8	1	0	6	15	13	2	2	2	39	2.4418
8	0	1	2	30	15	2	2	2	35	2.2501
8	0	1	8	60	1	4	4	2	49	2.5751
8	1	0	6	15	5	2	2	2	43	2.0165
8	0	1	4	60	12	3	3	2	18	2.1501
8	1	1	4	0	11	4	1	2	2	3.6751
8	0	0	8	15	5	4	4	2	12	3.0251
8	1	1	6	0	9	4	4	2	21	2.2251
8	1	1	8	60	2	5	5	2	22	3.9668
8	1	1	6	15	1	6	6	2	13	3.0835
8	0	1	2	120	6	5	4	2	53	2.8085
8	0	0	2	30	15	2	4	1	28	2.7335
8	0	1	4	60	5	4	4	2	24	3.4001
8	1	0	2	0	5	4	5	1	54	2.0168
8	0	0	6	60	2	3	3	2	32	3.6918
8	0	1	8	15	4	3	3	2	52	2.2251
8	0	1	2	120	12	3	3	2	32	2.2418
8	0	0	6	15	16	5	5	2	49	2.3251
8	0	0	6	120	8	3	3	2	56	2.0751
8	1	1	8	120	12	1	1	1	50	2.8501
8	1	0	8	0	13	2	2	2	36	2.9251
8	1	0	4	15	7	2	2	1	41	2.5501
8	0	0	8	60	9	4	4	2	8	2.2001
8	0	1	6	120	16	3	3	2	52	2.1918
8	1	0	2	0	13	4	5	1	30	2.8919
8	0	0	4	30	8	5	5	2	46	2.8668
8	1	1	6	60	5	6	1	2	6	4.4502
8	0	0	8	120	6	3	3	2	40	3.8418
8	1	0	2	60	13	2	5	1	16	2.4685
8	0	1	4	15	16	3	3	1	46	4.9252
8	1	0	8	15	14	5	5	2	23	2.6001
8	1	1	2	15	13	6	6	1	14	2.3085
8	0	1	4	15	1	4	5	2	52	2.1334
8	0	0	4	60	11	2	4	1	34	4.9585
8	1	0	6	15	6	3	3	2	38	2.7501
8	1	0	8	60	16	3	3	2	51	2.0334
8	0	0	2	120	12	3	2	1	51	2.8668
8	1	0	2	0	7	6	4	1	55	2.2168
8	0	1	2	30	2	5	6	1	53	3.2751
8	1	0	4	15	10	5	5	2	41	2.6918
8	1	1	8	30	11	4	4	2	17	2.6501
8	1	0	4	30	5	2	2	2	27	2.3668
8	1	0	8	120	16	5	5	2	29	3.3501
8	1	1	8	30	9	2	6	1	26	3.2501
8	1	0	2	60	6	3	4	1	51	3.0085
8	0	1	6	60	3	4	4	2	21	2.8668
8	0	0	2	0	4	3	4	1	41	2.4668
8	0	1	4	15	3	6	6	2	12	3.3251
8	1	1	4	15	7	2	2	2	31	2.5251
8	1	1	2	0	14	5	2	1	16	2.7918
8	1	0	4	60	15	6	6	2	2	2.3918
8	0	1	8	30	5	6	6	2	24	2.8342
8	1	0	6	30	5	4	6	1	12	3.5918
8	0	1	8	30	16	1	3	1	19	3.3751
8	0	0	2	120	7	6	6	1	20	3.3168
8	0	0	2	15	5	6	1	1	18	4.3918
8	0	1	8	0	1	6	6	2	6	2.2418
8	0	0	8	30	5	6	6	2	3	2.7751
8	0	0	4	60	3	2	5	1	36	3.3751
8	1	0	4	0	1	2	1	1	9	3.1085
8	0	0	4	0	8	1	5	1	18	2.8417
8	0	1	4	30	15	4	4	2	2	2.3251
8	1	1	6	120	9	4	4	2	30	2.5671
8	1	0	6	60	4	5	5	2	47	2.4918
8	1	1	8	15	2	1	1	2	35	2.2501
8	1	1	2	120	5	4	1	1	32	4.8835
8	1	1	6	60	4	5	5	1	35	2.3501
8	1	1	8	0	6	3	3	1	53	2.5001
8	0	1	8	120	4	1	6	1	22	2.3584
8	1	1	6	30	13	4	4	1	36	3.8835
8	1	0	2	30	6	1	2	1	52	2.5751
8	1	0	2	0	10	1	5	1	29	2.3835
8	0	1	4	60	15	6	6	1	5	4.6835
8	1	0	8	15	2	1	1	1	29	3.0251
8	0	1	2	15	9	2	2	1	49	3.8668
8	1	1	8	60	7	2	2	2	43	5.1918
8	0	1	8	60	14	1	1	2	53	2.3751
8	1	1	4	30	1	6	6	2	56	3.2501
8	0	1	2	30	1	4	4	1	26	2.9418
8	0	1	6	30	2	1	1	1	46	3.2668
8	1	1	2	30	8	3	3	1	29	2.0584
8	1	0	8	0	1	6	6	2	30	3.1668
8	0	0	4	0	13	6	6	1	46	2.3585
8	0	1	6	30	3	2	2	2	39	2.5751
8	1	1	4	30	9	6	3	1	10	3.1168
8	1	1	6	60	1	2	2	2	56	3.0168
8	0	1	8	0	8	5	5	1	32	2.5168
8	0	1	8	30	1	2	2	2	53	2.8335
8	0	1	8	0	4	1	1	1	43	2.9251
8	1	1	2	60	13	2	2	1	42	2.9668
8	0	1	6	30	5	4	4	1	22	3.3501
8	0	1	4	30	16	5	5	2	22	2.7168
8	0	0	8	15	11	2	2	2	19	2.3667
8	1	1	4	120	5	6	2	1	55	4.2501
8	0	1	2	30	9	4	3	1	8	2.2001
8	1	1	4	15	15	2	1	1	47	3.8252
8	1	0	6	60	8	1	1	2	17	2.4835
8	1	1	8	60	10	5	5	2	55	2.8001
8	1	0	6	30	10	1	1	2	47	2.6918
8	1	1	2	15	16	1	2	1	31	3.1585
8	0	0	2	0	14	5	5	1	3	3.2251
8	1	0	6	15	15	4	4	2	51	2.3084
8	0	0	8	120	1	6	6	2	56	3.0835
8	1	1	4	60	3	2	6	1	4	3.6585
8	1	0	4	30	6	3	3	2	54	2.4585
8	1	0	2	60	15	4	4	2	8	2.3751
8	1	0	4	15	6	1	4	1	16	2.1418
8	0	0	8	60	2	5	5	2	24	3.0668
8	0	0	6	120	14	1	1	2	34	2.7751
8	1	0	6	60	11	4	4	2	39	3.0251
8	0	0	8	60	1	4	5	1	25	4.8585
8	0	1	8	15	15	6	6	2	2	2.5918
8	1	0	6	0	11	6	6	2	48	2.6335
8	0	0	4	0	1	2	5	2	4	2.5335
8	1	0	4	120	16	1	1	1	7	3.0086
8	1	1	6	30	4	3	3	1	22	3.2085
8	0	1	4	0	1	2	5	1	18	2.7418
8	1	0	4	15	8	3	2	1	36	2.3668
8	0	1	4	0	13	6	3	1	45	2.8418
8	1	1	4	120	2	3	3	1	47	3.6751
8	0	1	6	120	9	4	4	2	49	2.6752
8	0	0	6	0	10	5	5	2	32	2.4168
8	1	1	2	15	11	4	4	2	19	2.2001
8	0	0	2	60	13	2	2	1	54	2.9001
8	1	1	8	120	7	4	5	1	34	4.0085
8	0	0	8	30	3	4	4	2	5	3.1585
8	1	1	6	60	3	4	6	1	33	2.9418
8	0	0	8	0	15	4	4	2	43	2.4501
8	1	0	8	120	7	4	4	2	1	2.9668
8	1	1	6	15	9	6	6	2	47	4.4502
8	1	0	2	15	3	4	3	1	18	2.6335
8	0	0	4	60	4	3	3	2	26	2.6085
8	1	0	6	30	2	1	1	1	1	2.7501
8	1	1	6	0	8	3	3	2	2	2.3501
8	1	0	8	120	5	2	2	2	1	2.8168
8	1	1	8	30	10	3	3	2	5	2.6168
8	0	1	2	120	10	1	3	1	4	2.0501
8	1	0	6	30	7	6	6	2	40	2.5918
8	1	1	4	15	8	3	3	2	5	3.4335
8	0	1	4	0	12	5	5	2	3	2.5751
8	1	0	2	30	11	6	4	1	5	2.9335
8	0	1	2	60	15	4	5	1	43	2.6085
8	1	0	2	30	15	2	6	1	45	3.4001
8	1	1	6	0	11	6	6	2	16	2.2836
8	1	1	2	0	7	6	3	1	56	2.8585
8	1	0	2	120	4	3	5	1	15	2.2835
8	0	1	8	0	14	3	3	2	25	2.8168
8	0	0	8	30	4	5	5	1	23	2.2251
8	0	0	8	30	10	3	3	1	50	3.2251
8	1	1	6	60	13	6	6	2	9	3.1501
8	1	0	8	60	7	2	2	2	37	2.9001
8	1	0	4	120	11	4	6	2	52	2.7085
8	0	1	2	30	16	3	3	2	37	2.9835
8	1	0	2	0	14	5	4	1	5	2.9168
8	1	1	4	0	2	3	3	1	11	2.5501
8	1	0	6	15	4	1	5	1	19	2.6918
8	1	0	4	0	3	4	1	1	18	2.6918
8	1	1	2	60	12	1	4	1	6	2.7501
8	0	1	6	120	15	2	5	1	19	3.3668
8	0	1	2	120	2	1	2	1	51	2.9501
8	1	0	4	30	14	3	3	2	32	3.1418
8	1	0	8	30	5	6	6	2	44	2.6168
8	1	0	6	60	5	6	6	2	34	2.5251
8	0	1	2	30	8	3	4	1	19	3.6335
8	0	0	8	60	11	6	6	2	12	5.4002
8	0	1	2	15	2	3	2	1	25	3.7751
8	0	1	6	60	11	4	4	2	19	2.0168
8	1	0	6	0	8	3	3	2	21	3.1669
8	0	0	6	15	13	2	2	1	38	3.6751
8	0	0	6	60	5	6	6	2	43	3.2668
8	1	0	6	30	15	6	6	2	26	3.2335
8	0	0	4	30	14	3	3	2	52	2.1584
8	1	1	4	0	10	3	3	2	8	2.4751
8	0	1	2	0	13	4	4	1	31	2.4085
8	1	0	4	120	1	2	2	2	52	2.7918
8	0	1	2	0	5	4	2	1	17	2.6168
8	1	1	6	15	8	5	5	2	56	2.6585
8	1	1	6	120	11	6	6	2	39	3.0168
8	0	0	2	15	16	1	5	1	47	2.7085
8	1	1	4	0	13	6	6	2	16	2.5335
8	0	0	8	120	5	2	2	2	18	2.8335
8	0	1	4	60	13	4	6	1	26	2.3835
8	1	1	8	15	5	4	4	2	11	3.3085
8	1	0	8	120	13	2	2	2	41	2.8835
8	0	1	4	15	10	5	4	2	48	2.6501
8	1	1	4	30	15	4	4	1	5	3.2501
8	0	0	4	0	2	3	2	1	48	3.0585
8	1	1	8	15	11	2	2	2	10	2.8418
8	0	0	2	30	14	1	4	1	23	3.2001
8	1	1	6	120	14	1	4	1	16	3.6585
8	1	1	6	30	11	2	2	2	27	2.5251
8	0	0	2	0	7	6	1	1	32	2.6001
8	0	0	4	30	12	1	6	1	26	3.1165
8	1	1	4	30	7	4	6	1	53	4.0835
8	0	1	6	30	7	6	4	1	22	3.1835
8	0	1	4	120	9	2	1	1	7	4.6002
8	0	0	4	60	13	4	6	1	20	3.5335
8	0	0	6	60	3	4	4	2	23	2.1417
8	0	1	8	0	7	4	4	2	56	3.1668
8	0	1	4	120	11	4	4	2	6	3.2251
8	0	0	4	0	4	5	4	2	54	2.5083
8	1	1	6	15	6	3	3	2	11	2.3418
8	1	1	4	15	3	6	6	2	13	2.7418
8	0	1	8	120	1	6	6	2	15	2.1001
8	1	0	4	15	11	6	6	2	3	3.3418
8	0	1	6	120	14	1	2	2	48	2.8835
8	1	1	8	120	13	2	2	2	16	2.9001
8	1	1	8	60	3	6	6	2	18	2.9501
8	1	0	2	0	6	5	5	2	45	2.6668
8	1	1	4	60	7	6	6	2	45	3.0251
8	0	1	2	15	8	1	5	1	25	3.8418
8	0	1	6	15	7	4	4	2	20	2.9418
8	1	0	4	30	15	4	4	2	40	2.2584
8	0	0	2	0	13	4	4	1	3	3.0668
8	1	0	4	15	1	4	5	1	22	3.8418
8	0	1	6	30	15	6	6	2	47	2.8168
8	1	1	2	120	6	5	6	2	49	2.9335
8	0	1	4	0	2	3	3	2	5	2.7335
8	0	0	4	120	16	1	3	1	40	2.3418
8	0	1	2	120	14	5	3	1	40	2.2001
8	1	1	4	60	6	5	4	1	34	2.8418
8	0	0	2	60	9	6	5	1	19	3.2085
8	1	1	2	15	5	6	4	1	26	2.1585
8	1	1	2	60	8	5	5	2	13	2.0585
8	1	1	2	120	3	2	5	1	41	3.2835
8	0	0	6	15	6	3	3	2	4	2.4085
8	0	1	6	30	4	3	3	2	39	3.5168
8	1	0	8	0	8	5	5	2	19	3.2835
8	0	0	4	30	7	4	4	2	53	2.2668
8	1	1	6	30	15	6	6	2	25	3.1418
8	1	1	2	0	5	4	4	1	29	2.9418
8	0	1	8	30	4	5	5	1	53	3.5918
8	0	0	4	0	5	6	5	1	38	4.6002
8	1	0	2	0	15	6	4	1	46	3.7591
8	0	1	2	0	12	3	2	1	21	2.7751
8	0	0	6	15	5	2	2	2	49	3.2418
8	1	1	8	15	13	4	4	2	30	2.4501
8	0	0	2	30	3	6	4	1	7	2.7835
8	0	0	6	30	2	1	1	2	7	3.4085
8	0	0	2	30	11	6	3	1	34	3.4836
8	0	0	4	30	13	2	6	1	44	3.2918
8	1	1	6	0	15	2	2	2	43	2.4835
8	0	1	6	120	11	6	6	2	17	2.5584
8	1	0	6	0	9	4	4	2	51	2.1668
8	0	1	2	0	14	5	4	1	32	1.9418
8	1	0	6	120	15	2	2	2	42	3.1585
8	0	1	6	0	14	1	4	1	12	3.6501
8	1	0	8	60	2	5	5	2	40	3.0835
8	0	0	2	60	1	6	1	2	44	2.5668
8	0	0	2	60	15	4	6	1	11	4.1752
8	0	1	2	120	7	6	2	1	14	3.3001
8	1	1	2	30	7	2	5	1	3	3.1501
8	1	0	4	60	3	2	2	1	9	3.0418
8	1	1	4	60	2	1	4	1	14	2.7168
8	0	1	4	120	3	4	4	1	43	2.8585
8	1	0	8	0	9	6	6	2	7	2.7835
8	1	0	4	60	5	4	5	1	45	2.4001
8	0	1	2	15	10	3	4	1	3	2.3085
8	0	0	2	15	9	2	4	1	44	3.7501
8	1	1	4	15	1	4	5	1	19	3.0503
8	0	1	4	60	6	5	5	2	1	2.6168
8	0	1	8	15	10	1	1	2	13	2.6835
8	1	1	6	30	3	2	2	2	41	2.5418
8	1	0	8	120	1	6	6	2	1	2.8585
8	1	0	4	15	3	6	1	1	44	4.5668
8	1	1	4	30	16	5	5	2	19	3.8335
8	0	0	6	15	7	4	4	2	49	3.3918
8	1	0	2	0	4	3	5	1	31	3.2251
9	1	0	2	120	6	6	6	1	16	2.4001
9	0	0	4	120	1	3	3	2	45	2.6335
9	1	1	2	120	1	1	2	1	21	2.6251
9	0	1	6	0	2	6	6	2	28	2.2835
9	1	1	6	15	15	5	5	2	34	2.2418
9	0	1	4	15	10	6	6	1	9	2.3668
9	1	1	4	120	10	4	5	1	11	2.9169
9	0	1	2	0	1	1	1	1	12	3.4835
9	1	1	8	60	1	5	5	2	17	3.3168
9	1	1	8	0	14	4	4	1	7	3.1252
9	1	0	6	30	13	5	5	2	33	3.6752
9	0	1	4	30	15	5	5	2	26	3.2668
9	1	0	6	120	10	6	6	2	16	4.2085
9	1	0	2	120	14	6	6	1	4	1.9001
9	0	0	4	30	13	3	3	2	21	3.9002
9	1	0	4	120	15	1	2	2	21	4.2668
9	0	0	2	60	3	1	6	1	34	3.7002
9	1	0	6	120	5	1	2	1	53	4.8668
9	1	0	4	30	11	1	2	1	24	2.5835
9	0	1	8	120	13	3	3	2	45	2.5418
9	0	0	4	60	2	2	2	2	3	3.6001
9	0	0	6	15	11	1	1	2	52	5.6086
9	0	0	2	0	2	2	2	1	13	3.9002
9	0	0	6	30	6	6	6	2	47	3.1668
9	0	1	2	0	6	6	6	1	7	2.0585
9	1	1	6	30	9	1	1	2	1	3.8002
9	0	1	2	30	13	1	2	1	55	2.2001
9	1	0	4	120	8	2	2	2	37	4.2085
9	0	0	2	0	4	4	1	1	19	2.8585
9	0	1	6	30	12	4	4	2	37	2.8418
9	1	0	2	60	12	2	4	1	50	4.5752
9	1	0	2	30	6	2	2	1	30	2.2751
9	0	1	2	15	11	5	3	1	21	8.2919
9	1	1	4	30	15	5	5	2	35	3.3668
9	0	0	8	30	3	5	5	2	21	3.0501
9	1	0	8	60	10	6	6	2	44	2.6083
9	1	1	8	120	8	6	6	2	31	2.1168
9	1	1	2	0	9	1	3	1	3	2.0168
9	1	0	2	60	13	3	3	1	28	3.5419
9	1	1	8	30	9	3	3	2	52	2.3585
9	0	1	2	30	2	6	2	1	43	4.1668
9	1	1	4	15	1	5	5	2	55	2.6918
9	1	0	6	120	7	3	3	2	23	2.6918
9	0	0	8	15	5	5	5	2	48	2.2918
9	1	1	6	60	4	6	6	2	44	2.8085
9	0	1	4	120	2	4	4	2	9	2.8085
9	1	1	4	0	10	4	4	2	39	2.8168
9	1	0	8	60	7	3	3	2	38	3.0418
9	1	0	8	120	14	4	4	2	5	2.8168
9	0	0	8	15	12	4	4	2	56	2.1834
9	0	1	6	15	11	1	2	1	22	3.4085
9	0	1	8	0	7	5	4	1	6	2.6335
9	0	0	2	30	13	1	4	1	16	2.4168
9	0	0	6	120	2	6	6	2	6	2.5334
9	1	0	2	120	5	5	5	1	24	3.6585
9	0	0	6	60	12	6	6	2	36	2.2335
9	1	0	2	60	16	6	2	1	48	2.2419
9	0	1	6	60	11	5	5	2	42	5.3419
9	0	0	6	0	8	4	1	1	15	2.2918
9	0	0	4	30	15	5	5	2	10	3.9668
9	1	0	2	0	3	3	4	1	11	2.8001
9	0	0	2	15	9	3	3	2	12	2.6751
9	0	1	2	30	15	3	5	1	32	3.2418
9	0	1	4	15	15	3	3	2	18	4.4752
9	0	1	8	30	1	3	3	2	4	2.0168
9	1	0	2	0	10	2	6	2	46	1.9751
9	1	1	2	60	13	3	3	2	1	2.1418
9	1	0	2	30	7	3	2	1	30	2.1834
9	0	1	4	0	15	1	2	1	39	2.0751
9	1	1	8	60	5	1	1	2	38	3.2835
9	0	1	4	30	7	5	5	2	5	2.2335
9	0	1	8	15	14	6	6	2	8	2.0334
9	0	0	4	60	5	5	5	2	34	2.3001
9	1	0	6	60	10	4	4	2	24	2.5168
9	1	0	4	60	9	1	1	2	50	3.1418
9	1	0	6	0	5	1	2	1	40	2.8668
9	0	0	8	15	14	6	6	2	49	2.3834
9	1	0	6	120	1	5	3	1	47	3.6587
9	1	1	8	60	8	4	4	2	18	3.1668
9	1	0	6	30	9	1	1	2	32	2.9751
9	1	0	8	0	15	5	5	2	44	2.6835
9	0	1	4	15	16	4	4	2	53	2.5335
9	1	0	8	120	5	3	3	2	50	2.3085
9	0	1	8	0	11	1	6	1	10	2.9418
9	0	0	4	0	12	6	3	1	31	2.2918
9	1	0	8	15	2	2	1	2	41	2.9501
9	1	0	4	0	1	3	3	1	48	2.7001
9	0	1	2	120	6	6	6	2	25	2.5085
9	1	0	4	0	3	5	4	1	5	4.7169
9	0	0	6	0	1	5	3	1	36	3.7835
9	0	0	4	30	6	4	4	2	43	2.3418
9	0	1	4	0	8	2	1	2	17	2.4918
9	1	1	6	15	6	4	6	2	30	2.4668
9	1	1	2	120	12	4	3	1	37	4.1502
9	0	1	4	15	6	2	2	2	55	3.0001
9	0	1	2	15	9	3	3	1	49	2.3835
9	1	1	8	0	6	4	4	2	1	2.6585
9	0	0	2	15	11	5	4	1	1	2.4001
9	0	0	4	120	15	1	1	2	42	2.4168
9	0	0	8	60	2	6	6	2	3	3.5835
9	1	0	8	60	8	4	4	2	40	2.8335
9	1	0	8	30	16	2	2	2	18	3.3335
9	1	0	6	15	12	2	2	2	15	2.0668
9	0	1	8	15	12	4	4	2	13	2.7835
9	0	1	6	0	7	3	3	1	44	2.7751
9	0	0	4	0	3	5	3	1	4	2.3084
9	0	0	2	30	2	6	6	2	41	2.7835
9	1	0	6	0	16	4	3	1	34	2.4335
9	0	1	2	60	13	3	4	1	14	2.7335
9	1	0	2	60	5	3	3	1	50	3.4085
9	1	1	6	0	1	5	5	1	30	2.8585
9	0	1	4	0	12	6	6	2	46	1.8501
9	1	1	2	0	2	2	2	1	26	2.0584
9	1	1	6	15	13	3	3	2	19	2.8835
9	0	0	6	60	4	6	6	2	32	2.6335
9	1	1	6	120	15	3	3	1	38	3.7001
9	1	1	4	30	7	5	5	2	42	2.7168
9	0	0	4	60	6	6	6	2	54	3.2251
9	1	0	4	0	4	6	6	2	1	2.1001
9	0	1	2	120	14	6	6	2	40	3.0752
9	1	0	4	0	11	5	4	1	24	2.0668
9	0	1	4	60	4	4	4	2	40	2.6168
9	0	1	8	120	7	5	5	2	13	2.4668
9	1	1	8	15	3	3	3	2	3	2.7001
9	0	1	2	0	11	3	3	1	39	1.9418
9	0	1	8	0	8	6	6	2	16	2.3668
9	1	0	2	120	12	4	4	2	56	2.5751
9	0	1	6	0	1	5	5	2	30	2.8168
9	0	0	4	0	4	6	6	2	2	2.8335
9	1	0	4	30	13	3	3	2	35	3.1085
9	0	0	8	120	11	1	5	2	29	2.9001
9	0	1	6	15	5	3	3	2	11	2.4751
9	0	0	4	120	8	2	2	2	15	2.7168
9	0	1	4	120	8	2	2	2	46	2.2334
9	0	1	2	30	10	6	6	1	46	2.6585
9	1	0	8	0	4	2	6	1	16	2.4918
9	1	0	2	120	11	3	3	1	12	2.5918
9	0	1	8	120	5	3	3	1	49	2.4418
9	0	1	6	60	12	6	6	2	4	2.3085
9	1	0	8	15	9	1	1	2	1	3.3335
9	0	0	2	30	15	3	2	1	35	1.9334
9	1	0	6	30	3	3	3	2	1	2.7001
9	0	0	2	120	12	4	6	2	12	2.4084
9	0	0	6	0	13	1	2	1	27	2.1918
9	1	0	8	60	9	5	5	2	45	2.4085
9	1	0	2	60	15	5	6	1	3	1.9918
9	1	1	8	60	14	2	2	2	32	3.7251
9	1	1	6	60	11	5	5	2	22	3.3168
9	0	0	8	15	3	3	3	2	50	2.1501
9	0	0	6	15	15	5	5	2	51	2.2584
9	1	0	6	0	7	3	3	2	7	2.4918
9	1	1	2	30	14	2	4	1	47	2.0501
9	0	1	4	0	10	4	5	2	55	2.4501
9	1	1	6	0	8	4	4	2	7	2.6251
9	0	0	8	60	6	2	2	2	50	2.6751
9	0	0	6	60	2	4	4	2	46	2.0001
9	1	0	4	15	14	2	5	1	29	2.7418
9	0	1	8	15	4	4	4	2	9	2.5918
9	0	1	4	120	3	5	5	2	31	2.5751
9	0	1	8	0	4	2	6	1	46	2.3835
9	1	0	6	15	16	6	6	2	9	3.0418
9	1	1	4	30	16	6	6	2	54	2.7918
9	0	0	8	60	1	5	5	2	3	3.5335
9	0	1	6	0	14	2	6	1	13	2.3751
9	1	0	2	30	14	2	2	1	26	3.0668
9	1	1	4	0	4	6	6	2	12	2.2418
9	1	1	8	0	4	2	1	2	21	2.5918
9	0	0	2	0	11	3	5	1	6	2.0752
9	0	1	4	15	14	2	2	1	26	2.6168
9	0	1	6	30	14	6	6	2	26	2.8251
9	1	0	6	15	6	4	4	2	31	2.4501
9	0	0	8	120	8	6	6	2	56	2.4668
9	0	1	6	120	6	2	2	2	7	2.9585
9	1	0	4	120	10	4	4	2	39	2.4418
9	1	1	2	120	2	2	2	1	55	2.5584
9	0	1	6	120	1	5	4	2	34	3.6168
9	0	1	4	15	9	5	5	2	26	2.6501
9	1	1	2	30	8	4	4	1	41	2.6751
9	0	0	8	120	4	2	2	1	44	3.0168
9	0	0	6	30	2	2	2	2	6	3.2251
9	1	0	2	60	3	1	6	1	26	2.2501
9	0	0	6	30	13	5	5	1	51	2.5501
9	0	0	6	15	13	3	3	2	25	2.7585
9	0	1	6	60	8	2	2	2	15	2.1085
9	0	1	4	30	6	4	4	2	52	2.8085
9	1	1	2	15	12	6	6	1	45	2.0835
9	1	1	4	15	16	4	5	1	33	3.1835
9	0	0	6	15	4	2	2	2	18	2.5835
9	0	0	4	120	7	1	2	1	8	2.3835
9	1	1	6	120	13	1	1	1	45	3.2835
9	1	0	8	60	14	2	2	2	24	2.2751
9	0	0	8	30	4	6	6	2	40	2.2085
9	1	0	8	120	16	6	6	2	24	2.5585
9	0	0	8	15	10	2	2	1	13	2.8585
9	1	1	4	30	8	6	6	2	40	2.1168
9	1	1	6	30	10	2	2	2	14	2.8835
9	0	0	8	30	12	6	6	2	40	2.5668
9	1	1	8	60	6	2	2	2	28	2.7418
9	0	1	6	120	2	6	6	2	41	2.8338
9	0	0	2	60	14	4	6	1	27	2.7335
9	0	0	8	120	16	6	6	2	23	4.0501
9	0	1	4	30	8	6	6	2	11	2.9001
9	0	1	2	15	1	3	2	1	51	1.9584
9	1	1	4	15	13	1	1	1	49	2.8085
9	1	0	6	15	13	3	3	2	19	2.5835
9	0	0	2	60	15	5	4	1	37	2.2335
9	0	1	4	60	9	1	1	1	34	2.9668
9	1	1	2	30	9	5	2	1	23	3.2251
9	0	1	2	15	8	2	4	1	21	2.4501
9	1	0	6	120	13	1	1	1	22	3.1251
9	1	1	2	15	2	4	3	1	36	1.8084
9	0	1	2	120	5	5	1	1	20	2.5085
9	1	0	8	120	4	2	2	2	12	2.7501
9	1	0	2	60	6	4	2	2	42	1.8251
9	0	1	6	15	14	4	4	2	19	2.2168
9	0	0	4	15	10	6	6	2	17	2.8418
9	0	1	4	30	14	4	4	2	40	3.0177
9	1	0	4	30	15	5	5	2	54	2.4501
9	1	0	2	30	13	1	5	1	21	3.3168
9	1	0	6	15	8	6	6	2	4	3.2751
9	0	0	8	0	7	5	5	2	42	1.9584
9	0	0	4	120	3	5	5	2	16	2.3584
9	1	0	4	30	4	2	2	2	52	2.9251
9	1	0	6	60	7	1	1	2	29	2.9668
9	0	0	8	15	6	6	6	2	49	3.4252
9	1	0	6	120	9	5	5	1	35	2.9501
9	0	0	6	0	7	3	3	1	49	2.7252
9	1	1	8	120	6	4	5	2	29	3.7668
9	0	1	4	30	16	6	6	2	27	2.2668
9	1	1	6	120	6	2	1	2	54	2.4335
9	1	0	4	15	16	4	1	1	49	1.9001
9	0	1	8	15	3	3	3	2	37	2.8418
9	1	1	2	60	3	1	1	1	2	2.0668
9	1	0	8	15	1	1	1	2	5	3.1251
9	0	0	4	0	15	1	3	1	32	2.4501
9	1	1	8	120	13	3	3	2	54	2.4918
9	1	0	8	0	6	4	5	1	30	2.1751
9	1	0	2	30	5	1	3	1	30	2.1168
9	0	1	8	120	14	4	4	1	31	2.8168
9	0	1	8	60	10	6	6	2	47	3.1585
9	0	1	6	60	15	1	4	1	4	2.5335
9	0	1	8	15	13	5	5	2	35	2.2668
9	0	0	2	15	1	3	6	1	14	2.7835
9	1	1	8	15	1	1	2	1	43	3.3668
9	1	1	6	30	5	5	2	2	14	2.6668
9	0	1	4	30	5	3	3	2	18	2.4751
9	1	1	4	60	6	6	6	2	51	2.1418
9	1	1	6	0	10	6	6	2	52	2.5334
9	1	0	8	15	6	6	6	2	47	2.9335
9	0	1	6	120	10	6	6	2	52	2.4918
9	1	1	4	15	14	2	3	1	43	3.3335
9	0	1	2	0	12	4	4	1	19	1.9334
9	0	1	8	30	12	6	6	2	48	2.3751
9	1	1	4	60	11	3	3	2	15	2.3585
9	0	0	2	15	7	1	3	1	43	2.3585
9	0	0	8	30	8	2	2	2	28	2.8174
9	1	0	6	30	6	6	6	2	37	2.3751
9	0	0	2	60	6	4	3	1	19	3.1418
9	1	0	4	120	7	1	1	2	33	3.0835
9	0	0	6	15	7	5	2	1	38	3.7335
9	1	0	4	120	4	6	6	2	52	2.2668
9	1	1	8	30	15	1	3	1	43	2.9085
9	1	0	4	60	10	2	2	2	9	3.2002
9	1	0	8	15	14	6	6	2	2	6.5419
9	1	0	4	15	15	3	3	2	2	2.0751
9	0	0	2	60	5	3	3	2	19	3.6751
9	0	0	2	0	10	2	4	1	20	2.3585
9	1	1	4	0	9	3	2	1	4	2.8168
9	0	1	4	120	9	3	3	2	32	2.0168
9	0	1	8	120	11	1	3	1	27	3.7915
9	1	0	6	120	6	2	2	2	48	2.5085
9	1	0	4	0	12	6	6	2	23	2.4251
9	0	1	2	15	3	5	6	1	10	1.9001
9	0	1	4	60	12	4	4	2	6	3.2668
9	1	1	8	60	9	5	5	2	2	1.9168
9	0	1	2	60	4	2	2	1	15	2.2668
9	1	1	4	120	3	5	5	2	42	2.2334
9	1	1	4	60	13	5	5	2	10	2.5251
9	1	1	2	0	1	1	3	1	29	3.4918
9	0	1	2	15	10	4	4	1	12	2.2668
9	1	0	4	60	12	4	4	1	46	3.0585
9	0	1	2	30	6	2	4	1	22	2.1168
9	0	0	6	0	5	1	2	1	56	2.1668
9	0	0	6	15	6	4	4	2	20	2.9418
9	1	0	8	120	8	6	6	2	19	2.2335
9	1	0	6	60	15	1	1	1	6	2.8418
9	1	0	8	15	13	5	5	2	41	2.5085
9	1	1	4	15	2	6	6	2	5	2.8001
9	0	0	8	0	13	3	3	2	31	2.2668
9	0	0	6	120	7	3	3	2	10	2.0002
9	1	1	8	60	13	1	6	2	16	2.8668
9	1	0	8	120	11	1	6	1	45	3.8335
9	0	1	4	60	14	6	6	2	37	2.5585
9	0	1	8	15	10	2	2	2	54	3.0168
9	1	0	4	0	10	4	4	2	50	2.3085
9	1	1	2	30	16	4	3	1	32	2.9085
9	0	0	4	15	2	6	3	1	23	2.0418
9	1	1	6	0	7	3	3	2	53	2.7251
9	0	0	2	30	16	4	3	1	25	2.8668
9	1	1	6	60	3	5	5	2	18	2.7585
9	1	0	2	15	7	1	4	1	20	1.9418
9	0	1	2	15	15	1	4	1	15	2.4667
9	0	0	8	60	5	1	1	2	2	2.1501
9	0	1	6	15	3	1	1	1	39	3.1668
9	1	1	6	0	15	3	3	2	36	3.0668
9	1	1	2	15	16	2	3	1	3	2.4835
9	0	1	4	15	2	6	6	2	48	2.4501
9	1	1	4	120	2	4	5	1	43	2.8251
9	0	1	4	0	9	3	3	1	52	2.8251
9	0	1	2	60	6	4	4	1	1	3.0168
9	0	0	6	120	1	5	5	2	34	2.8585
9	0	0	4	15	8	4	4	2	22	3.0168
9	0	1	6	30	5	5	5	2	9	2.9418
9	1	1	2	120	6	6	6	2	48	2.6585
9	1	1	4	0	7	1	3	1	2	2.0253
9	1	1	2	30	6	2	2	2	16	2.1418
9	0	0	4	30	16	6	6	2	42	2.7251
9	0	1	6	120	8	4	4	2	28	2.3168
9	1	0	4	120	11	5	5	1	8	3.2668
9	0	0	8	60	16	4	4	2	54	2.3335
9	0	1	8	60	9	5	5	2	35	2.5418
9	0	1	2	30	16	4	5	2	19	2.2834
9	0	1	4	60	2	2	2	1	43	2.4418
9	0	0	6	0	10	6	6	1	31	2.7085
9	1	0	4	15	2	6	6	2	21	2.3168
9	0	0	2	120	5	5	5	2	28	4.0418
9	0	0	2	30	1	5	3	1	20	2.8415
9	1	0	4	15	10	6	6	2	12	2.1251
9	1	0	4	0	7	1	5	1	29	2.3251
9	1	1	2	15	7	1	5	1	18	2.1
9	0	0	2	15	3	5	4	1	21	2.1334
9	0	1	8	30	9	3	3	2	3	2.5251
9	1	1	8	60	15	3	3	2	34	2.6001
9	0	1	8	120	12	2	2	2	25	2.0835
9	0	0	2	15	8	2	1	1	6	2.5251
9	1	1	4	15	9	5	5	1	56	2.6085
9	0	1	2	60	11	1	1	1	48	2.7668
9	1	0	4	30	16	6	6	1	34	2.3417
9	1	0	8	15	10	2	2	2	52	2.2001
9	1	1	6	60	12	6	6	1	10	2.3918
9	1	1	8	60	2	6	6	2	10	2.9752
9	1	1	2	120	9	1	4	1	22	1.9669
9	1	1	4	15	15	3	3	2	5	2.4751
9	0	0	6	30	14	6	6	2	12	2.7001
9	1	1	6	15	4	2	2	2	19	2.2585
9	1	0	4	120	16	2	3	2	34	2.3085
9	1	0	6	15	15	5	5	2	17	1.9334
9	0	0	6	60	15	1	1	2	50	2.2918
9	1	0	2	15	8	2	2	1	19	2.2085
9	0	1	2	15	16	2	4	1	25	1.9001
9	1	0	2	0	4	4	4	1	35	2.8918
9	0	0	6	30	12	4	4	2	7	2.3501
9	0	1	2	60	12	2	2	1	21	2.7918
9	1	1	8	30	4	6	4	2	22	5.1168
9	0	1	2	0	2	2	3	1	33	1.8001
9	1	0	8	30	3	5	5	2	29	2.5835
9	1	0	8	30	1	3	3	2	53	2.2168
9	1	1	8	120	5	3	3	2	9	2.7001
9	0	1	8	120	6	4	4	2	46	2.5835
9	0	0	2	60	8	6	6	1	33	2.4335
9	0	1	8	30	16	2	2	2	43	3.3084
9	1	1	4	30	6	4	4	2	50	2.1585
9	1	1	8	30	8	2	2	2	39	2.4669
9	1	1	2	0	12	4	3	1	16	1.8335
9	0	1	8	60	7	3	3	2	31	2.4001
9	1	1	4	15	5	1	5	1	39	2.0835
9	1	0	2	30	8	4	4	2	36	2.5335
9	1	0	2	15	12	6	6	2	11	2.3418
9	1	0	2	30	10	6	6	2	24	1.9418
9	1	0	8	0	12	2	2	2	32	2.2669
9	0	1	8	0	16	6	6	2	29	2.2251
9	1	1	8	15	6	6	6	2	28	2.5085
9	0	1	2	0	14	6	4	1	20	2.5251
9	0	0	4	30	11	1	1	1	53	3.0918
9	0	0	2	0	5	5	4	1	9	2.1334
9	0	0	6	60	7	1	2	2	47	2.6419
9	1	1	8	120	15	5	5	2	42	2.7168
9	1	0	2	15	10	4	6	1	13	2.7335
9	1	1	8	30	11	5	5	1	41	2.8751
9	1	0	4	120	12	6	6	2	3	2.6335
9	0	0	4	30	8	6	6	2	34	1.8501
9	1	0	6	0	2	6	2	1	6	2.0084
9	1	0	2	60	4	2	3	1	11	2.0168
9	0	1	2	0	13	5	5	1	10	2.8168
9	0	0	4	0	2	4	3	1	45	2.7918
9	0	0	4	60	10	2	2	1	16	3.7168
9	0	1	8	0	12	2	2	1	7	2.0834
9	0	0	8	0	14	4	4	2	1	2.2668
9	0	1	6	15	6	4	4	2	42	3.1251
9	0	1	2	15	7	1	2	1	21	2.5418
9	1	0	6	60	11	5	4	2	40	2.5918
9	1	1	8	15	5	5	2	2	5	2.9585
9	1	1	6	30	4	4	4	2	7	2.2668
9	0	1	2	60	3	1	3	1	5	2.3085
9	1	0	2	15	4	6	3	1	30	2.0168
9	0	0	2	120	10	2	2	1	52	2.5999
9	1	1	2	120	14	6	6	2	11	2.7418
9	1	0	2	120	3	3	3	1	31	2.7918
9	1	1	6	60	9	3	3	2	19	2.4085
9	0	1	4	30	13	3	3	2	38	2.2835
9	0	0	8	0	4	2	5	1	22	2.8585
9	1	1	6	15	16	6	6	2	33	3.4168
9	1	0	6	0	10	6	6	2	56	2.1168
9	1	1	8	0	3	1	5	1	29	2.8835
9	1	0	8	120	6	4	4	2	14	2.117
9	1	1	6	15	12	2	2	1	3	4.2502
9	1	1	6	120	10	6	6	2	36	3.2168
9	0	1	6	30	9	1	1	1	37	2.7668
9	1	1	6	120	9	5	5	1	25	2.5668
9	0	0	6	60	1	3	3	2	24	2.7251
9	0	1	4	15	13	1	6	1	17	2.8001
9	0	0	8	120	14	4	4	2	41	1.9751
9	0	0	2	30	5	1	2	1	2	2.5166
9	0	1	8	15	1	1	1	1	8	2.7251
9	1	0	6	30	11	3	3	2	50	2.6918
9	1	0	4	30	12	2	2	2	26	2.5751
9	0	1	6	30	10	2	2	2	14	1.8751
9	1	1	2	60	12	2	2	1	51	2.2334
9	1	0	2	15	9	3	2	1	22	2.7585
9	1	0	4	0	16	2	6	1	20	2.5085
9	1	0	8	0	11	1	1	1	34	1.9251
9	1	0	8	0	3	1	1	1	52	2.7169
9	0	0	2	0	6	6	6	2	9	2.5751
9	1	1	4	0	1	3	3	2	4	2.3251
9	0	1	8	60	15	3	3	2	44	2.4084
9	0	1	8	60	1	5	5	2	56	3.0168
9	0	0	4	60	12	4	4	1	33	2.4918
9	0	1	2	15	12	6	6	2	31	2.0584
9	1	1	4	0	2	4	6	1	53	2.0334
9	1	1	6	30	13	5	5	2	11	3.2168
9	0	0	2	15	2	4	4	1	56	1.8668
9	0	1	6	0	9	5	5	2	7	2.8585
9	1	0	8	30	4	6	6	2	15	2.3251
9	0	1	4	120	4	6	6	2	1	2.2418
9	0	1	6	60	7	1	2	1	8	3.1835
9	0	0	4	0	7	1	1	1	21	3.1501
9	1	1	4	120	1	3	3	2	13	2.4501
9	1	0	2	120	1	1	5	1	13	3.0251
9	1	0	6	15	3	1	4	2	14	2.4668
9	1	0	6	30	2	2	2	2	43	2.3501
9	0	0	8	60	9	5	5	2	2	2.4918
9	1	1	4	60	1	1	6	1	56	2.9585
9	0	0	6	120	13	1	1	1	53	2.2751
9	0	1	4	30	11	1	1	1	53	2.7419
9	0	1	8	0	13	3	3	2	18	4.3585
9	0	1	6	120	5	1	1	2	11	3.0168
9	1	1	6	30	12	4	4	2	25	2.1585
9	0	0	4	30	5	3	3	2	47	2.3251
9	0	1	4	60	6	6	6	2	44	2.2418
9	0	1	4	30	12	2	2	1	17	2.6501
9	1	1	8	0	12	2	2	1	48	2.5751
9	0	1	4	0	1	3	3	2	36	2.0418
9	1	1	6	120	16	4	4	2	20	3.4168
9	1	1	8	15	12	4	4	2	37	2.5001
9	0	1	2	120	9	1	4	1	25	1.8084
9	1	0	6	0	6	2	2	1	42	2.7335
9	1	1	6	60	7	1	1	2	47	2.5335
9	0	0	4	15	9	5	5	2	46	2.3085
9	1	1	4	30	14	4	4	2	36	3.0418
9	0	0	2	60	11	1	2	1	42	1.9753
9	1	0	8	120	7	5	5	2	35	2.4001
9	1	1	4	120	16	2	2	2	24	2.5001
9	1	1	4	0	11	5	2	2	2	2.4085
9	1	0	6	120	14	2	2	2	25	2.1168
9	0	0	8	60	8	4	4	2	34	2.3501
9	0	1	2	60	14	4	5	1	10	2.2668
9	0	1	2	120	13	5	5	1	45	3.0001
9	1	1	8	0	15	5	5	1	54	2.7418
9	1	1	6	120	7	3	3	2	29	2.9585
9	1	1	8	30	2	4	4	2	33	3.1585
9	0	1	4	60	13	5	5	1	38	1.9334
9	0	0	2	0	9	1	5	1	39	1.8668
9	1	0	8	60	6	2	2	2	36	2.4501
9	0	0	8	30	2	4	4	2	25	2.4251
9	1	0	2	60	7	5	2	1	6	2.5918
9	1	0	6	60	2	4	4	2	54	2.7835
9	1	0	2	30	1	5	4	1	30	1.8835
9	1	1	8	120	12	2	2	1	38	2.6001
9	0	0	6	0	15	3	3	2	19	4.4335
9	1	1	8	15	13	5	5	2	30	2.2167
9	1	1	2	30	15	3	5	1	35	2.4751
9	1	1	2	15	4	6	3	1	49	2.3168
9	0	1	2	120	12	4	2	1	38	2.9001
9	0	0	6	60	3	5	5	2	51	2.6751
9	0	0	4	120	2	4	4	2	4	2.1501
9	1	0	8	15	12	4	4	2	1	2.3835
9	1	1	2	120	3	3	4	1	1	2.3252
9	1	1	4	15	7	3	3	2	15	2.7585
9	1	1	4	30	12	2	4	1	49	2.2584
9	0	0	8	60	13	1	1	2	33	3.1335
9	0	0	6	60	10	4	4	2	54	2.7168
9	1	0	4	120	1	3	3	2	14	3.4501
9	1	1	2	30	7	3	1	1	4	1.9751
9	0	1	2	60	15	5	3	1	14	2.5335
9	1	1	4	60	3	3	3	1	53	2.6751
9	0	1	8	120	15	5	5	2	22	2.6501
9	1	1	2	0	14	6	4	1	43	1.8084
9	1	1	4	60	4	4	4	2	13	3.3168
9	1	0	8	15	11	3	3	2	49	2.7668
9	0	0	2	60	13	3	3	1	9	2.3918
9	0	1	2	30	1	5	5	1	20	2.2835
9	1	1	8	0	8	6	6	2	51	2.2084
9	1	0	4	15	9	5	5	2	37	1.7834
9	0	0	6	30	4	4	4	2	23	3.3669
9	1	1	6	0	2	6	6	2	32	1.9834
9	1	1	2	60	16	6	6	2	28	2.9751
9	1	0	2	120	9	1	4	1	14	2.2668
9	1	1	4	15	8	4	4	2	6	2.2918
9	1	0	4	15	7	3	3	2	17	2.4001
9	0	1	8	15	11	3	3	2	32	2.3251
9	1	1	4	60	9	1	1	2	47	2.6751
9	1	0	4	30	3	1	5	1	56	3.1668
9	1	0	6	30	14	6	6	2	32	2.1002
9	1	1	6	0	6	2	2	2	20	2.4501
9	1	1	8	15	9	1	4	1	10	2.5501
9	1	1	6	15	14	4	4	1	25	2.2418
9	0	0	6	30	9	1	1	2	39	2.4835
9	1	0	4	60	11	3	3	2	37	2.2918
9	1	0	2	15	16	2	3	1	10	2.6335
9	1	1	2	30	13	1	2	1	18	3.6085
9	0	0	6	0	2	6	4	2	9	2.5576
9	0	1	8	120	16	6	6	2	8	3.8919
9	1	1	4	30	11	1	3	1	33	2.4751
9	1	1	6	60	16	2	2	2	49	2.6918
9	0	0	2	0	12	4	4	2	18	2.0418
9	0	0	6	120	8	4	4	2	39	2.1751
9	0	0	6	60	9	3	3	2	39	2.3084
9	1	1	8	0	7	5	5	2	53	2.3084
9	1	0	4	60	2	2	1	1	51	3.6501
9	0	0	2	30	9	5	5	1	17	2.8418
9	0	0	4	60	1	1	4	2	45	1.9419
9	0	1	2	0	3	3	5	1	35	1.9834
9	1	0	4	60	14	6	6	2	16	2.5335
9	1	0	2	0	9	1	3	1	23	1.9751
9	1	0	4	120	2	4	4	2	29	2.3084
9	0	0	2	15	4	6	6	2	43	2.2001
9	1	0	8	120	13	3	3	2	36	2.2501
9	0	0	8	30	7	1	1	2	12	2.1085
9	0	0	6	60	8	2	2	2	55	2.3917
9	1	1	4	60	2	2	2	1	27	3.6918
9	0	0	2	0	14	6	2	1	27	2.2918
9	1	1	4	0	3	5	5	1	2	2.0418
9	0	1	4	120	15	1	3	2	17	2.2751
9	1	1	8	120	16	6	6	2	56	2.2418
9	1	0	8	120	15	5	5	2	2	2.4085
9	1	0	6	0	1	5	5	2	40	2.7834
9	0	0	4	15	14	2	2	2	49	2.2584
9	1	1	8	30	7	1	1	2	31	2.8085
9	0	0	6	0	6	2	2	2	55	2.1584
9	0	0	4	30	12	2	2	1	4	2.1418
9	1	0	8	30	7	1	1	2	17	2.3669
9	0	1	8	30	3	5	5	2	56	2.0751
9	1	1	2	0	4	4	5	1	15	2.5585
9	0	1	6	60	3	5	5	2	41	3.3666
9	0	0	8	15	9	1	1	1	36	2.7834
9	0	1	6	120	7	3	3	2	5	2.0751
9	0	0	2	60	16	6	6	2	24	2.0752
9	0	1	6	30	6	6	6	2	56	2.2003
9	1	1	4	120	12	6	6	2	33	1.8501
9	0	1	8	0	5	3	6	1	34	2.2335
9	0	1	6	0	6	2	3	2	32	2.8918
9	0	1	2	120	10	2	3	1	16	1.8501
9	0	0	8	30	9	3	3	2	33	2.3501
9	0	1	8	30	11	5	5	2	4	2.3668
9	0	1	8	30	4	6	6	2	18	2.0751
9	0	1	8	15	9	1	1	2	10	2.1918
9	0	0	2	120	1	1	2	1	28	1.9334
9	0	0	8	0	12	2	2	1	39	3.3001
9	1	0	2	120	13	5	2	1	37	2.2501
9	0	0	4	0	9	3	2	1	3	2.9835
9	0	1	4	120	1	3	3	1	29	2.2251
9	1	1	2	60	6	4	5	1	5	1.7251
9	0	1	6	30	4	4	4	1	43	2.9168
9	0	1	6	15	13	3	3	2	50	1.9834
9	1	1	6	120	8	4	4	2	47	2.5751
9	1	1	6	30	1	1	2	1	40	2.8918
9	1	1	6	120	5	1	1	2	32	2.4335
9	0	1	6	15	7	5	5	2	37	2.1669
9	0	1	6	0	5	1	3	1	14	2.4418
9	0	0	2	30	6	2	2	2	25	2.4668
9	1	0	8	60	2	6	6	2	52	2.5919
9	1	0	2	15	15	1	1	1	25	1.9586
9	1	0	4	0	2	4	4	1	1	2.0251
9	0	1	4	0	11	5	2	1	49	2.4418
9	0	0	4	15	15	3	3	1	42	2.5918
9	1	1	2	15	1	3	3	1	52	2.1001
9	0	1	6	120	15	3	3	2	23	3.0835
9	1	1	4	60	10	2	2	2	31	2.1834
9	0	0	4	60	3	3	3	1	30	2.5668
9	1	1	8	15	2	2	2	2	36	2.1251
9	1	0	4	15	5	1	3	1	19	2.1668
9	0	1	4	30	4	2	2	2	7	2.167
9	1	1	6	60	15	1	5	1	41	2.5501
9	1	0	2	0	13	5	5	1	6	3.0835
9	1	1	8	0	11	1	1	2	36	2.4668
9	0	1	4	60	1	1	1	2	52	2.35
9	0	1	4	60	3	3	3	2	11	2.3668
9	0	1	4	120	10	4	4	2	21	2.7335
9	1	1	2	0	10	2	4	1	41	2.5335
9	1	1	2	15	10	4	4	1	11	2.8085
9	0	1	8	30	2	4	4	2	6	2.2835
9	0	0	6	15	3	1	1	2	14	2.9585
9	1	0	2	30	9	5	5	1	13	3.6335
9	0	0	4	0	16	2	3	1	31	2.2751
9	0	1	6	30	11	3	3	2	34	2.4918
9	0	0	8	60	10	6	6	2	4	2.3251
9	1	0	4	30	8	6	6	2	28	1.9168
9	1	1	4	30	5	3	3	2	49	2.4918
9	1	0	2	0	5	5	3	1	2	2.2668
9	1	0	6	15	11	1	1	2	54	2.6167
9	0	1	8	15	5	5	5	2	42	1.9335
9	1	1	4	120	8	2	1	2	3	3.3918
9	0	0	4	60	9	1	1	2	27	2.8501
9	1	0	6	60	12	6	6	2	37	2.3418
9	1	1	2	15	3	5	2	1	22	2.1835
9	1	1	2	60	15	5	4	1	20	2.0667
9	1	1	6	15	11	1	1	2	48	3.0085
9	1	1	6	15	5	3	3	1	9	2.5418
9	1	0	8	60	15	3	3	2	11	2.4668
9	1	1	6	0	9	5	5	2	14	2.1668
9	0	0	6	120	16	4	4	2	13	1.9168
9	1	0	8	60	5	1	1	2	55	2.7585
9	0	0	2	0	3	3	3	1	48	2.3668
9	1	1	8	0	13	3	3	2	13	2.6001
9	0	0	6	60	16	2	2	2	3	2.0668
9	0	1	4	15	5	1	2	2	23	2.2418
9	0	0	8	30	11	5	5	2	8	2.3501
9	1	0	8	0	8	6	6	2	41	2.6835
9	1	0	6	0	13	1	1	1	17	2.6418
9	0	0	8	120	6	4	4	2	24	2.7668
9	0	1	2	120	2	2	3	1	30	2.7835
9	0	0	6	120	14	2	1	1	30	2.7085
9	0	1	4	15	1	5	4	1	54	2.7001
9	1	1	8	60	7	3	3	1	44	2.5168
9	0	0	2	30	8	4	4	2	2	1.9084
9	0	0	8	0	15	5	5	2	4	2.2418
9	1	1	8	120	4	2	2	2	16	2.3501
9	1	0	6	15	4	2	2	2	36	3.3835
9	0	0	6	120	10	6	6	2	36	2.5918
9	0	0	8	15	13	5	5	2	4	3.2251
9	1	0	4	15	8	4	4	2	1	2.6085
9	0	0	2	15	15	1	3	1	18	1.9834
9	1	1	8	15	14	6	6	2	8	2.0334
9	0	1	6	0	8	4	6	1	40	2.5585
9	1	1	8	120	11	1	5	1	55	3.0417
9	1	1	2	60	14	4	4	1	8	2.4751
9	1	1	2	0	6	6	6	1	25	2.5335
9	0	1	2	30	9	5	5	1	42	2.3917
9	0	0	8	0	8	6	6	2	44	2.3001
9	1	1	2	60	5	3	3	1	18	2.9335
9	1	0	4	60	13	5	5	2	10	2.6835
9	1	0	4	15	13	1	5	1	31	2.1335
9	0	0	4	60	14	6	6	2	15	2.7168
9	0	1	4	120	16	2	3	1	47	2.5501
9	1	1	2	0	11	3	2	1	40	2.0751
9	1	1	6	30	3	3	3	2	28	2.5585
9	1	1	2	15	9	3	3	1	12	2.5335
9	1	1	6	30	6	6	6	2	7	2.2918
9	1	1	4	0	12	6	6	2	11	3.3001
9	0	1	2	30	14	2	3	1	53	1.9251
9	0	0	6	30	1	1	1	2	8	2.3418
9	0	0	6	120	15	3	3	2	11	3.1418
9	0	0	8	30	10	4	4	2	9	2.0168
9	0	0	2	60	4	2	4	1	55	1.9001
9	0	0	4	0	10	4	3	1	41	2.6335
9	1	1	6	0	14	2	2	2	3	3.0752
9	1	0	2	60	11	1	4	1	11	2.0835
9	0	0	6	0	16	4	4	2	8	2.1168
9	1	0	6	30	5	5	1	1	44	3.2835
9	0	1	6	15	8	6	6	2	51	3.4335
9	0	1	6	15	4	2	2	2	35	2.2501
9	0	1	4	15	7	3	3	2	24	1.9834
9	1	1	6	60	2	4	5	1	5	3.1168
9	1	1	2	120	11	3	3	1	17	2.3501
9	1	0	8	30	15	1	1	2	42	2.0251
9	0	1	2	120	1	1	3	1	20	2.2668
9	0	0	6	15	14	4	5	1	29	2.6335
9	1	0	8	15	5	5	1	1	9	2.6501
9	1	1	8	120	14	4	4	2	47	2.4168
9	1	0	2	120	2	2	2	1	44	2.2834
9	0	0	4	30	3	1	1	1	2	2.7836
9	1	0	6	60	3	5	5	1	20	2.7835
9	0	1	2	60	16	6	6	1	3	2.3251
9	1	1	8	30	12	6	6	2	19	3.2251
9	0	0	8	60	15	3	3	2	41	2.9168
9	1	0	2	15	3	5	2	1	15	3.4335
9	0	1	4	120	11	5	4	1	39	2.2501
9	1	1	6	0	5	1	2	1	45	2.0335
9	1	0	2	30	15	3	3	2	49	1.9001
9	1	1	4	60	14	6	6	2	13	2.7168
9	1	1	6	30	14	6	6	2	39	2.6335
9	1	1	8	15	4	4	4	2	6	3.0585
9	1	1	4	120	7	1	4	1	19	2.5835
9	1	0	6	30	12	4	4	2	13	2.4668
9	1	0	8	120	12	2	2	2	16	2.6168
9	0	1	8	120	4	2	2	2	39	2.8501
9	0	0	8	30	15	1	1	2	3	2.3918
9	1	1	4	120	9	3	3	2	23	3.8169
9	1	1	2	60	4	2	2	2	42	2.1418
9	0	1	2	120	4	4	4	1	52	2.4335
9	1	0	2	0	1	1	4	1	46	2.2501
9	0	1	8	15	6	6	6	2	41	2.7085
9	1	0	8	0	5	3	3	2	21	2.5585
9	0	0	4	30	14	4	4	2	25	1.9501
9	0	0	4	15	1	5	5	2	29	2.5335
9	0	0	2	30	7	3	3	2	28	2.1751
9	1	0	4	60	6	6	6	2	19	2.5918
9	0	1	8	0	3	1	2	1	45	2.5751
9	0	0	8	30	1	3	3	2	48	2.1334
9	1	0	4	0	9	3	3	2	8	1.8668
9	1	1	8	120	7	5	5	2	46	2.8085
9	0	0	8	120	12	2	2	2	15	2.0086
9	0	0	4	0	8	2	2	1	12	2.2834
9	1	0	6	15	14	4	4	2	26	1.9501
9	0	0	2	0	13	5	4	1	27	2.1501
9	0	1	6	15	12	2	1	1	40	2.2584
9	1	0	6	60	1	3	3	2	38	2.2001
9	1	0	2	15	2	4	5	1	15	1.9085
9	0	0	2	120	11	3	4	1	29	2.4501
9	1	1	2	120	4	4	6	1	35	2.5251
9	1	0	4	120	9	3	1	1	30	4.9835
9	1	0	6	60	8	2	2	2	36	3.4334
9	1	1	2	15	15	1	3	1	53	1.9585
9	0	0	8	0	6	4	4	1	24	2.3251
9	1	1	6	15	3	1	4	1	54	2.8251
9	0	1	8	60	16	4	4	2	12	2.4001
9	0	0	6	15	8	6	6	2	15	2.7501
9	1	1	8	0	16	6	6	2	45	3.1835
9	1	1	4	120	15	1	4	1	27	3.8751
9	0	0	4	120	10	4	5	1	30	2.2001
9	0	1	6	0	16	4	5	1	27	1.9584
9	1	0	4	0	8	2	4	2	46	1.8918
9	1	0	2	0	2	2	3	1	38	2.6501
9	1	1	2	30	2	6	6	1	24	2.4585
9	1	1	8	15	11	3	3	2	18	2.3085
9	0	1	8	60	2	6	6	2	53	2.7668
9	0	0	8	120	3	1	1	1	51	2.8918
9	1	0	2	0	11	3	4	1	9	2.0168
9	0	0	2	120	3	3	3	1	32	1.8168
9	1	0	8	60	16	4	4	2	26	2.1169
9	0	1	8	0	14	4	4	2	26	1.9584
9	0	1	6	0	15	3	3	2	11	2.4251
9	1	1	2	15	8	2	1	1	1	2.0001
9	1	1	4	15	6	2	3	1	44	2.0668
9	0	0	6	120	6	2	2	2	51	2.2418
9	1	1	8	30	10	4	4	2	5	2.9168
9	0	1	8	30	8	2	2	2	22	2.0751
9	1	1	8	15	10	2	2	2	13	2.6418
9	0	0	8	30	16	2	2	2	47	2.7918
9	1	1	8	30	1	3	3	2	35	3.3752
9	1	1	6	120	1	5	2	2	8	2.9335
9	1	1	6	60	1	3	3	2	51	2.7168
9	1	0	6	15	7	5	5	2	53	2.4501
9	0	0	2	15	10	4	3	1	54	1.8084
9	1	1	6	60	8	2	2	2	51	2.942
9	1	1	6	15	7	5	5	2	1	2.7581
9	0	1	6	60	10	4	4	2	8	2.8335
9	0	1	2	15	2	4	3	1	1	1.9418
9	1	1	6	0	13	1	1	1	14	2.7585
9	1	0	6	60	9	3	3	2	56	2.3586
9	0	1	4	120	7	1	4	2	20	2.3001
9	1	1	2	120	10	2	4	1	24	3.4585
9	1	0	6	15	5	3	3	2	33	2.7251
9	0	1	2	30	5	1	1	1	12	2.0501
9	0	0	2	15	12	6	3	1	21	1.8751
9	1	0	6	30	4	4	4	2	45	2.8585
9	0	1	8	30	10	4	4	2	56	2.3918
9	0	0	2	120	13	5	3	1	27	3.6169
9	0	0	4	60	4	4	4	2	7	2.0834
9	0	0	2	0	1	1	3	1	46	2.5668
9	1	1	4	60	5	5	5	2	18	2.2334
9	0	1	4	0	4	6	6	1	33	2.7501
9	1	1	8	60	10	6	6	2	56	2.8168
9	0	1	4	60	5	5	5	2	51	2.3251
9	0	1	2	60	7	5	5	1	23	2.4668
9	1	1	6	30	11	3	3	2	17	2.1918
9	1	0	8	30	10	4	4	2	55	2.6751
9	1	0	4	60	4	4	4	2	44	2.3668
9	0	1	8	120	8	6	6	2	50	2.2418
9	0	1	2	0	10	2	6	1	27	1.8918
9	1	0	4	15	1	5	5	1	48	2.3918
9	1	0	2	60	14	4	1	1	21	1.8751
9	0	0	4	15	7	3	3	2	50	2.3418
9	0	0	4	120	16	2	2	2	38	2.3918
9	1	0	6	120	16	4	4	2	50	2.5668
9	0	0	4	15	16	4	4	2	5	2.2668
9	0	1	6	60	1	3	3	2	23	2.551
9	1	0	8	30	11	5	5	2	51	2.2418
9	1	0	2	60	8	6	6	1	16	3.2335
9	1	0	8	30	9	3	3	2	12	2.8835
9	0	0	8	0	3	1	6	1	44	2.2168
9	0	1	8	0	15	5	5	2	55	2.2501
9	1	0	6	120	8	4	4	2	4	2.5501
9	0	0	6	120	9	5	5	2	55	2.9418
9	0	1	6	0	10	6	6	2	55	2.9585
9	0	0	8	0	11	1	1	1	24	2.5335
9	0	0	4	120	9	3	3	2	29	2.1001
9	1	0	2	30	2	6	1	1	6	1.9501
9	1	1	2	15	11	5	2	1	36	1.9501
9	0	0	2	120	14	6	2	1	32	2.2168
9	1	0	8	30	8	2	2	2	53	2.8918
9	0	0	4	60	13	5	6	2	21	2.3251
9	1	0	6	0	14	2	6	1	43	2.1084
9	1	1	2	120	5	5	2	1	39	3.1585
9	0	0	2	30	10	6	6	2	48	2.5335
9	1	0	6	0	15	3	3	2	37	2.1001
9	1	1	4	120	11	5	6	1	42	2.7085
9	1	0	2	120	10	2	4	1	32	1.8168
9	0	1	6	15	15	5	5	2	23	2.8251
9	0	0	8	15	2	2	2	2	26	2.3834
9	1	0	6	0	8	4	4	2	15	2.8418
9	1	1	6	120	14	2	2	2	10	1.9168
9	0	0	8	60	7	3	3	2	38	2.5085
9	1	0	2	15	11	5	3	1	33	2.4251
9	0	1	2	120	3	3	3	2	52	2.9085
9	0	1	6	30	3	3	3	2	15	2.2084
9	1	1	2	120	13	5	2	1	8	2.4335
9	0	0	4	60	11	3	3	2	14	2.3835
9	0	1	4	15	8	4	4	2	26	1.9251
9	0	1	2	0	9	1	3	1	26	2.2668
9	0	1	4	0	2	4	5	1	54	1.9416
9	0	1	8	15	2	2	2	2	49	2.2001
9	1	1	4	0	16	2	2	2	30	2.2168
9	0	1	4	0	7	1	5	1	2	2.2084
9	0	1	2	15	4	6	6	2	48	3.4001
9	1	1	6	0	16	4	1	1	6	2.3418
9	1	1	4	30	4	2	2	2	25	3.5085
9	0	0	8	0	16	6	6	2	38	3.0251
9	0	1	2	0	5	5	3	1	18	2.1751
9	1	0	8	60	1	5	5	2	17	2.5085
9	0	0	8	15	1	1	2	2	40	2.3585
9	0	1	6	120	9	5	5	1	47	2.7585
9	1	0	2	120	4	4	4	1	34	2.9835
9	0	0	6	30	3	3	3	2	41	2.3418
9	0	0	4	15	5	1	1	1	2	3.4586
9	1	1	8	120	3	1	1	1	11	3.7251
9	0	0	6	0	14	2	2	1	29	1.8751
9	1	0	4	30	5	3	3	2	22	2.5251
9	1	1	6	120	2	6	6	2	31	2.2835
9	0	0	2	120	9	1	3	1	41	2.1084
9	0	1	8	60	8	4	4	2	12	1.9918
9	1	0	8	0	7	5	5	2	47	2.7085
9	0	0	6	30	5	5	5	2	52	2.7168
9	1	1	2	0	13	5	4	1	24	3.4252
9	0	0	2	120	6	6	6	1	7	2.5335
9	1	1	8	30	16	2	2	2	43	2.8168
9	0	1	6	30	1	1	2	1	46	3.309
9	0	1	6	30	13	5	5	2	39	2.2668
9	1	0	6	0	9	5	5	2	54	2.6418
9	1	0	4	0	15	1	2	1	22	1.9584
9	0	1	6	120	14	2	2	2	12	2.1834
9	0	0	6	30	11	3	3	2	46	2.0335
9	0	0	6	120	5	1	1	2	13	1.9501
9	1	0	4	60	1	1	1	1	40	2.2918
9	0	1	2	60	8	6	6	2	38	2.7168
9	0	1	6	120	13	1	1	1	45	2.9085
9	0	0	8	120	13	3	3	2	30	2.6751
9	0	0	8	120	5	3	3	2	40	2.4501
9	0	1	8	60	13	1	1	1	26	2.3168
9	0	1	8	30	15	1	1	2	55	2.3001
9	1	0	8	15	4	4	1	1	8	2.6166
9	0	1	6	60	2	4	4	2	47	2.2834
9	1	1	6	30	2	2	2	2	20	2.2418
9	0	1	8	120	3	1	1	2	53	2.4751
9	1	0	2	0	14	6	2	1	32	3.3668
9	1	0	4	120	3	5	5	2	8	2.4085
9	0	1	6	0	13	1	2	1	38	2.1251
9	1	0	8	0	16	6	6	2	35	2.5584
9	0	0	4	30	4	2	2	2	27	2.4418
9	1	1	2	30	10	6	3	1	17	2.5668
9	0	0	8	0	5	3	3	2	7	2.3918
9	1	0	8	60	13	1	1	2	41	2.1501
9	0	0	4	15	13	1	2	1	25	2.3418
9	0	0	8	60	14	2	2	2	33	1.9501
9	0	0	4	120	4	6	6	2	30	2.4334
9	0	1	2	60	5	3	4	1	44	2.1501
9	1	0	8	30	2	4	4	2	44	2.9001
9	1	0	6	120	2	6	6	2	37	2.5668
9	1	0	6	120	15	3	3	2	39	2.2084
9	1	0	2	30	16	4	6	2	7	3.1335
9	1	1	4	0	8	2	1	1	32	2.8168
9	1	0	6	30	1	1	1	2	5	2.3334
9	0	0	4	15	6	2	2	2	34	2.2001
9	0	0	4	120	11	5	1	1	26	2.4251
9	0	0	2	120	4	4	1	1	22	2.1001
9	0	0	2	60	7	5	4	2	9	1.9591
9	0	0	8	120	15	5	5	2	37	2.4668
9	0	0	2	120	2	2	4	1	40	2.1835
9	0	1	6	60	9	3	3	2	26	2.1584
9	0	0	8	15	11	3	3	2	28	3.3501
9	0	0	8	15	4	4	4	2	43	2.6918
9	1	0	8	0	14	4	4	1	51	2.3251
9	1	1	2	30	5	1	4	1	28	1.9918
9	0	1	8	60	5	1	1	2	49	2.3001
9	1	0	4	30	6	4	4	2	44	2.4418
9	1	1	4	120	4	6	6	2	27	2.1668
9	0	0	6	0	9	5	6	2	7	2.4251
9	1	1	2	0	3	3	3	1	47	2.9001
9	1	0	4	15	6	2	4	1	35	2.4001
9	1	1	4	30	13	3	3	2	6	2.2918
9	1	1	4	30	3	1	1	2	18	1.9584
9	1	0	6	60	4	6	6	2	46	3.3419
9	0	1	8	60	14	2	2	2	10	2.8085
9	0	1	6	15	16	6	6	2	49	2.6501
9	0	1	4	60	11	3	3	2	9	2.3168
9	0	1	6	60	4	6	6	2	38	2.2168
9	0	1	4	0	3	5	6	1	51	2.5086
9	0	1	4	120	12	6	6	2	55	1.9668
9	0	0	2	30	14	2	3	1	50	3.9085
9	0	1	6	60	16	2	2	2	6	2.0918
9	1	1	6	15	8	6	6	1	23	2.3251
9	0	1	6	120	16	4	4	2	4	2.5585
9	1	0	8	30	12	6	6	2	54	2.4667
9	1	0	6	60	16	2	2	2	1	2.1335
9	0	1	4	60	10	2	2	1	45	2.3334
9	1	1	2	60	8	6	6	2	43	2.1584
9	0	0	6	15	5	3	3	2	44	2.5251
9	1	0	4	60	3	3	3	2	18	2.6668
9	0	1	4	30	3	1	6	2	46	2.2835
9	1	0	4	30	7	5	5	2	10	2.1501
9	0	1	2	120	11	3	3	1	38	2.2834
9	1	0	2	0	12	4	2	1	15	2.1169
9	0	0	4	30	7	5	5	1	33	2.2585
9	1	0	2	0	6	6	6	2	50	1.9084
9	0	0	6	60	11	5	5	1	56	3.7418
9	0	1	4	0	16	2	5	1	26	2.2834
9	1	0	4	60	5	5	5	1	31	3.3668
9	1	0	8	0	13	3	3	2	28	2.4668
9	1	1	8	60	16	4	4	2	28	2.8002
9	0	1	2	0	4	4	2	1	47	1.9668
9	1	1	4	15	10	6	6	2	43	8.5669
9	0	1	2	30	8	4	5	1	11	2.8335
9	1	0	8	120	3	1	1	2	13	2.6001
9	1	1	2	60	7	5	1	1	34	3.1668
9	0	0	4	120	12	6	6	2	37	2.4168
9	1	1	4	60	12	4	1	2	42	2.2001
9	0	1	8	30	7	1	1	2	53	2.1418
9	0	0	4	0	11	5	1	1	9	2.9918
9	1	0	4	30	14	4	4	2	16	2.9418
9	0	1	8	0	6	4	2	1	16	2.6335
9	1	0	8	15	3	3	3	2	45	2.1251
9	0	1	8	60	6	2	2	2	45	2.7918
9	0	0	6	15	12	2	2	2	19	2.2251
9	1	1	2	60	11	1	5	1	17	2.6168
9	0	1	6	30	2	2	2	2	3	2.6001
9	1	1	6	60	10	4	4	2	10	3.0418
9	0	0	4	0	1	3	3	1	55	2.1751
9	0	0	6	30	10	2	2	2	45	2.2418
9	0	0	2	60	12	2	2	1	48	2.5585
9	0	0	8	120	7	5	5	2	6	2.6835
9	1	0	2	15	1	3	5	1	29	1.9001
9	1	1	4	0	15	1	5	1	35	3.1501
9	1	1	2	30	1	5	4	1	55	2.8335
9	1	1	8	0	5	3	3	2	50	2.0251
9	1	1	2	0	5	5	3	1	10	2.2835
9	0	1	2	30	7	3	3	1	48	2.7418
9	0	0	2	15	16	2	3	1	41	1.9584
9	1	1	8	30	3	5	5	2	28	2.4168
9	0	0	6	15	16	6	6	2	4	2.5918
9	1	0	6	30	10	2	2	2	35	2.2001
10	1	1	4	15	6	1	5	1	53	2.6085
10	0	0	4	120	16	1	5	1	27	3.3918
10	1	0	8	0	12	1	2	1	30	4.3585
10	0	0	6	30	10	1	1	1	40	2.2668
10	1	0	4	60	5	4	5	2	18	5.4752
10	0	1	8	30	3	4	4	2	29	2.4585
10	1	0	4	30	12	1	1	2	34	2.0918
10	0	0	4	30	16	5	4	1	4	2.2585
10	1	1	4	0	13	6	6	2	49	2.4168
10	0	0	6	120	1	4	4	2	13	2.0751
10	1	1	8	15	14	5	5	2	17	3.3668
10	1	1	8	30	10	3	3	2	47	3.2751
10	0	1	4	120	11	4	5	2	18	3.5668
10	0	0	6	60	8	1	2	2	24	2.5335
10	0	0	2	15	9	2	2	1	54	3.5085
10	1	0	4	15	15	2	5	1	46	3.4001
10	1	0	2	60	6	3	5	1	29	4.0001
10	0	1	8	15	10	1	2	2	42	3.1169
10	0	1	6	30	13	4	5	1	39	3.8418
10	1	0	8	60	14	1	1	2	50	2.8918
10	1	1	8	60	14	1	1	2	30	1.9334
10	1	1	2	15	5	6	3	1	53	2.3834
10	0	1	6	120	8	3	2	1	22	4.0002
10	1	0	2	60	7	4	1	2	38	2.3751
10	0	1	8	60	7	2	2	1	41	3.5918
10	0	0	6	120	14	1	1	1	16	4.0168
10	1	1	6	120	1	4	4	1	46	3.6918
10	0	1	2	0	15	6	4	2	26	2.7001
10	1	1	8	0	16	5	5	2	28	2.55
10	0	1	6	0	14	1	6	1	4	4.0585
10	1	1	4	30	16	5	5	2	48	2.8168
10	0	1	4	120	4	5	1	2	38	3.3752
10	1	0	8	120	1	6	6	2	42	3.3501
10	1	1	8	120	12	1	1	2	24	3.4084
10	1	1	4	120	16	1	3	2	11	3.5085
10	1	0	8	120	9	6	6	2	41	3.3835
10	1	0	6	60	2	3	3	2	2	2.3918
10	1	0	8	60	16	3	6	2	39	1.7251
10	0	0	8	120	7	4	4	2	40	3.3751
10	1	1	8	60	9	4	4	2	37	4.0247
10	1	0	8	30	2	3	3	2	20	3.5918
10	0	0	8	30	4	5	5	2	18	3.1085
10	1	0	6	30	11	2	1	1	35	2.1835
10	1	0	2	120	13	4	4	1	21	3.4085
10	0	1	8	30	5	6	6	2	43	2.4751
10	1	0	8	15	15	6	6	1	48	2.9585
10	0	1	2	60	7	4	3	1	54	2.9418
10	0	1	8	15	13	4	4	2	23	2.9582
10	0	1	4	0	11	4	5	2	55	4.2085
10	1	0	8	0	9	6	6	2	48	2.6501
10	0	1	8	30	1	2	2	2	2	4.0668
10	1	0	4	120	12	5	3	2	22	3.6752
10	1	1	6	60	11	4	4	2	17	3.6168
10	0	0	6	120	9	4	2	1	27	3.1918
10	1	1	4	0	1	2	3	1	6	2.3418
10	1	1	6	30	5	4	5	1	22	2.8001
10	0	0	4	15	1	4	4	2	43	2.3001
10	0	1	2	0	12	3	4	1	47	3.5335
10	1	1	4	30	6	3	3	1	5	2.0168
10	1	0	2	15	3	4	5	1	56	3.6585
10	0	1	6	60	1	2	2	2	33	2.1418
10	1	0	2	15	10	3	3	2	48	3.0001
10	1	1	2	30	10	5	4	1	43	3.1835
10	0	1	2	120	15	6	1	2	14	2.3751
10	0	1	4	60	7	6	6	1	19	2.5668
10	1	1	6	60	8	1	1	2	38	3.5168
10	0	1	8	120	8	5	5	2	32	5.8168
10	0	1	4	15	15	2	2	1	49	3.8002
10	1	1	8	0	7	4	4	2	51	4.2668
10	0	0	8	0	1	6	6	2	47	5.1668
10	1	0	4	15	16	3	3	2	28	3.4502
10	1	1	2	15	10	3	4	1	50	4.3168
10	1	0	4	30	6	3	3	2	7	5.4585
10	0	1	4	30	8	5	4	2	42	3.1835
10	0	0	2	60	1	6	6	1	33	2.5335
10	1	1	4	30	12	1	3	2	30	2.5918
10	1	1	8	60	10	5	5	2	14	3.7335
10	0	1	8	60	11	6	6	2	46	2.6001
10	0	1	8	60	1	4	5	2	33	4.1502
10	0	1	6	120	11	6	6	2	27	6.1085
10	1	1	8	15	3	2	5	2	43	3.2418
10	0	0	4	0	12	5	6	2	15	4.5418
10	1	0	6	0	2	5	5	2	18	3.3835
10	1	0	8	120	12	1	1	2	34	2.9251
10	1	1	8	15	13	4	5	2	10	6.3835
10	0	1	2	120	4	3	4	1	11	3.1001
10	0	0	8	60	15	2	2	2	22	4.4252
10	1	1	2	30	1	4	5	2	41	3.3418
10	1	1	6	0	16	3	3	2	23	2.9001
10	0	1	6	15	5	2	2	2	17	3.3335
10	0	1	6	15	16	5	5	2	11	3.0001
10	0	1	8	15	6	5	5	2	39	3.9
10	0	1	4	60	10	1	1	2	50	3.2001
10	1	1	6	30	4	3	3	2	7	3.0835
10	1	1	2	15	8	1	4	1	1	2.7001
10	1	1	4	120	8	1	3	2	31	2.4085
10	0	0	6	15	5	2	2	2	21	2.6668
10	0	0	8	120	4	1	1	2	36	3.1501
10	1	1	4	60	6	5	4	2	15	3.1585
10	1	0	8	15	7	6	6	2	19	2.9085
10	0	1	2	0	13	4	2	1	51	1.9668
10	1	1	4	60	5	4	4	2	36	2.9085
10	1	1	8	0	12	1	2	1	44	4.3002
10	1	0	2	0	12	3	4	1	13	3.1251
10	1	1	8	30	16	1	5	1	29	2.3918
10	1	1	8	15	2	1	1	2	3	2.9001
10	1	0	8	120	5	2	2	2	14	3.2668
10	0	0	6	120	16	3	3	2	49	3.3251
10	1	0	8	30	1	2	2	2	43	3.5752
10	0	0	4	0	4	5	5	1	33	3.7418
10	1	1	6	30	15	6	6	2	15	2.3834
10	1	0	4	15	11	6	6	2	52	4.2085
10	1	0	8	15	12	3	3	2	13	3.5585
10	1	0	4	15	3	6	6	2	5	2.4501
10	1	0	2	60	1	6	6	2	24	3.5668
10	1	0	2	0	2	1	4	2	55	2.2501
10	0	1	4	0	4	5	5	1	56	2.3835
10	0	0	6	30	14	5	5	2	30	4.9752
10	1	0	6	30	12	3	3	2	12	3.8918
10	1	1	6	30	10	1	1	2	17	2.0834
10	1	1	8	0	15	4	4	2	30	3.1418
10	0	1	4	15	8	3	3	2	54	3.6085
10	0	0	8	60	10	5	5	2	18	2.8168
10	0	0	4	0	10	3	4	1	9	3.6418
10	1	0	2	0	11	2	2	1	42	2.8001
10	1	1	4	30	5	2	1	2	56	4.1918
10	1	1	2	15	11	4	3	1	6	3.9668
10	1	1	2	0	5	4	4	1	19	2.9751
10	0	1	4	60	5	4	4	2	34	4.0501
10	0	1	6	15	15	4	4	2	49	3.5668
10	1	0	2	120	15	6	6	2	45	3.3751
10	1	1	2	120	15	6	6	2	14	3.9418
10	0	1	8	120	9	6	6	2	38	3.0003
10	0	0	2	60	16	5	3	2	38	3.3085
10	1	1	2	120	3	2	4	1	13	3.9002
10	1	1	2	120	12	3	3	1	44	5.2918
10	1	1	4	15	16	3	3	2	53	5.2835
10	0	1	4	15	2	5	5	2	42	3.3668
10	0	1	8	120	4	1	4	2	41	3.6251
10	1	0	2	120	2	1	6	2	30	3.0001
10	1	1	2	120	10	1	2	1	21	3.2585
10	0	1	6	15	9	6	6	2	17	3.7585
10	0	0	2	0	12	3	1	1	25	4.2335
10	1	1	8	30	5	6	6	2	5	3.5168
10	0	1	4	30	9	6	6	2	48	3.5001
10	1	1	8	120	16	5	4	2	40	3.0001
10	1	1	8	120	4	1	1	2	36	3.4918
10	0	1	2	30	16	3	3	2	34	2.6085
10	0	1	4	15	14	1	2	1	27	2.7918
10	0	0	4	60	5	4	5	2	31	2.9001
10	0	0	2	15	13	6	5	1	46	3.3085
10	1	1	2	120	5	4	3	2	38	2.7585
10	1	1	2	120	7	6	4	1	44	2.8835
10	1	0	4	60	12	3	3	1	29	2.4251
10	1	0	8	30	10	3	3	1	12	2.6001
10	0	0	8	120	5	2	2	2	7	3.7335
10	0	0	8	60	9	4	4	2	22	3.7418
10	0	0	2	0	11	2	3	1	5	3.7085
10	1	1	2	60	9	6	6	2	15	3.2085
10	0	0	8	0	15	4	4	2	39	2.5751
10	1	0	8	30	12	5	5	2	39	3.7918
10	0	0	6	120	3	6	6	2	16	3.9918
10	0	1	8	30	9	2	2	2	9	3.2501
10	1	0	4	30	4	1	5	2	29	4.3085
10	0	1	8	120	6	3	3	2	26	4.2752
10	0	1	4	0	2	3	1	1	45	4.1918
10	1	1	6	0	2	5	2	1	23	2.8835
10	1	0	6	15	8	5	5	2	36	2.6251
10	0	1	4	60	2	1	2	1	20	4.1085
10	0	1	8	15	7	6	6	2	20	2.6335
10	0	0	8	60	7	2	6	2	23	5.0668
10	1	0	6	120	6	1	1	2	14	2.2501
10	0	1	2	60	5	2	1	1	35	2.4335
10	0	1	4	0	3	4	5	1	56	4.1002
10	0	0	8	120	6	3	3	2	43	3.4001
10	1	0	8	0	13	2	2	1	40	2.9168
10	0	0	6	120	11	6	6	2	28	4.0502
10	0	0	8	15	6	5	5	2	53	4.8502
10	1	0	2	60	4	1	2	1	54	2.5085
10	1	1	2	15	13	6	4	1	26	2.2418
10	0	0	6	0	14	1	5	1	13	2.4001
10	0	0	4	0	16	1	3	1	55	3.1668
10	0	1	4	15	9	4	5	2	23	3.3668
10	0	1	2	30	6	1	4	1	25	2.3168
10	1	0	2	15	8	1	2	1	52	5.3418
10	1	0	6	60	5	6	6	2	3	3.1835
10	1	0	8	30	16	1	1	2	41	3.9751
10	1	1	8	60	11	6	6	2	42	3.6001
10	0	0	8	0	16	5	5	2	33	4.5752
10	0	1	2	60	16	5	5	2	19	5.6668
10	1	1	8	60	8	3	3	2	25	3.2835
10	1	0	8	60	3	6	6	2	23	3.2835
10	0	0	8	15	3	2	2	2	47	3.8668
10	0	1	8	30	11	4	4	2	45	2.8835
10	1	0	2	60	12	1	5	1	6	3.2335
10	0	0	6	120	2	5	5	1	37	6.8502
10	1	0	4	60	11	2	2	2	46	4.2335
10	1	0	6	60	4	5	5	2	21	3.4085
10	0	0	4	120	1	2	3	2	17	2.7168
10	0	1	4	120	3	4	4	2	28	5.3502
10	1	0	8	0	4	1	6	1	50	6.0419
10	1	1	4	15	3	6	6	2	22	2.3835
10	1	1	8	120	9	6	6	2	3	3.0001
10	0	1	2	15	1	2	5	2	45	2.3335
10	1	1	6	15	7	4	4	2	25	3.8251
10	1	1	2	60	12	1	2	1	7	4.0585
10	0	1	4	120	2	3	3	1	33	3.0835
10	0	1	6	120	2	5	6	2	40	4.5918
10	1	0	2	60	16	5	4	1	25	2.3085
10	0	0	2	120	11	2	3	1	10	3.0085
10	0	1	2	120	7	6	6	1	35	3.0418
10	0	0	6	0	10	5	5	1	33	3.7418
10	0	1	4	120	12	5	5	2	54	3.3085
10	0	0	2	30	8	3	4	1	41	5.4419
10	1	0	6	0	16	3	3	1	41	2.7751
10	1	1	8	120	14	3	3	2	10	2.7085
10	0	1	2	120	5	4	4	1	18	2.7501
10	0	1	4	15	1	4	6	2	49	3.1585
10	1	1	8	15	5	4	4	2	18	4.7252
10	1	1	6	0	11	6	6	2	33	5.4668
10	1	0	8	30	3	4	4	2	21	3.0835
10	0	0	4	15	10	5	5	2	19	2.7335
10	1	1	2	60	6	3	3	2	13	4.4418
10	0	0	6	120	6	1	1	2	55	2.9668
10	0	0	4	15	11	6	6	2	43	2.8585
10	1	1	2	60	14	3	4	1	34	2.7168
10	0	0	2	60	4	1	3	1	25	4.1335
10	0	0	4	60	4	3	3	1	5	3.8418
10	1	1	2	60	8	5	2	2	17	4.5002
10	0	1	4	0	10	3	3	1	49	2.5668
10	1	0	4	60	7	6	6	2	9	3.2418
10	0	0	2	30	15	2	4	1	29	4.6168
10	0	0	2	15	5	6	5	1	48	2.6918
10	0	0	2	120	4	3	2	1	21	2.8001
10	1	0	4	0	13	6	6	2	47	3.8168
10	1	1	2	15	3	4	5	1	15	3.0335
10	1	1	2	30	14	1	4	1	31	2.3501
10	1	0	8	15	10	1	1	2	25	3.7251
10	1	1	2	30	9	4	2	2	9	3.5502
10	0	1	8	120	16	5	5	2	53	6.4502
10	1	0	4	0	9	2	2	2	47	3.5335
10	1	0	2	60	9	6	6	2	46	3.7668
10	0	1	2	0	4	3	3	1	7	2.3844
10	0	1	8	30	16	1	1	2	9	3.5002
10	1	0	6	15	9	6	6	2	19	3.9335
10	1	0	2	60	14	3	3	2	26	3.2918
10	0	0	8	0	12	1	1	2	32	3.8001
10	0	1	6	15	8	5	5	2	55	3.6168
10	0	1	6	60	16	1	1	2	4	3.1334
10	1	0	6	15	4	1	5	1	22	4.6336
10	0	0	4	30	13	2	3	1	50	3.2501
10	0	1	4	30	1	6	6	2	34	2.9251
10	0	0	4	30	14	3	3	2	35	2.8668
10	0	1	6	60	11	4	4	2	3	4.0085
10	0	0	6	0	15	2	2	2	26	3.5001
10	1	0	8	120	16	5	5	2	36	2.9585
10	0	1	6	60	2	3	3	2	17	3.0668
10	0	1	2	120	3	2	4	1	35	2.7835
10	0	0	8	120	14	3	3	2	23	3.3001
10	1	0	6	60	8	1	2	2	1	3.1751
10	0	1	4	30	7	4	1	2	46	3.6585
10	0	0	8	0	4	1	4	1	8	2.7335
10	1	0	2	0	14	5	5	1	18	3.1169
10	0	1	2	0	5	4	3	1	20	2.9918
10	0	0	2	60	14	3	4	1	15	3.0835
10	0	1	8	0	15	4	4	2	17	4.2252
10	0	1	6	30	7	6	6	2	24	3.3001
10	0	0	2	120	5	4	3	1	7	2.4167
10	0	1	2	120	10	1	4	1	2	3.5751
10	1	0	2	0	3	2	2	1	23	2.8585
10	0	1	6	60	4	5	5	2	10	3.1417
10	0	0	4	30	4	1	6	2	4	3.1418
10	1	0	2	30	2	5	4	2	11	4.4168
10	1	1	8	30	13	6	6	2	6	2.2918
10	1	0	2	15	11	4	4	1	36	3.8585
10	1	1	8	15	6	5	5	2	9	2.6835
10	1	0	6	60	3	4	4	2	26	2.9751
10	1	0	6	120	8	3	3	2	28	3.7835
10	0	0	6	15	8	5	5	2	44	3.5585
10	1	1	4	15	9	4	4	2	31	1.8835
10	0	0	6	60	12	5	5	2	50	2.5668
10	1	0	2	30	10	5	1	2	23	4.0752
10	1	0	6	0	14	1	1	2	32	1.8084
10	1	0	8	0	16	5	5	2	24	3.2668
10	0	0	6	0	9	4	4	2	7	2.7085
10	0	0	2	120	12	3	3	2	56	3.5251
10	0	0	4	120	2	3	3	2	6	2.1001
10	1	1	6	0	9	4	4	2	43	2.1084
10	1	1	2	120	13	4	4	1	52	2.3335
10	1	1	4	30	9	6	3	1	16	2.2501
10	0	0	4	15	3	6	6	2	34	3.3168
10	1	1	2	15	4	5	3	1	9	2.2168
10	1	1	8	30	3	4	4	1	48	3.3585
10	1	0	6	120	10	5	5	2	29	4.1418
10	1	0	6	60	12	5	5	2	37	2.7835
10	1	1	6	15	15	4	4	2	31	2.7251
10	0	0	4	0	11	4	5	2	55	2.9835
10	1	0	6	120	3	6	6	2	55	2.6918
10	1	0	8	120	6	3	3	2	42	3.1668
10	1	1	2	60	15	4	5	1	37	2.7001
10	0	0	8	30	1	2	2	2	28	3.1002
10	1	1	4	15	11	6	6	2	54	3.4085
10	0	1	4	15	16	3	3	2	6	2.2668
10	0	0	2	0	10	1	3	1	26	3.4085
10	0	0	4	15	8	3	2	2	46	3.5168
10	1	1	8	30	2	3	3	2	45	3.2251
10	0	1	4	120	1	2	2	2	14	4.5167
10	0	0	6	0	3	6	6	2	19	3.0585
10	1	1	6	15	16	5	5	1	54	3.9668
10	0	0	6	60	13	6	6	2	54	3.0918
10	0	0	2	60	13	2	4	1	55	2.5501
10	0	0	2	30	7	2	4	1	37	4.0751
10	1	1	8	60	3	6	6	2	21	3.7501
10	0	1	8	120	5	2	2	1	51	4.1085
10	0	1	2	15	5	6	6	2	50	3.5585
10	1	0	4	60	3	2	2	2	17	5.0668
10	0	0	6	60	16	1	1	1	27	2.7501
10	0	0	8	120	12	1	2	2	38	3.0751
10	0	0	2	15	2	3	5	1	48	2.6668
10	0	0	8	15	12	3	3	1	47	4.5752
10	0	1	2	0	7	6	5	2	44	3.8585
10	1	0	4	30	1	6	6	2	41	2.5084
10	1	0	2	120	12	3	3	1	30	3.9835
10	0	1	4	30	16	5	5	2	2	3.4085
10	1	1	8	30	1	2	2	2	2	2.5501
10	1	1	6	60	2	3	3	2	33	2.8585
10	1	1	4	60	14	5	5	2	54	3.7935
10	1	0	8	120	8	5	5	2	25	3.1918
10	1	1	2	15	1	2	2	2	13	2.7418
10	0	1	8	120	1	6	6	2	12	2.6751
10	0	1	8	15	12	3	3	2	2	2.3585
10	1	1	2	15	16	1	4	1	44	2.8751
10	0	0	2	0	13	4	6	1	35	2.5334
10	1	0	6	0	7	2	2	2	4	4.3252
10	1	1	2	0	3	2	4	1	9	3.8918
10	1	1	4	30	4	1	1	2	6	3.6335
10	1	0	2	120	11	2	5	1	23	2.4918
10	0	1	6	60	3	4	4	2	12	4.1335
10	1	0	4	60	13	4	3	1	15	5.4002
10	0	1	2	60	4	1	5	2	16	3.4835
10	0	1	8	15	4	3	3	2	46	5.5085
10	0	1	6	60	12	5	5	2	18	2.5751
10	0	0	4	15	14	1	2	1	43	4.5249
10	0	0	2	60	15	4	5	1	5	3.3835
10	0	1	2	120	12	3	4	1	22	2.7835
10	1	0	4	120	11	4	4	2	51	2.1585
10	0	1	2	30	9	4	4	1	37	1.8501
10	1	1	8	15	7	6	6	2	4	3.0835
10	1	0	6	30	2	1	1	2	44	3.2001
10	1	1	4	30	1	6	6	2	31	3.4918
10	0	1	4	30	15	4	4	2	51	2.9835
10	1	1	6	120	16	3	3	2	52	2.3334
10	0	1	4	60	3	2	3	2	53	3.1168
10	0	1	8	15	11	2	2	1	9	2.7251
10	0	0	8	30	5	6	6	2	41	2.7251
10	1	0	4	60	4	3	2	2	36	4.8085
10	0	1	2	15	12	5	6	2	31	2.3335
10	0	0	6	60	10	3	5	1	7	2.8835
10	0	0	6	15	6	3	3	1	36	3.8418
10	1	0	2	15	9	2	1	1	42	5.3502
10	1	1	4	120	13	6	6	2	46	2.1751
10	1	1	4	120	4	5	4	1	44	4.9835
10	0	1	4	120	13	6	6	2	51	2.2918
10	0	0	6	0	11	6	6	2	19	3.5335
10	0	0	2	120	7	6	3	1	11	2.7501
10	0	0	4	30	5	2	2	1	36	3.1168
10	0	0	8	30	13	6	6	2	30	2.9585
10	1	0	4	15	8	3	2	2	9	2.4751
10	0	0	8	30	12	5	5	2	41	4.0752
10	0	1	6	30	11	2	2	2	6	2.8168
10	0	1	4	30	13	2	1	2	44	3.0668
10	1	0	8	30	13	6	6	2	36	3.8168
10	0	1	6	30	2	1	2	2	27	2.9668
10	0	0	6	30	3	2	2	1	6	3.2501
10	1	1	2	120	14	5	5	2	7	2.5501
10	1	0	2	30	14	1	4	1	51	3.2501
10	0	1	2	15	9	2	3	1	1	1.8334
10	1	0	8	60	6	1	1	2	1	2.6918
10	1	1	2	0	10	1	4	1	55	2.0001
10	0	1	2	15	10	3	3	1	23	3.8335
10	1	0	2	15	1	2	3	1	14	2.0167
10	1	1	4	120	5	6	6	2	15	2.7585
10	1	0	2	0	6	5	5	1	23	3.5918
10	1	1	2	0	6	5	2	2	44	2.0418
10	0	0	6	15	9	6	6	2	25	5.5252
10	1	0	4	15	1	4	4	1	52	3.0336
10	1	1	2	30	15	2	3	1	12	3.2251
10	0	0	4	30	6	3	3	2	45	2.4001
10	1	0	6	60	13	6	6	2	25	2.8668
10	1	1	6	60	3	4	4	2	31	3.8585
10	0	0	4	120	3	4	4	2	56	2.7918
10	1	0	8	120	4	1	1	2	10	3.6668
10	0	0	2	15	12	5	5	2	54	2.6085
10	0	0	6	60	1	2	2	2	22	2.4668
10	0	1	2	60	8	5	5	2	4	3.1501
10	0	1	8	120	12	1	1	2	6	3.0835
10	0	0	6	15	12	1	1	2	4	3.5751
10	1	0	4	120	5	6	6	2	9	3.5335
10	0	0	6	30	2	1	1	1	34	4.2335
10	0	0	4	120	13	6	6	2	5	2.8251
10	0	0	2	30	1	4	5	1	24	3.7001
10	1	1	8	120	8	5	5	1	36	2.9668
10	1	1	6	15	9	6	6	2	53	3.0751
10	1	0	2	15	16	1	4	1	31	3.0501
10	1	0	6	15	15	4	4	2	29	2.2834
10	0	1	8	60	15	2	2	2	37	3.5169
10	1	1	2	120	4	3	4	1	36	3.0668
10	1	0	8	15	5	4	4	2	52	2.2751
10	1	1	8	15	4	3	3	2	40	3.5585
10	1	1	2	30	3	6	5	1	10	2.4335
10	0	0	2	0	4	3	4	1	32	4.5168
10	0	1	2	15	13	6	6	1	26	3.0418
10	0	1	6	60	10	3	3	2	22	2.8835
10	0	1	2	15	3	4	4	1	24	2.8001
10	1	1	4	60	7	6	3	2	14	2.8668
10	0	1	4	120	8	1	1	2	56	2.9418
10	1	1	6	0	14	1	1	2	19	3.8002
10	1	1	2	30	11	6	6	2	56	3.0418
10	0	1	4	0	12	5	4	1	39	3.675
10	1	1	6	0	3	6	6	2	24	2.566
10	1	1	2	0	2	1	4	1	47	3.8501
10	0	1	8	0	6	3	3	2	55	3.5751
10	0	0	8	60	16	3	3	2	47	2.5335
10	1	0	6	120	15	2	2	2	34	3.0168
10	1	0	8	30	8	1	1	1	19	2.8918
10	1	0	4	0	8	1	1	2	7	3.2585
10	1	0	8	60	7	2	2	2	54	5.6002
10	1	0	6	30	7	6	6	2	8	2.7418
10	1	0	8	15	13	4	4	2	7	4.5252
10	1	0	2	120	5	4	4	2	2	2.3002
10	1	1	8	0	4	1	1	2	21	2.6834
10	0	1	6	30	3	2	2	2	40	3.2418
10	0	0	2	30	3	6	6	2	49	2.4084
10	0	0	6	0	16	3	3	2	18	3.2251
10	0	1	2	120	13	4	4	2	54	3.1918
10	1	1	4	0	2	3	4	1	24	2.9251
10	1	0	6	60	9	2	2	2	12	3.4668
10	1	1	6	60	16	1	1	2	46	2.9001
10	0	1	6	0	9	4	5	2	29	3.3668
10	1	0	8	60	11	6	6	2	42	3.1252
10	0	0	8	120	1	6	6	2	16	2.5001
10	0	0	4	120	5	6	6	2	52	2.8001
10	0	0	2	60	12	1	5	1	32	2.5001
10	0	0	2	0	14	5	2	1	37	2.6335
10	1	0	2	15	5	6	6	2	1	2.6334
10	1	1	4	30	15	4	4	1	40	3.9418
10	0	1	6	0	1	4	5	2	8	2.6751
10	1	1	2	0	11	2	4	1	17	2.6501
10	0	0	8	15	13	4	4	2	2	3.9835
10	1	0	8	0	8	5	5	2	50	3.4501
10	1	1	8	60	15	2	2	2	11	2.0834
10	1	1	8	30	8	1	1	2	32	3.1418
10	0	1	6	60	8	1	1	2	12	3.2168
10	1	1	6	15	4	1	3	1	54	4.1251
10	1	1	8	120	15	4	4	1	16	3.0335
10	0	1	6	30	12	3	3	1	16	2.3334
10	1	1	8	15	10	1	1	2	8	3.2415
10	0	1	8	30	2	3	3	2	53	3.1001
10	1	1	8	30	4	5	5	2	56	3.1918
10	1	1	4	0	8	1	4	1	55	3.1001
10	0	0	2	0	2	1	3	1	40	3.6001
10	1	0	2	0	13	4	3	1	51	1.9418
10	0	1	6	60	5	6	6	2	28	3.0085
10	1	1	4	60	3	2	4	1	26	2.6418
10	1	1	8	0	1	6	6	2	49	3.0168
10	1	0	6	15	7	4	4	2	13	3.1835
10	1	0	2	120	14	5	3	1	43	2.3168
10	1	1	4	15	2	5	5	1	30	4.1502
10	0	0	6	30	5	4	4	2	6	6.4919
10	0	0	2	15	4	5	3	2	12	1.8336
10	1	0	8	30	5	6	6	2	40	3.0668
10	0	0	4	30	7	4	5	2	43	4.1085
10	0	1	6	15	6	3	3	2	52	2.3251
10	1	0	4	0	4	5	3	1	38	3.2668
10	0	1	8	30	12	5	5	2	8	3.4668
10	1	1	8	120	5	2	4	1	39	3.8251
10	1	1	8	120	6	3	3	2	32	2.7501
10	1	0	4	15	10	5	5	2	35	3.8251
10	0	0	4	120	12	5	5	2	26	4.7835
10	0	0	4	30	1	6	6	2	20	3.7002
10	1	1	8	15	15	6	6	1	3	3.4085
10	1	1	6	0	15	2	2	2	53	2.7418
10	0	1	8	60	9	4	5	2	53	2.5085
10	0	1	4	60	13	4	4	2	48	3.4335
10	1	1	4	0	4	5	2	1	22	3.1001
10	0	1	2	0	10	1	3	1	21	2.5335
10	1	1	4	60	10	1	1	2	12	3.3418
10	0	0	8	0	8	5	5	2	35	3.6585
10	0	0	6	15	13	2	4	1	41	2.2084
10	1	1	4	15	15	2	5	1	33	3.7002
10	0	0	2	30	2	5	5	2	45	2.9418
10	0	0	4	60	6	5	5	2	3	2.8168
10	0	1	6	0	11	6	4	2	29	3.2668
10	0	1	2	15	4	5	4	1	33	2.8835
10	0	0	4	0	3	4	5	2	31	3.1418
10	0	0	2	0	5	4	3	1	30	2.5335
10	1	1	2	15	2	3	4	1	30	2.7585
10	1	1	6	30	11	2	2	2	16	2.8668
10	1	1	2	0	12	3	5	1	55	4.1585
10	1	0	2	15	2	3	5	1	49	2.4251
10	0	1	4	120	9	2	2	2	56	2.9168
10	1	0	4	0	1	2	3	2	21	3.2918
10	1	0	2	15	4	5	5	1	48	3.4418
10	0	1	8	30	4	5	6	2	7	2.6085
10	0	0	6	15	1	6	6	2	25	3.2668
10	1	0	4	60	14	5	5	2	56	3.2001
10	0	1	4	15	7	2	2	2	5	2.2751
10	0	0	6	30	13	4	4	2	47	2.2834
10	1	1	2	60	7	4	4	1	23	3.9085
10	0	1	4	60	6	5	3	2	50	3.5251
10	1	0	6	30	15	6	6	2	8	2.1668
10	0	1	4	0	16	1	5	2	33	2.4165
10	1	1	8	0	14	3	3	1	16	3.5918
10	1	1	6	60	9	2	2	2	8	5.5337
10	1	1	8	60	7	2	2	2	14	3.7668
10	1	0	4	120	2	3	3	2	12	3.2084
10	1	1	6	30	6	5	5	2	40	2.3084
10	1	0	8	60	8	3	3	2	50	2.3918
10	0	1	6	0	2	5	4	1	27	3.1251
10	1	1	4	60	13	4	5	1	8	3.2501
10	1	0	8	0	7	4	4	2	31	2.6085
10	1	0	2	120	10	1	3	1	45	2.9168
10	0	1	2	120	11	2	2	1	50	5.4752
10	0	0	4	120	10	3	3	1	9	3.9501
10	1	0	8	15	11	2	2	2	50	3.2085
10	1	0	2	30	16	3	3	1	11	2.5251
10	1	1	6	120	6	1	4	2	16	3.4168
10	1	0	4	120	1	2	2	2	54	3.4418
10	0	1	6	15	7	4	4	2	31	3.3833
10	0	1	8	0	8	5	5	2	41	2.5678
10	0	0	6	15	14	3	3	2	3	3.0918
10	1	0	8	60	15	2	2	2	6	2.9502
10	0	0	4	15	16	3	3	2	45	2.5918
10	0	1	2	120	6	5	2	2	42	2.2418
10	1	0	6	0	11	6	6	2	25	3.1501
10	1	0	2	60	8	5	5	2	51	2.9585
10	0	0	6	60	3	4	4	2	45	2.1418
10	1	0	8	120	15	4	4	2	11	2.7168
10	1	1	2	0	14	5	3	1	46	3.3086
10	1	0	6	120	9	4	4	2	4	3.2918
10	1	1	2	60	4	1	5	1	27	2.8835
10	0	0	8	30	16	1	2	2	25	2.6001
10	0	1	8	0	13	2	2	1	11	1.9584
10	1	1	6	15	12	1	3	1	31	3.4418
10	1	1	6	120	10	5	5	2	5	3.0001
10	1	1	8	120	13	2	2	2	8	3.2251
10	0	0	8	0	13	2	2	2	52	1.9418
10	0	1	8	120	13	2	1	1	15	1.7918
10	0	0	2	60	6	3	4	1	20	2.8335
10	0	1	6	15	14	3	3	2	1	2.8585
10	1	1	4	30	8	5	4	1	26	3.0001
10	1	1	4	0	9	2	2	2	10	3.4085
10	0	1	6	30	5	4	4	2	50	3.2501
10	1	0	6	0	6	1	2	2	32	3.5835
10	1	1	6	30	14	5	5	2	2	3.3918
10	1	0	8	60	2	5	5	2	11	4.8918
10	1	0	4	15	9	4	4	2	35	3.6001
10	1	1	8	0	13	2	5	2	27	2.8418
10	0	0	2	30	11	6	6	2	17	2.5501
10	1	0	6	0	9	4	4	2	5	3.2418
10	1	0	2	120	7	6	4	2	55	3.1335
10	0	1	6	15	4	1	4	1	5	4.1918
10	1	1	4	0	5	6	5	2	10	2.9668
10	0	1	8	60	16	3	3	2	35	2.4668
10	1	1	2	15	9	2	5	2	28	2.7335
10	0	1	2	30	7	2	2	2	47	2.6335
10	1	0	8	15	4	3	3	2	8	2.7168
10	0	0	4	60	7	6	6	2	7	2.9835
10	0	0	8	60	6	1	2	2	18	2.7085
10	0	0	6	15	16	5	5	2	56	2.5084
10	0	1	6	0	15	2	2	2	42	3.0168
10	1	0	6	120	1	4	4	2	3	3.1085
10	1	0	2	30	6	1	2	2	53	2.1835
10	0	0	8	120	9	6	6	2	29	2.8835
10	1	0	4	120	10	3	2	1	20	2.6335
10	1	0	4	60	10	1	1	2	13	2.6001
10	1	1	4	30	13	2	3	2	41	4.0418
10	0	0	8	30	11	4	4	2	19	2.2668
10	1	0	2	120	3	2	5	1	16	3.5168
10	0	0	8	15	15	6	6	2	10	2.5001
10	0	0	2	30	16	3	3	2	38	3.892
10	0	1	6	120	6	1	1	2	47	3.4501
10	1	1	2	120	6	5	4	2	28	3.3835
10	1	0	6	30	13	4	4	2	28	2.2668
10	1	0	4	0	16	1	5	1	37	2.7918
10	1	1	2	30	8	3	2	1	56	3.4501
10	1	1	4	0	10	3	3	2	43	2.1251
10	0	0	6	30	7	6	6	2	13	2.6668
10	1	0	6	0	8	3	3	2	1	2.2501
10	1	1	8	15	11	2	2	2	1	3.5085
10	1	0	2	120	4	3	4	2	21	2.2501
10	1	0	2	0	5	4	5	1	55	2.5834
10	0	1	4	30	6	3	3	2	8	3.7418
10	1	0	8	0	14	3	3	2	11	2.3334
10	1	0	2	30	11	6	4	1	12	3.2418
10	0	1	8	0	1	6	6	2	11	3.8168
10	1	1	2	60	13	2	2	1	3	3.8502
10	0	1	2	0	2	1	5	1	4	3.8252
10	0	1	8	15	14	5	5	2	31	3.0835
10	1	1	2	15	12	5	3	1	52	2.9418
10	1	1	4	120	2	3	5	2	1	3.0835
10	0	1	8	0	12	1	2	1	40	3.5668
10	1	1	4	60	4	3	3	2	51	2.7084
10	1	0	4	30	15	4	4	2	39	2.5335
10	0	0	4	60	11	2	2	2	1	3.6751
10	0	0	2	120	14	5	4	2	33	2.7502
10	0	0	6	0	2	5	5	2	50	2.2418
10	1	1	4	120	3	4	4	2	38	3.0668
10	0	1	6	0	3	6	6	2	19	3.6668
10	1	0	2	0	7	6	5	2	27	3.0585
10	0	1	6	0	7	2	2	2	2	2.8585
10	0	1	2	15	8	1	5	2	4	3.0918
10	1	1	6	120	9	4	4	2	17	2.3168
10	0	0	8	15	2	1	1	2	20	5.1752
10	0	1	8	60	2	5	3	2	51	3.8668
10	1	1	4	15	10	5	5	2	21	3.1418
10	0	0	2	15	8	1	3	1	34	3.7751
10	0	0	2	120	15	6	6	2	46	2.7334
10	0	1	4	15	3	6	6	2	53	2.6751
10	0	0	6	0	7	2	3	1	52	2.9335
10	0	1	8	60	8	3	3	2	28	2.3324
10	1	1	4	15	14	1	2	2	10	3.1001
10	0	0	2	0	3	2	1	1	36	2.9251
10	0	0	2	60	7	4	5	2	9	2.6251
10	0	1	2	60	6	3	4	1	39	2.1834
10	0	0	4	0	9	2	3	1	15	2.2668
10	1	1	2	120	11	2	2	1	12	2.9251
10	1	0	4	0	12	5	5	2	51	2.5334
10	0	0	8	60	2	5	5	2	51	3.3251
10	0	1	2	60	13	2	4	1	15	2.5751
10	1	0	8	15	2	1	1	2	16	3.7501
10	1	0	2	60	15	4	5	1	39	3.3085
10	0	1	2	0	14	5	2	1	13	2.6418
10	0	1	6	15	12	1	5	1	46	2.2418
10	1	1	4	15	7	2	2	2	19	3.1835
10	0	1	8	120	7	4	4	2	51	3.7585
10	1	0	8	0	15	4	5	1	22	3.0418
10	0	0	2	30	9	4	3	2	20	2.5584
10	1	0	6	15	13	2	4	1	9	2.9001
10	0	1	6	30	4	3	3	2	47	2.4501
10	1	1	8	0	5	2	2	2	37	4.1252
10	0	0	4	30	8	5	5	2	13	3.0251
10	0	1	4	60	14	5	4	2	38	3.2251
10	0	1	6	30	15	6	6	2	19	3.2668
10	0	1	4	0	9	2	2	2	5	3.6168
10	0	0	6	15	15	4	4	2	28	3.1335
10	0	0	6	0	1	4	4	2	11	3.3835
10	1	1	4	30	14	3	2	2	6	3.2668
10	0	0	6	15	4	1	5	1	26	4.0335
10	0	0	2	60	5	2	3	2	39	2.9584
10	0	1	2	0	3	2	5	2	4	2.4501
10	0	1	6	30	14	5	4	1	32	3.0001
10	1	1	4	120	11	4	3	1	43	2.9
10	0	1	4	15	6	1	3	2	48	2.6835
10	0	0	6	0	6	1	5	2	20	2.4918
10	1	1	6	15	6	3	3	1	3	3.3835
10	1	1	2	60	16	5	4	1	8	3.0001
10	1	0	4	120	8	1	2	1	28	2.9335
10	1	1	2	30	7	2	2	2	42	3.0585
10	0	1	6	120	1	4	4	2	55	2.5501
10	1	0	6	15	16	5	5	2	25	3.1335
10	0	0	2	15	11	4	4	1	14	3.2668
10	0	1	8	60	14	1	1	1	38	3.4251
10	1	0	6	15	6	3	3	2	8	2.9168
10	1	1	4	0	11	4	5	2	22	2.2251
10	0	0	6	120	7	2	3	2	53	3.5584
10	0	1	2	60	12	1	5	1	5	3.5668
10	1	0	4	30	13	2	2	2	5	2.9004
10	1	1	6	0	8	3	3	2	40	2.3835
10	1	0	6	15	5	2	2	1	6	2.9418
10	0	1	8	0	9	6	6	2	37	2.5668
10	0	1	4	30	12	1	5	1	52	3.5251
10	1	1	2	60	5	2	3	2	37	2.5085
10	1	0	4	15	14	1	2	2	53	2.6251
10	1	0	6	120	16	3	3	2	12	3.2835
10	0	0	2	15	10	3	4	1	10	4.2918
10	0	0	2	120	3	2	3	1	4	2.9585
10	1	1	4	60	12	3	3	2	14	2.2668
10	0	0	2	60	9	6	6	2	52	2.3261
10	1	1	6	15	5	2	2	2	35	2.6918
10	1	1	2	120	2	1	4	1	49	2.4668
10	1	1	8	0	6	3	3	2	43	2.7418
10	1	0	8	120	14	3	3	2	30	2.9085
10	1	1	6	120	15	2	2	2	56	2.7418
10	0	1	8	60	6	1	4	2	49	4.3752
10	1	1	6	30	2	1	5	2	22	2.1918
10	0	0	8	30	2	3	3	2	47	2.6751
10	1	0	6	30	14	5	5	2	27	2.6418
10	1	1	4	120	9	2	2	1	54	2.8335
10	0	0	4	0	5	6	6	1	14	2.1251
10	0	1	8	30	10	3	3	1	1	2.3085
10	0	1	8	0	7	4	4	2	11	2.8168
10	1	1	2	30	6	1	2	1	27	2.4501
10	0	0	2	15	16	1	5	2	17	2.7668
10	0	0	2	120	2	1	1	1	17	2.8501
10	1	1	6	60	12	5	5	1	1	2.6085
10	0	1	4	60	11	2	3	1	27	2.7001
10	0	0	6	120	15	2	5	1	17	2.9918
10	0	1	4	0	1	2	5	2	10	2.1084
10	0	1	6	15	13	2	6	2	32	3.8001
10	1	0	6	60	11	4	4	2	34	2.8502
10	0	1	6	0	6	1	1	2	40	4.5086
10	0	1	6	60	9	2	2	2	24	2.8085
10	0	0	4	15	6	1	1	2	36	3.7251
10	0	1	4	120	5	6	6	2	15	2.1918
10	1	0	8	15	6	5	5	2	41	2.1418
10	0	0	6	30	11	2	2	1	28	4.5002
10	0	1	4	120	16	1	5	1	48	2.9335
10	1	1	2	0	13	4	4	1	37	2.4751
10	0	0	6	30	15	6	6	2	32	3.8335
10	1	0	2	30	1	4	5	2	24	2.3501
10	1	0	8	60	9	4	4	2	42	2.2835
10	0	0	4	15	7	2	2	2	6	3.0251
10	0	1	2	30	11	6	4	2	29	2.7085
10	1	1	4	60	2	1	1	2	45	3.6918
10	0	1	4	30	5	2	3	2	15	2.4501
10	0	0	6	30	4	3	3	2	21	2.2668
10	1	1	6	120	14	1	5	1	27	2.5168
10	0	1	4	30	4	1	1	2	28	4.3585
10	0	0	6	120	8	3	3	2	20	3.5585
10	0	0	8	15	14	5	5	2	53	3.0167
10	0	0	4	60	12	3	3	2	18	2.9168
10	0	0	2	0	15	6	6	2	15	2.9168
10	1	0	2	15	12	5	4	1	12	2.7751
10	1	0	2	60	5	2	2	2	33	2.7168
10	0	1	6	60	13	6	6	2	15	3.6585
10	0	1	6	120	14	1	4	1	46	2.8751
10	1	0	6	0	3	6	6	2	21	3.6168
10	1	0	4	30	16	5	4	2	12	4.0835
10	1	0	4	60	2	1	3	1	2	3.2835
10	0	0	2	120	10	1	2	1	36	2.2918
10	1	1	2	30	16	3	6	2	17	3.0835
10	0	1	4	15	11	6	6	2	33	3.2335
10	0	1	2	30	1	4	4	2	29	2.1501
10	1	1	4	30	7	4	4	2	35	2.7835
10	0	0	4	30	12	1	3	1	14	2.5835
10	0	0	8	30	10	3	3	1	3	3.1918
10	0	0	4	120	8	1	1	2	1	3.2001
10	1	0	8	0	5	2	2	2	5	2.9251
10	1	1	2	0	4	3	3	2	50	3.0251
10	0	1	4	0	8	1	1	2	44	2.6499
10	1	1	6	15	8	5	5	2	40	2.4085
10	0	0	8	60	11	6	6	2	15	3.2335
10	1	0	4	30	7	4	5	2	34	2.7001
10	0	1	8	60	10	5	5	1	37	3.2501
10	1	1	8	60	6	1	3	2	23	2.5585
10	1	0	6	60	16	1	1	2	16	2.9418
10	0	0	8	15	10	1	1	2	20	3.3501
10	0	1	8	15	15	6	6	2	46	3.7001
10	1	0	8	30	9	2	2	2	35	3.3918
10	1	0	2	30	15	2	2	2	47	2.1002
10	0	0	8	60	3	6	6	2	27	2.9001
10	0	0	2	60	8	5	5	2	51	2.2501
10	0	1	2	30	2	5	5	2	5	2.9335
10	1	1	4	15	8	3	3	2	8	2.0001
10	1	0	6	30	6	5	5	2	21	3.2335
10	1	0	8	0	1	6	6	2	32	2.3585
10	0	0	2	0	6	5	3	1	25	2.3835
10	1	1	6	15	14	3	3	2	48	3.0418
10	1	1	8	30	11	4	4	2	39	2.8001
10	1	0	2	15	13	6	6	2	46	2.7501
10	1	1	2	0	7	6	4	1	49	4.2002
10	0	1	8	30	13	6	6	2	7	2.7251
10	1	1	8	30	9	2	2	2	50	2.7
10	0	1	6	120	10	5	5	1	24	2.3835
10	0	0	4	60	13	4	4	1	31	3.0835
10	0	1	8	60	3	6	6	2	38	2.8751
10	1	0	8	15	14	5	5	2	21	2.6335
10	0	0	4	60	14	5	4	1	35	3.3085
10	0	1	4	0	5	6	6	2	15	3.0001
10	0	0	6	120	10	5	5	2	10	2.4668
10	0	1	8	0	14	3	3	2	33	3.2085
10	0	0	8	120	15	4	5	2	13	2.9001
10	0	0	8	120	8	5	5	1	32	2.8584
10	1	0	6	30	3	2	1	2	2	2.9751
10	1	0	2	30	3	6	5	1	14	3.1251
10	0	0	2	30	6	1	2	1	39	2.8429
10	1	0	4	60	6	5	5	2	24	2.2918
10	0	1	2	15	16	1	3	1	9	3.4751
10	1	1	8	60	16	3	3	2	44	2.3501
10	0	0	2	30	10	5	4	1	33	3.0251
10	1	1	4	120	12	5	5	1	22	2.7335
10	1	0	4	30	14	3	2	2	18	2.3251
10	1	0	4	120	3	4	5	2	6	3.6335
10	0	0	8	30	8	1	6	2	34	4.0335
10	0	1	6	120	15	2	2	2	32	2.8335
10	1	0	2	0	4	3	4	1	44	2.0835
10	1	0	4	120	16	1	2	2	52	2.9251
10	0	0	6	60	4	5	5	2	14	2.5335
10	1	0	6	0	10	5	5	2	28	3.0835
10	1	0	6	60	1	2	2	2	28	2.4918
10	0	1	2	15	2	3	4	1	38	2.4168
10	1	1	8	120	1	6	6	2	48	2.6585
10	0	1	4	15	10	5	5	2	47	2.6085
10	1	0	2	0	10	1	4	1	3	2.0584
10	1	0	2	120	6	5	3	2	49	3.0418
10	1	1	8	0	9	6	6	2	22	2.3584
10	0	1	6	0	16	3	3	2	40	2.3335
10	1	1	2	30	2	5	5	2	13	2.4668
10	0	1	6	30	6	5	5	2	38	3.0168
10	0	0	8	60	8	3	3	2	40	1.9585
10	1	1	8	30	12	5	5	2	49	2.3918
10	0	0	8	0	14	3	3	2	22	2.4418
10	0	1	8	30	8	1	1	2	28	2.8835
10	1	0	4	15	7	2	2	2	9	3.0165
10	0	0	4	0	1	2	1	2	14	2.7751
10	0	0	4	60	15	6	6	2	39	2.7918
10	1	0	6	60	10	3	3	2	48	2.9001
10	1	1	6	120	3	6	6	2	29	2.4335
10	0	1	2	0	6	5	3	2	40	2.3585
10	1	1	6	120	7	2	2	1	10	2.9585
10	0	0	2	15	1	2	5	1	36	2.2658
10	1	1	6	120	11	6	6	2	53	2.7168
10	0	0	8	0	6	3	3	2	32	2.3834
10	0	0	2	15	3	4	5	2	23	2.6001
10	1	0	8	15	3	2	2	2	26	2.7335
10	0	1	2	30	15	2	5	1	8	2.4251
10	0	0	4	60	2	1	3	1	1	2.3418
10	0	0	8	15	4	3	3	2	54	3.5501
10	0	0	6	30	6	5	5	2	31	2.5918
10	0	0	6	60	11	4	4	2	48	2.7918
10	1	0	6	0	15	2	2	2	42	3.0501
10	0	1	2	15	11	4	3	2	2	3.2418
10	1	1	8	120	7	4	5	2	32	3.0835
10	0	1	8	0	4	1	1	1	16	3.2918
10	0	1	8	15	5	4	4	2	10	2.3834
10	0	1	2	0	11	2	2	1	23	3.9085
10	0	0	4	30	15	4	4	2	51	2.7335
10	1	1	6	30	7	6	6	2	45	2.6418
10	0	1	4	60	12	3	3	2	41	2.9585
10	1	0	4	0	11	4	4	2	1	2.3668
10	1	0	6	30	5	4	4	2	37	2.4085
10	1	0	4	120	13	6	6	2	52	2.2001
10	1	0	4	120	4	5	4	1	46	2.4418
10	1	1	8	60	2	5	3	1	12	2.8585
10	0	1	2	120	2	1	5	1	34	2.4168
10	1	1	6	0	10	5	1	1	44	2.3668
10	1	1	6	30	12	3	4	1	45	3.2086
10	1	0	8	120	13	2	1	2	12	2.8335
10	1	0	6	30	10	1	1	2	29	2.8501
10	1	0	4	15	2	5	4	2	3	3.0585
10	0	1	6	15	1	6	6	2	5	2.7085
10	1	0	2	30	9	4	2	2	56	2.3585
10	0	1	2	30	3	6	6	2	42	2.5751
10	1	0	2	30	8	3	3	2	2	2.0501
10	1	1	6	15	1	6	6	2	55	2.7168
10	1	1	6	60	10	3	3	2	25	3.1917
10	1	1	6	60	13	6	6	2	49	2.3835
10	1	1	8	60	1	4	4	2	14	4.2668
10	0	0	8	0	9	6	6	2	24	2.9835
10	0	1	2	30	14	1	2	1	44	2.1918
10	1	1	8	15	12	3	3	2	16	2.0502
10	0	0	8	30	3	4	6	2	35	2.7335
10	0	1	4	60	15	6	6	2	26	3.4085
10	1	1	6	120	8	3	4	1	2	2.4168
10	1	1	6	30	3	2	2	2	4	2.7585
10	0	0	8	0	5	2	5	1	42	2.4251
10	1	0	8	30	4	5	4	2	30	2.1918
10	0	1	2	120	14	5	1	1	34	2.7918
10	1	0	4	120	9	2	6	1	32	2.6335
10	1	0	8	0	6	3	3	2	30	2.5501
10	0	0	4	0	2	3	3	2	17	2.5251
10	1	1	6	30	13	4	4	2	3	2.6335
10	0	0	8	30	9	2	2	2	43	3.2501
10	1	1	6	120	2	5	4	2	50	3.1501
10	0	1	6	120	7	2	2	2	3	3.0321
10	1	1	6	0	1	4	5	1	38	3.1585
10	1	1	4	120	10	3	3	1	26	2.6918
10	1	0	8	30	11	4	4	2	52	2.6335
10	0	0	8	0	7	4	4	2	51	2.9001
10	1	1	6	15	13	2	5	1	27	2.2668
10	1	0	8	60	1	4	4	2	9	2.5668
10	1	0	6	15	14	3	3	2	43	2.5001
10	0	0	8	120	13	2	2	2	25	2.9001
10	0	0	4	0	8	1	4	2	20	2.3335
10	1	0	2	30	7	2	2	2	48	2.2501
10	0	0	2	30	14	1	5	1	7	2.1334
10	0	0	8	60	1	4	4	2	19	2.5835
10	0	1	6	120	16	3	3	2	52	2.2835
10	0	0	8	15	11	2	2	2	2	3.5002
10	1	0	6	30	4	3	3	2	5	2.9085
10	1	0	8	120	7	4	4	2	31	2.2168
10	1	0	6	0	1	4	5	2	39	3.0001
10	0	0	8	120	16	5	5	2	27	2.3918
10	0	0	4	120	9	2	2	2	35	2.9085
10	0	0	6	60	9	2	2	2	19	2.3251
10	1	0	4	30	8	5	5	2	41	2.3251
10	1	0	6	120	11	6	6	2	26	2.9251
10	0	0	6	0	8	3	3	2	13	2.4251
10	1	0	2	60	13	2	4	1	37	2.2418
10	1	1	4	0	16	1	2	1	34	2.8418
10	1	0	4	30	9	6	6	2	31	2.7001
10	1	0	6	120	7	2	2	2	36	2.5084
10	1	0	4	0	5	6	1	2	44	2.2418
10	0	1	4	0	13	6	6	1	23	2.5918
10	1	1	4	0	3	4	1	2	4	3.2251
10	1	1	6	0	7	2	2	2	19	3.4918
10	0	0	6	60	2	3	3	2	3	2.8335
10	0	0	4	15	15	2	5	1	45	2.5335
10	0	0	4	15	9	4	4	2	56	2.1586
10	0	1	4	60	4	3	4	2	56	2.5585
10	0	0	2	0	7	6	6	2	53	2.8751
10	1	1	8	0	8	5	5	2	15	3.5751
10	0	1	2	60	1	6	6	2	52	2.5918
10	0	1	8	15	2	1	1	2	21	4.2752
10	0	1	2	60	15	4	2	2	4	2.2835
10	0	1	8	15	3	2	2	2	24	2.6168
10	1	0	4	15	6	1	1	2	41	2.9835
10	1	1	4	0	12	5	4	1	20	2.7918
10	0	0	2	120	13	4	5	1	19	2.9251
10	1	0	6	120	14	1	1	2	7	3.8085
10	0	1	4	30	14	3	2	2	45	2.7335
10	1	0	4	0	3	4	5	1	37	2.1084
10	0	1	6	120	9	4	4	2	30	4.3585
10	0	0	4	60	3	2	2	2	10	2.2168
10	1	0	4	60	15	6	6	2	54	2.1584
10	1	0	2	0	15	6	6	2	11	2.1251
10	0	1	2	30	8	3	2	2	16	3.2835
10	0	0	4	15	2	5	5	2	48	2.5751
10	0	0	4	0	13	6	6	2	49	2.3501
10	1	1	6	0	6	1	3	2	4	2.6001
10	0	1	8	0	5	2	2	2	55	3.5002
10	1	0	8	60	10	5	5	2	29	3.2585
10	0	0	6	30	12	3	3	1	47	2.9168
10	1	0	6	15	12	1	2	2	13	2.4834
10	0	1	8	120	15	4	5	2	18	3.6001
10	0	1	2	30	10	5	5	2	29	1.9501
10	1	1	6	60	4	5	5	2	30	1.8168
10	0	1	2	60	9	6	6	2	6	3.0668
10	0	1	8	0	16	5	4	2	1	2.7668
10	0	0	4	30	9	6	6	2	51	3.3001
10	0	0	6	15	7	4	4	2	20	4.8252
10	1	1	4	15	1	4	4	2	24	2.2001
10	1	1	6	60	1	2	2	2	34	2.0168
10	0	1	6	0	10	5	4	2	30	2.7585
10	1	1	4	60	11	2	4	1	3	3.0918
10	0	0	4	120	4	5	5	2	35	2.3001
10	0	1	6	120	3	6	6	2	42	2.7668
10	0	1	2	60	14	3	3	2	39	3.2835
10	1	0	4	0	2	3	6	2	35	2.8835
10	0	0	8	60	14	1	1	2	14	2.0834
10	0	1	8	120	14	3	2	2	49	3.8585
10	1	1	2	60	1	6	6	2	38	2.0834
10	0	1	6	30	10	1	1	2	25	2.9834
10	0	0	4	60	10	1	1	1	6	3.3251
10	0	0	8	15	5	4	4	2	38	2.7585
10	0	1	6	0	8	3	3	2	43	2.6335
10	1	0	4	0	10	3	3	1	9	2.6085
10	1	0	6	120	2	5	4	2	10	2.4918
10	1	0	6	15	1	6	6	2	12	2.4001
10	1	0	4	30	5	2	3	2	4	3.1918
10	0	0	8	15	7	6	6	2	16	2.7002
10	1	1	2	0	15	6	6	1	20	2.3418
10	0	1	4	120	10	3	3	2	18	2.3418
10	0	0	6	60	5	6	6	2	43	2.9835
10	1	1	6	60	5	6	6	2	18	2.2168
10	1	1	4	120	1	2	5	2	8	3.1335
10	1	1	4	60	15	6	6	2	2	2.2501
10	0	0	4	120	11	4	4	2	23	2.4918
10	0	0	2	120	6	5	2	2	13	2.2418
11	0	1	2	0	13	2	2	1	29	2.7659
11	0	1	2	60	1	4	4	1	54	4.4904
11	1	1	8	60	12	5	5	2	11	3.6312
11	0	1	4	120	15	6	6	1	12	3.3074
11	1	0	6	30	5	2	3	2	38	3.0729
11	1	1	6	120	2	3	3	1	24	2.7743
11	1	1	6	60	12	3	2	1	21	2.1244
11	1	1	6	60	3	2	2	2	5	2.9325
11	1	0	2	15	13	4	1	1	18	2.491
11	0	1	8	0	7	2	2	2	26	2.6576
11	1	1	8	30	11	2	2	2	28	3.5884
11	0	1	2	15	10	1	2	1	1	2.0224
11	0	0	4	30	9	4	5	1	19	3.3647
11	0	1	2	60	9	4	3	1	51	2.5243
11	0	1	6	15	2	5	4	2	31	3.3824
11	0	1	4	0	5	4	1	1	32	2.5493
11	0	1	2	0	16	5	2	1	32	3.3824
11	1	1	2	0	16	5	4	1	9	3.1325
11	0	0	8	60	13	6	6	2	3	2.6722
11	1	0	6	30	16	5	5	2	45	3.7408
11	1	0	4	0	12	3	4	1	30	2.566
11	0	1	4	120	10	1	2	1	42	4.1154
11	1	0	2	120	8	5	2	1	19	2.9981
11	1	1	8	120	8	3	5	1	49	4.7903
11	1	0	4	120	15	6	6	1	53	2.4827
11	0	1	8	60	12	5	5	2	40	2.9992
11	0	1	2	60	14	1	3	1	2	2.5305
11	0	1	6	60	10	1	5	1	49	2.6971
11	1	0	6	0	10	3	3	2	29	2.9814
11	0	1	6	15	14	1	1	2	51	4.0905
11	1	0	4	30	1	4	4	1	39	2.5577
11	1	0	4	30	3	6	6	1	2	2.7992
11	1	1	6	0	8	1	1	2	54	2.4231
11	1	0	6	0	2	3	4	1	45	3.0814
11	0	0	8	30	14	5	2	2	51	1.8662
11	0	1	2	0	4	1	4	1	44	2.7803
11	0	1	8	15	7	4	4	2	2	3.549
11	0	0	2	60	1	4	3	1	30	3.1575
11	0	1	6	0	13	6	6	2	19	2.5649
11	0	0	6	0	13	6	6	1	9	2.3639
11	1	0	4	120	14	5	4	1	20	2.5743
11	1	1	4	120	3	2	1	1	6	2.491
11	0	0	2	120	14	3	3	1	42	2.3983
11	1	0	6	30	12	1	4	1	1	2.8659
11	0	0	2	0	14	3	5	1	16	2.7493
11	1	0	2	120	13	2	6	1	5	1.9745
11	0	0	6	15	15	2	2	2	25	2.5389
11	0	0	4	30	11	6	6	2	48	3.4718
11	1	1	6	30	16	5	5	2	47	4.0655
11	0	1	8	0	14	1	3	1	4	2.8826
11	1	1	6	30	14	3	3	1	41	2.2733
11	0	0	4	60	15	4	4	1	12	2.4494
11	0	1	8	60	8	1	1	2	33	3.0386
11	1	1	8	30	2	1	2	1	15	2.4899
11	1	1	6	15	2	5	4	1	31	3.5229
11	1	1	2	60	1	4	4	1	33	1.7985
11	1	1	6	15	6	1	3	1	37	3.0387
11	0	1	4	0	4	3	1	1	35	2.24
11	0	1	6	60	2	1	3	1	6	3.4469
11	1	1	4	60	16	5	1	1	43	3.6978
11	0	1	8	120	11	6	6	2	47	2.5493
11	1	1	6	30	5	2	2	2	47	3.2574
11	1	0	8	120	16	3	3	2	55	2.6063
11	1	1	2	0	4	1	3	1	14	2.2389
11	1	0	2	120	4	1	4	1	34	2.2306
11	0	1	2	120	13	2	6	1	56	2.4721
11	0	0	8	15	8	5	5	2	38	3.9561
11	0	0	4	60	12	1	5	1	50	2.7743
11	0	0	2	30	13	6	4	1	20	3.1158
11	0	1	8	0	16	3	3	2	33	2.8742
11	1	1	2	120	5	2	3	1	17	2.29
11	1	0	8	15	4	1	3	1	27	3.6385
11	1	0	6	30	7	4	4	2	4	2.6493
11	1	1	2	15	15	6	6	2	11	4.4633
11	1	0	6	15	10	5	1	1	3	3.3324
11	0	1	6	0	12	5	4	1	40	2.1578
11	1	1	8	120	14	1	1	2	12	3.7717
11	0	0	2	15	10	1	1	1	54	3.5886
11	0	1	8	120	10	5	5	2	36	2.5743
11	1	0	6	0	16	1	3	1	38	2.7565
11	0	0	8	120	11	6	6	2	30	3.0242
11	1	0	2	60	3	6	4	1	11	2.7409
11	0	0	4	0	6	5	4	1	36	2.4827
11	0	0	8	15	15	4	4	2	6	3.3074
11	0	1	8	60	11	4	5	1	42	2.7409
11	1	1	8	15	13	2	5	2	10	2.6982
11	1	0	4	0	4	3	2	1	32	2.1483
11	1	0	2	60	7	2	3	1	31	2.6399
11	0	0	6	120	5	6	6	2	11	2.5077
11	0	1	4	15	9	2	2	1	37	2.7909
11	0	0	4	60	14	3	3	2	18	2.7315
11	1	0	8	30	11	2	2	2	41	2.491
11	1	0	2	0	5	2	2	1	46	1.939
11	0	0	2	15	3	2	1	1	46	2.491
11	0	0	6	60	7	6	6	2	7	3.2802
11	1	0	4	60	13	2	2	2	8	2.3233
11	0	1	2	0	14	3	2	1	41	2.315
11	1	0	2	120	1	6	6	2	4	2.6648
11	1	1	6	60	6	5	4	2	44	2.9159
11	1	0	8	60	11	4	5	2	3	2.7576
11	1	0	8	30	2	1	1	2	48	3.3551
11	0	1	6	15	15	2	2	2	20	3.6384
11	0	0	2	15	2	1	2	1	24	2.4389
11	0	1	8	0	3	6	1	1	49	2.0995
11	1	0	6	60	5	4	4	2	38	3.2158
11	1	0	2	60	15	2	5	1	50	2.0733
11	0	1	8	15	14	3	3	2	15	2.5481
11	0	1	6	0	5	6	6	2	1	3.2159
11	1	0	4	60	9	6	6	2	19	2.8054
11	0	1	8	15	9	6	6	2	9	2.4305
11	1	0	2	60	16	3	6	1	46	2.2827
11	1	1	4	30	14	1	3	1	14	3.8562
11	0	1	6	60	13	4	4	1	10	3.8312
11	1	0	4	0	3	2	2	1	8	2.566
11	1	1	8	0	10	5	5	2	52	3.2491
11	1	1	6	120	13	6	6	2	34	3.0897
11	0	0	6	30	14	3	3	2	22	2.3161
11	0	0	6	120	8	1	2	2	56	2.6805
11	1	1	8	120	6	1	4	1	16	2.9898
11	0	0	2	120	1	6	5	1	42	3.2053
11	0	1	6	15	16	3	3	2	8	2.0828
11	0	1	6	120	12	5	1	1	49	2.7565
11	0	0	2	15	11	2	1	1	11	1.8974
11	0	1	2	30	13	6	6	2	11	2.4827
11	0	0	8	0	3	6	6	2	1	2.4566
11	0	0	8	60	1	2	2	2	36	3.7635
11	0	0	8	15	12	1	1	2	47	2.8803
11	0	0	2	15	14	5	1	1	28	2.4327
11	0	1	8	15	13	2	2	2	8	2.289
11	1	1	4	15	1	2	2	1	11	1.9412
11	1	0	2	120	14	3	2	1	31	2.5731
11	0	0	6	30	13	2	2	2	53	2.7482
11	1	0	8	0	1	4	3	1	17	2.0661
11	0	0	8	60	3	4	4	1	2	3.3991
11	1	1	6	120	8	1	1	1	40	2.1828
11	1	1	4	120	13	4	1	1	50	3.6646
11	1	1	2	60	10	5	1	1	47	2.6826
11	1	1	2	30	8	1	4	1	25	2.8471
11	1	1	6	0	4	5	5	1	16	2.5827
11	1	1	4	15	10	3	3	2	56	3.1575
11	0	0	2	15	6	5	2	1	56	2.3745
11	0	0	2	0	13	2	1	1	23	2.2577
11	0	1	2	0	15	4	5	1	42	2.4077
11	0	0	6	0	9	2	3	1	40	2.9659
11	1	1	2	15	3	2	2	1	32	2.5805
11	0	0	2	60	16	3	5	1	22	3.1825
11	1	1	4	0	6	5	5	2	5	3.0325
11	1	0	4	120	2	1	3	2	7	3.373
11	1	1	2	120	6	3	2	1	26	2.5232
11	0	0	2	0	1	6	1	1	2	2.6243
11	1	0	6	0	4	5	6	1	3	2.3994
11	1	1	8	60	2	3	3	2	18	2.4577
11	0	1	4	120	11	2	5	2	51	2.8492
11	1	0	4	0	7	6	6	2	26	2.7992
11	1	1	4	60	9	6	6	2	19	2.0067
11	0	0	8	60	2	3	3	2	14	2.8492
11	0	1	2	30	3	4	5	1	1	2.5327
11	1	1	4	60	15	4	5	1	34	2.4244
11	0	1	8	60	13	6	6	2	37	2.0745
11	1	0	6	30	6	3	3	2	15	2.4577
11	0	1	2	60	6	1	1	1	26	2.5222
11	1	0	4	30	7	2	3	1	36	3.0982
11	1	0	2	0	13	2	2	1	31	2.3494
11	1	1	8	0	7	2	2	2	17	3.4635
11	1	0	6	120	13	6	5	2	48	2.8825
11	0	0	8	30	5	4	5	2	50	2.6649
11	0	0	8	15	4	1	1	2	49	2.7721
11	1	0	2	0	7	4	1	1	49	3.2647
11	1	1	8	30	13	4	4	2	53	2.3577
11	1	0	6	60	3	2	2	2	4	2.7326
11	0	0	6	30	6	3	3	2	27	1.9662
11	1	0	4	30	10	5	4	1	13	2.8409
11	0	0	8	30	15	6	6	2	27	3.3907
11	0	0	4	120	6	5	2	2	12	2.7232
11	1	0	4	30	14	1	1	1	39	2.9387
11	0	0	6	60	2	1	1	2	24	2.3316
11	1	1	4	30	8	3	2	1	53	2.5982
11	1	0	6	60	2	1	1	1	10	2.466
11	0	1	6	120	4	5	1	1	4	2.0911
11	1	1	2	15	12	3	4	1	13	2.1494
11	1	0	2	60	11	6	6	1	46	3.2564
11	0	1	8	15	1	6	6	2	25	2.1995
11	1	0	6	60	4	3	3	2	54	2.5064
11	0	0	2	60	10	5	4	1	14	2.4077
11	0	1	6	15	10	5	5	1	14	3.0909
11	0	0	8	120	15	2	2	2	19	3.7823
11	1	0	4	120	5	4	5	2	1	2.7409
11	0	1	8	120	1	4	4	2	8	2.541
11	1	1	8	30	7	6	6	2	11	2.2233
11	1	1	2	30	1	2	6	1	29	2.6803
11	0	1	4	30	15	2	2	1	43	2.8971
11	0	1	2	60	3	6	6	1	38	2.139
11	1	1	8	120	3	6	6	2	54	3.4407
11	1	0	2	120	15	4	2	1	33	2.5993
11	1	1	6	30	6	3	3	2	54	2.8076
11	0	1	2	15	5	4	4	1	4	2.4577
11	1	0	8	30	14	5	5	2	21	2.7742
11	1	1	8	30	6	5	5	2	25	2.9731
11	0	0	4	15	16	1	5	1	10	1.9973
11	0	1	8	120	6	1	1	2	42	3.0147
11	1	1	6	0	16	1	1	2	18	2.4472
11	0	0	6	120	1	2	2	2	20	2.7065
11	0	1	6	15	7	2	2	2	24	2.5888
11	1	1	8	0	6	1	2	2	5	2.3316
11	1	0	4	60	4	1	3	1	23	2.2148
11	1	0	8	60	2	3	3	2	9	2.641
11	0	0	6	60	14	5	5	1	39	2.8159
11	0	0	2	120	12	1	4	1	31	2.8887
11	1	1	2	60	2	5	4	1	2	2.2733
11	0	0	2	30	3	4	4	1	46	2.316
11	0	0	4	15	10	3	3	2	10	2.1994
11	0	1	6	30	7	4	4	2	11	2.6576
11	0	0	8	15	5	2	1	2	25	3.7479
11	1	1	6	120	1	2	2	2	5	2.5804
11	1	1	2	60	3	6	6	2	7	2.2723
11	0	1	6	120	2	3	3	2	12	2.5316
11	0	0	8	120	16	3	3	2	6	2.1828
11	1	0	4	60	5	2	2	2	40	2.6076
11	0	0	2	60	11	6	2	1	45	2.2639
11	1	0	6	15	3	6	6	2	37	2.2244
11	1	1	4	0	3	2	2	1	50	2.4577
11	1	0	8	0	11	6	6	2	25	2.9075
11	1	1	4	120	7	6	6	2	56	2.2161
11	1	0	2	15	12	3	3	1	1	2.5077
11	1	0	6	120	2	3	3	2	1	2.0161
11	0	1	4	120	2	1	2	1	33	3.0804
11	1	0	4	15	12	5	1	1	33	2.2994
11	0	0	8	0	11	6	6	2	28	2.3161
11	0	0	2	30	16	1	4	1	22	2.14
11	1	1	8	120	16	3	3	2	49	2.4244
11	1	1	6	60	14	5	5	2	30	2.4577
11	0	0	2	120	7	4	1	1	47	2.566
11	1	1	4	60	13	2	5	2	27	2.24
11	0	1	8	30	2	1	1	2	13	3.4478
11	0	0	6	30	1	6	6	2	16	2.7326
11	0	1	8	120	2	5	5	2	39	2.3161
11	0	1	4	30	14	1	1	1	20	3.3718
11	0	0	8	120	10	5	5	2	44	2.6243
11	0	1	4	120	7	6	6	2	31	2.5732
11	0	1	4	15	11	4	5	1	52	2.9742
11	1	0	6	120	4	5	5	2	15	2.6397
11	1	0	2	0	4	1	1	1	2	2.6076
11	1	1	8	15	15	4	5	2	21	2.4244
11	0	0	4	0	15	6	6	2	16	3.0731
11	0	0	6	60	6	5	5	2	41	3.0242
11	1	0	2	0	8	5	2	1	36	2.0078
11	0	0	8	120	14	1	1	2	35	2.7387
11	1	0	8	60	5	6	6	2	1	2.8221
11	0	1	6	120	8	1	1	2	37	2.5743
11	0	1	2	0	9	6	1	1	21	2.4328
11	1	0	8	0	16	3	3	2	4	2.0745
11	1	0	6	120	3	4	6	2	35	3.7323
11	0	0	8	60	11	4	5	2	55	3.0325
11	0	0	2	30	5	6	6	1	15	2.4732
11	1	1	2	60	9	4	2	1	24	3.0575
11	1	1	2	0	15	4	1	1	55	2.3827
11	1	1	2	15	14	5	6	1	3	2.5493
11	1	0	2	120	9	6	6	2	50	3.3719
11	0	0	8	0	6	1	5	2	10	2.5899
11	1	1	4	0	15	6	6	2	37	2.8326
11	1	1	8	0	2	5	5	1	32	2.8076
11	0	0	8	15	1	6	6	2	4	3.047
11	1	0	6	0	8	1	1	1	39	3.0054
11	1	0	4	15	8	1	2	1	22	3.8062
11	1	1	4	120	4	3	3	2	19	1.9995
11	0	0	4	30	3	6	6	2	12	3.3907
11	1	1	2	30	3	4	1	1	30	2.2827
11	0	0	8	30	2	1	1	1	22	3.0065
11	1	0	4	60	15	4	5	1	26	3.2313
11	0	1	6	0	2	3	3	2	54	2.441
11	0	1	6	0	9	2	2	2	4	2.4077
11	1	1	8	120	1	4	5	1	40	2.7826
11	0	1	8	15	6	3	3	2	6	2.7326
11	1	1	8	30	3	2	2	2	18	2.9065
11	1	1	2	120	9	6	6	2	32	2.7388
11	1	1	8	30	12	3	3	1	41	3.524
11	0	1	6	60	6	5	5	2	47	3.0075
11	1	1	2	120	8	5	4	1	19	2.3577
11	1	1	2	60	6	1	3	1	1	2.2317
11	1	0	8	15	16	5	5	2	32	2.8492
11	0	0	6	15	14	1	1	2	40	2.9304
11	0	0	8	60	8	1	1	2	2	3.0887
11	0	0	2	30	2	3	3	2	17	2.591
11	1	1	2	15	13	4	2	1	42	3.8824
11	1	1	6	60	5	4	5	2	16	3.0242
11	0	1	6	120	16	1	1	2	54	2.1723
11	0	1	4	60	9	6	6	2	40	2.3327
11	1	1	2	0	5	2	5	1	48	2.4327
11	0	0	8	15	14	3	3	2	31	2.2567
11	1	0	6	120	8	1	1	2	29	3.022
11	1	0	4	0	13	4	3	1	51	2.5316
11	1	1	6	15	9	4	5	1	41	2.0995
11	1	0	6	30	9	6	6	2	37	2.7482
11	0	0	8	15	16	5	5	2	31	3.0647
11	1	1	8	15	7	4	4	2	43	2.1161
11	1	0	2	30	10	3	2	1	13	2.5078
11	0	0	2	0	8	5	1	1	56	3.0825
11	0	1	4	0	14	5	5	1	56	2.3161
11	0	1	6	15	8	3	3	2	1	2.0911
11	1	0	2	30	9	2	3	1	10	2.3639
11	0	1	4	30	16	3	3	2	52	2.3566
11	0	1	6	0	1	2	2	2	7	2.2494
11	1	0	2	15	6	5	2	1	28	2.2067
11	1	1	2	60	11	6	1	1	9	2.8076
11	0	1	2	15	3	2	4	1	35	2.4554
11	1	1	6	15	8	3	3	2	36	2.2994
11	0	0	2	120	9	6	6	2	32	3.2991
11	0	0	4	15	13	6	6	2	19	2.0828
11	0	1	4	60	7	4	5	2	4	2.7315
11	1	0	6	0	5	6	6	2	18	3.5146
11	1	1	4	0	11	2	3	1	43	2.541
11	1	1	4	0	5	4	2	1	6	2.9076
11	1	0	6	30	4	1	4	1	34	2.5222
11	1	0	8	120	7	2	2	2	16	2.3971
11	0	0	6	0	16	1	1	1	26	2.9731
11	0	1	8	30	13	4	5	2	8	2.4982
11	1	0	2	60	9	4	5	1	12	1.9912
11	0	0	6	15	2	5	5	2	55	2.5493
11	0	0	4	0	11	2	1	1	17	2.5743
11	1	0	2	30	1	2	3	1	6	2.0485
11	1	0	2	0	14	3	2	1	34	2.1994
11	0	1	6	15	9	4	4	2	42	2.4493
11	1	1	6	0	9	2	2	2	45	2.8242
11	0	0	6	30	15	4	5	2	27	2.2577
11	1	1	2	120	15	4	3	1	5	2.3994
11	1	0	8	30	3	2	2	2	19	2.9564
11	1	1	8	15	12	1	1	2	46	2.7471
11	0	0	4	30	2	5	3	2	43	2.2078
11	1	1	4	120	6	5	3	1	10	2.8898
11	1	0	8	15	6	3	3	2	15	2.8492
11	1	1	2	0	1	6	6	1	36	2.2566
11	0	1	2	30	4	5	2	1	12	2.2244
11	0	1	4	30	8	3	3	1	49	2.0161
11	1	1	4	120	14	5	5	1	11	3.0742
11	1	0	6	15	2	5	5	2	3	2.1745
11	0	0	6	60	10	1	1	1	24	2.4566
11	0	1	2	15	4	3	2	1	20	1.9995
11	0	0	4	120	3	2	1	1	7	3.4491
11	0	0	8	30	13	4	4	1	52	3.3813
11	1	1	8	15	16	5	5	1	46	3.3574
11	1	0	4	30	6	1	1	1	43	2.2473
11	1	0	2	30	11	4	4	1	24	2.8064
11	0	1	8	0	8	3	3	1	50	2.7826
11	0	1	2	30	11	4	5	1	21	2.8159
11	1	0	8	15	1	6	6	2	21	3.1991
11	1	0	8	60	16	1	1	2	21	2.6387
11	0	1	8	30	14	5	5	2	47	3.699
11	1	0	6	15	8	3	3	2	13	2.516
11	1	1	2	30	13	6	6	2	18	3.0313
11	1	1	4	0	10	1	3	2	52	3.247
11	0	0	6	0	11	4	4	2	52	2.6647
11	1	0	6	60	6	5	5	1	38	3.0909
11	0	0	2	120	5	2	3	1	19	2.4889
11	0	1	2	0	8	5	2	1	35	2.9492
11	0	1	6	30	12	1	5	2	41	2.6555
11	0	0	2	15	4	3	2	1	30	2.0734
11	0	1	8	60	1	2	2	2	14	2.4494
11	0	0	4	15	4	5	2	2	32	2.6563
11	1	0	6	0	12	5	5	2	6	2.6326
11	1	0	4	120	12	3	3	1	33	2.3244
11	0	1	6	120	13	6	6	2	52	2.29
11	0	0	8	30	12	3	3	2	10	3.0325
11	0	1	8	30	15	6	6	2	20	2.3305
11	0	0	4	0	2	1	2	1	34	2.0389
11	1	1	2	15	2	1	1	1	1	2.9721
11	1	1	6	15	7	2	2	2	34	2.4389
11	1	0	6	0	3	4	2	1	12	2.1733
11	0	0	4	120	4	3	3	2	47	1.8828
11	1	0	6	60	7	6	6	2	40	2.366
11	1	1	2	30	11	4	3	1	41	2.3327
11	0	1	2	60	15	2	4	1	1	2.3174
11	1	1	2	120	4	1	5	1	19	1.9401
11	0	1	2	60	16	3	1	1	5	2.8827
11	0	0	4	120	14	5	5	2	18	2.9992
11	1	1	8	30	14	5	5	2	19	2.2327
11	1	1	2	0	8	5	5	1	36	2.2411
11	0	1	6	30	4	1	2	2	21	3.6801
11	1	1	4	0	7	6	6	2	45	2.1161
11	0	1	8	0	10	5	2	1	27	2.7576
11	0	0	6	60	15	6	6	2	35	2.5555
11	1	1	2	15	10	1	2	1	13	2.9138
11	0	0	2	120	13	2	5	1	28	2.6888
11	0	1	8	15	8	5	1	2	18	4.4321
11	0	1	2	120	6	3	1	1	3	3.0992
11	1	0	4	0	2	1	3	1	12	2.3994
11	1	0	4	60	8	5	5	1	47	4.4227
11	1	0	6	60	14	5	5	2	22	2.1733
11	1	1	6	15	15	2	2	2	15	2.6576
11	1	0	4	60	6	3	3	2	28	3.0897
11	0	0	8	0	15	2	2	2	28	1.9825
11	1	0	4	60	12	1	5	1	51	2.315
11	1	0	4	60	14	3	3	2	24	2.5993
11	0	0	2	30	10	3	1	1	10	2.541
11	0	1	8	60	9	2	2	2	40	2.8076
11	1	0	6	15	7	2	2	2	50	2.1973
11	1	1	6	30	4	1	1	2	53	2.4316
11	0	1	6	120	9	2	5	2	43	3.348
11	1	0	4	0	10	1	1	1	20	2.7553
11	1	1	8	0	16	3	3	2	17	1.9911
11	1	0	8	0	3	6	6	2	42	2.4244
11	1	1	4	60	12	1	1	1	50	3.1553
11	0	0	4	60	7	4	5	1	44	2.1817
11	1	0	2	15	15	6	6	2	23	3.2397
11	1	1	2	30	5	6	6	2	13	2.466
11	0	1	6	120	1	2	2	2	2	2.447
11	1	0	2	30	5	6	6	2	28	1.9049
11	1	0	2	15	4	3	3	1	23	2.3577
11	0	1	4	15	2	3	2	2	41	2.1328
11	0	0	4	15	2	3	3	2	41	2.8159
11	1	0	8	0	6	1	1	2	36	2.2056
11	1	1	6	30	12	1	4	1	37	2.4982
11	1	0	4	30	16	3	3	2	56	2.466
11	0	0	2	120	4	1	1	1	10	2.2233
11	1	1	8	15	4	1	4	1	30	2.8053
11	1	0	4	120	10	1	1	1	30	2.4316
11	0	0	4	60	5	2	2	2	23	2.9387
11	1	1	4	0	2	1	4	1	22	2.4471
11	1	1	8	120	7	2	3	2	47	2.3899
11	0	1	4	0	12	3	1	1	53	3.2575
11	1	0	8	0	10	5	5	2	7	2.8147
11	0	0	8	120	8	3	3	2	2	2.1245
11	0	1	6	0	3	4	4	1	5	1.9745
11	0	1	8	60	3	4	4	2	40	2.566
11	0	0	8	15	9	6	6	2	9	2.7493
11	0	0	4	0	3	2	6	1	46	2.7743
11	1	0	6	15	6	1	1	1	1	2.7815
11	1	1	8	30	15	6	6	2	52	2.2556
11	1	0	4	60	16	5	5	2	17	2.165
11	0	1	4	30	1	4	5	1	38	1.9412
11	1	0	4	0	11	2	4	1	25	2.7148
11	1	0	4	15	1	2	2	1	17	2.5054
11	0	1	6	15	11	6	6	2	14	2.4306
11	0	0	4	0	4	3	3	1	38	2.3399
11	1	1	6	120	4	5	5	2	23	2.341
11	0	0	6	120	12	5	5	1	1	2.2483
11	0	1	6	60	14	5	4	1	31	2.6649
11	0	1	6	15	3	6	6	2	55	2.3056
11	1	1	2	0	9	6	1	1	9	2.0995
11	1	1	8	60	10	3	2	2	13	3.4491
11	1	1	8	60	11	4	4	2	52	2.2827
11	1	1	8	120	11	6	6	2	43	2.7909
11	1	1	6	0	10	3	3	2	6	1.9828
11	1	0	8	0	14	1	2	2	40	2.4972
11	0	1	2	60	8	3	1	1	45	2.3744
11	0	0	8	60	12	5	6	1	41	3.7574
11	0	1	4	30	11	6	6	2	27	2.3827
11	1	1	4	30	6	1	2	1	54	2.5315
11	1	0	2	60	1	4	1	1	10	1.9734
11	1	1	6	0	12	5	5	1	17	2.2744
11	0	0	2	30	8	1	5	1	15	2.1484
11	0	0	2	0	12	1	6	1	38	2.2317
11	0	1	4	0	11	2	2	1	25	2.2889
11	1	0	8	30	10	1	1	2	34	2.9648
11	1	0	6	0	9	2	2	2	1	2.2305
11	0	1	4	30	6	1	1	1	24	2.9054
11	0	0	6	120	2	3	3	2	52	2.9742
11	1	1	2	15	11	2	2	1	14	1.8829
11	0	1	2	30	2	3	1	1	6	2.7565
11	0	1	8	15	12	1	1	2	49	2.3077
11	0	1	6	30	14	3	3	2	21	1.9662
11	1	1	2	30	16	1	2	1	26	2.6471
11	1	1	8	120	15	2	2	2	44	2.6982
11	1	0	8	120	11	6	6	2	13	2.6721
11	0	1	8	60	5	6	6	2	6	3.2803
11	0	1	6	0	16	1	2	1	39	2.6388
11	1	0	8	15	8	5	5	1	22	3.5812
11	0	1	2	0	1	6	4	1	50	2.7993
11	1	1	6	120	9	2	2	2	2	2.2389
11	1	1	4	15	12	5	5	2	39	2.3898
11	1	0	4	15	13	6	6	2	2	2.3316
11	1	0	2	15	14	5	1	1	43	2.4993
11	1	1	8	15	8	5	2	2	2	2.2744
11	1	0	2	0	6	3	5	1	51	2.0411
11	0	0	4	15	1	2	3	1	26	4.1811
11	0	1	6	30	1	6	6	2	42	2.9409
11	1	1	8	60	9	2	2	2	30	3.1564
11	1	0	6	0	13	6	6	2	56	3.3803
11	1	0	8	120	3	6	6	2	32	2.2828
11	1	1	4	30	10	5	5	1	44	2.1661
11	0	1	6	30	8	5	5	1	35	2.5649
11	0	1	4	60	1	6	6	2	45	2.0578
11	1	0	8	60	4	5	5	2	34	2.0328
11	0	1	6	15	6	1	5	2	22	2.7388
11	0	0	8	30	6	5	5	2	27	2.2661
11	0	1	4	30	7	2	2	2	30	2.366
11	1	0	6	15	15	2	2	2	38	3.2553
11	0	1	8	30	4	3	3	2	40	2.708
11	0	1	4	60	12	1	1	1	35	3.1479
11	0	0	4	120	11	2	1	1	5	2.0307
11	1	1	2	0	14	3	4	1	33	2.441
11	0	0	2	30	9	2	3	1	5	1.9328
11	0	1	8	120	16	3	3	2	53	2.3494
11	0	0	2	60	8	3	4	1	49	2.8826
11	0	1	2	0	6	3	1	1	53	2.2577
11	1	0	4	30	8	3	3	2	46	2.3077
11	0	0	4	15	12	5	5	2	51	2.8242
11	0	1	2	0	12	1	3	1	48	1.8984
11	1	0	6	60	13	4	4	2	56	3.3563
11	0	1	4	30	9	4	5	2	25	2.5493
11	1	0	6	120	1	2	2	2	32	2.7909
11	1	0	6	30	14	3	3	2	35	2.5827
11	1	1	4	15	8	1	3	2	48	2.0473
11	1	1	2	30	9	2	1	1	47	2.2733
11	1	0	4	15	9	2	2	2	15	2.9825
11	1	0	2	120	7	4	2	1	45	2.5316
11	1	1	6	30	15	4	4	2	49	2.7493
11	0	1	4	0	7	6	6	2	17	2.3983
11	1	0	4	15	5	6	6	2	51	2.2053
11	1	0	4	120	3	2	2	2	41	3.0564
11	0	1	2	120	12	1	2	1	16	2.064
11	1	0	4	15	2	3	3	1	46	2.4827
11	1	1	6	30	7	4	4	2	6	2.9492
11	0	1	2	60	11	6	6	2	28	2.6399
11	1	1	6	30	1	6	6	2	23	2.314
11	0	1	2	30	10	3	1	1	17	2.9159
11	1	1	2	60	15	2	5	2	31	2.2494
11	0	1	6	60	5	4	4	2	52	2.6147
11	1	1	2	0	7	4	2	1	55	2.4743
11	1	1	6	15	10	5	5	1	4	2.416
11	0	1	8	0	2	5	2	1	30	2.2733
11	0	1	4	15	8	1	1	1	27	3.1553
11	1	0	2	30	13	6	6	2	16	3.0492
11	1	0	2	0	16	5	2	1	41	3.3158
11	0	0	8	120	9	4	4	2	19	2.8326
11	0	1	8	60	10	3	3	2	29	2.391
11	0	1	4	120	12	3	2	2	42	2.416
11	0	1	8	15	4	1	1	2	40	2.2556
11	1	0	8	120	9	4	4	2	44	2.265
11	1	1	4	0	12	3	3	2	16	2.3494
11	0	1	2	120	16	5	1	1	22	2.3494
11	0	1	8	120	7	2	2	2	16	2.3472
11	0	0	8	0	16	3	3	2	3	2.8076
11	0	0	4	60	8	5	5	2	42	2.1244
11	1	0	6	120	10	3	3	2	29	1.9745
11	1	0	4	60	1	6	6	2	41	2.2733
11	0	1	4	30	2	5	5	2	11	2.59
11	0	1	8	30	12	3	3	2	21	2.3733
11	0	1	2	30	8	1	1	1	1	3.3803
11	0	0	6	30	9	6	6	2	23	2.5577
11	1	1	6	15	14	1	1	1	14	3.7156
11	0	1	6	120	5	6	6	2	55	3.1491
11	0	0	2	60	15	2	6	1	11	2.8315
11	0	1	8	0	6	1	6	1	3	2.4555
11	0	0	2	30	4	5	5	1	24	2.2078
11	1	1	4	30	9	4	4	2	27	3.2492
11	0	1	6	0	8	1	3	1	53	2.5993
11	0	1	6	30	5	2	2	2	14	2.3233
11	1	0	2	60	8	3	2	1	51	2.566
11	0	0	6	120	16	1	1	2	51	2.3556
11	1	1	8	15	1	6	6	2	27	2.8721
11	1	1	2	0	12	1	2	1	54	3.272
11	0	1	4	15	13	6	6	2	26	2.6555
11	0	0	8	30	10	1	1	2	11	2.1056
11	0	0	6	120	3	4	4	2	33	2.5493
11	1	0	2	15	2	1	2	1	49	2.2056
11	0	1	8	15	15	4	4	1	23	2.6232
11	1	1	4	60	6	3	3	2	11	2.1828
11	0	1	4	15	10	3	3	2	11	2.0828
11	1	0	8	0	15	2	2	2	29	2.5327
11	0	0	8	0	9	4	4	2	43	2.315
11	0	0	4	15	3	4	5	2	11	2.591
11	0	1	6	0	10	3	3	1	8	2.3577
11	0	0	8	0	14	1	2	1	49	2.6805
11	1	0	2	0	9	6	6	2	28	2.2827
11	0	0	4	15	9	2	2	2	52	2.6649
11	0	0	6	60	3	2	2	2	34	2.5066
11	1	1	8	60	5	6	6	2	49	2.722
11	0	0	4	0	14	5	5	1	53	2.4066
11	0	1	4	0	2	1	5	1	44	2.1973
11	1	0	8	0	7	2	2	2	48	3.1231
11	1	1	8	30	5	4	4	2	35	2.2411
11	1	0	8	30	12	3	3	2	3	2.5493
11	0	0	8	0	8	3	2	2	55	2.2827
11	0	1	8	15	5	2	2	2	16	2.8076
11	1	0	2	30	16	1	1	1	20	2.1056
11	0	0	6	60	4	3	3	2	37	2.1078
11	1	1	4	15	13	6	6	2	9	2.4494
11	1	0	2	120	5	2	1	2	22	2.3139
11	1	0	2	15	7	6	4	1	39	2.6055
11	1	0	8	60	3	4	4	2	12	1.9995
11	0	1	2	0	7	4	5	1	20	2.1995
11	1	1	8	15	9	6	6	2	19	2.2317
11	1	0	8	120	2	5	5	2	46	3.0731
11	1	1	6	0	13	6	6	2	15	2.5138
11	1	0	2	60	14	1	6	1	43	2.0578
11	1	1	6	15	1	4	1	1	22	2.3494
11	1	1	2	30	4	5	2	1	13	2.3827
11	0	1	2	120	8	5	5	2	17	2.873
11	0	0	2	30	1	2	3	1	36	2.2411
11	0	0	8	60	5	6	6	2	35	2.8492
11	0	0	8	30	7	6	6	2	22	2.8077
11	1	1	8	60	1	2	2	2	5	2.466
11	1	1	6	30	9	6	6	2	12	2.9992
11	1	1	6	120	11	4	5	2	55	2.4244
11	0	0	8	30	3	2	2	2	43	2.5077
11	1	1	4	15	11	4	5	2	35	2.1567
11	1	1	6	60	15	6	6	2	10	2.2411
11	1	1	4	0	4	3	1	1	33	2.1828
11	1	0	8	15	9	6	6	2	28	2.6471
11	1	0	2	15	3	2	4	1	10	2.1828
11	0	1	6	60	11	2	2	2	24	2.6993
11	0	0	2	0	5	2	1	1	29	4.0467
11	0	0	6	60	11	2	2	2	25	2.8553
11	0	0	8	0	2	5	1	2	36	2.4077
11	1	1	4	15	9	2	2	2	8	1.9151
11	1	0	8	120	10	5	5	2	44	2.5149
11	1	0	2	30	2	3	3	2	21	2.0745
11	1	0	4	30	15	2	2	2	44	2.1744
11	1	1	2	60	7	2	2	1	33	2.7232
11	0	0	8	0	7	2	2	2	54	3.0136
11	1	0	6	15	14	1	1	2	5	2.6138
11	0	1	2	15	11	2	1	1	12	2.591
11	0	0	6	120	10	3	3	2	41	1.9901
11	0	1	6	0	11	4	3	1	44	1.9578
11	1	0	8	120	6	1	1	1	23	2.4722
11	1	0	8	0	2	5	1	1	26	2.8159
11	0	0	4	120	13	4	4	1	38	2.7159
11	0	0	4	30	10	5	5	2	5	2.3077
11	1	1	6	0	2	3	4	1	48	2.5493
11	1	1	2	15	7	6	5	1	15	2.4827
11	1	0	8	60	9	2	2	2	14	2.3161
11	1	0	4	120	4	3	3	2	32	2.8992
11	0	1	8	60	16	1	1	2	26	2.6553
11	1	1	2	120	13	2	6	1	32	2.3305
11	0	0	4	120	12	3	3	2	26	2.391
11	0	0	6	15	7	2	2	2	29	2.6887
11	0	0	6	15	9	4	4	2	7	2.6326
11	1	0	4	0	14	5	5	1	53	2.1994
11	1	1	8	0	15	2	2	2	24	2.164
11	1	1	4	30	15	2	2	2	24	2.4399
11	1	1	4	120	5	4	3	1	8	2.0411
11	0	0	2	120	16	5	5	1	26	2.4077
11	1	0	4	0	15	6	6	2	9	2.8053
11	1	1	2	120	1	6	6	2	23	2.4745
11	1	0	8	120	8	3	3	2	55	1.9662
11	1	0	2	120	16	5	1	1	46	2.2575
11	1	0	4	0	6	5	5	2	47	3.0729
11	1	1	6	15	3	6	5	1	33	1.9578
11	0	0	4	30	6	1	1	2	21	3.0387
11	0	1	2	120	9	6	6	2	24	2.1722
11	1	1	4	120	11	2	5	2	9	2.34
11	0	0	2	60	14	1	2	1	4	2.2389
11	1	1	4	120	12	3	2	1	27	2.2411
11	1	1	6	120	3	4	4	2	8	3.0242
11	0	0	8	120	7	2	2	2	14	2.5316
11	0	0	2	60	2	5	1	1	25	2.1911
11	1	0	6	120	16	1	1	2	37	2.5055
11	0	1	2	30	5	6	4	1	44	2.064
11	0	1	4	120	6	5	3	2	28	2.8576
11	0	1	4	15	5	6	6	2	13	2.8969
11	0	1	8	120	8	3	3	2	36	1.9578
11	0	0	2	15	13	4	4	1	14	2.6993
11	1	1	2	0	13	2	5	1	48	3.0064
11	0	1	8	0	9	4	4	2	52	2.4233
11	1	1	2	0	6	3	4	1	50	2.5077
11	1	0	6	60	15	6	6	2	17	2.2815
11	1	0	4	30	11	6	6	2	21	2.4827
11	1	1	4	30	11	6	5	2	41	2.4744
11	1	0	2	30	4	5	2	1	54	1.9662
11	0	0	2	0	6	3	1	1	48	2.1494
11	0	0	6	15	10	5	5	2	41	2.6916
11	0	0	4	120	7	6	6	2	7	2.1578
11	1	0	4	15	10	3	3	2	3	2.1661
11	0	1	4	15	4	5	2	1	22	2.466
11	0	1	8	15	16	5	5	2	13	2.8909
11	1	0	6	15	9	4	4	1	20	3.1491
11	0	0	2	15	7	6	6	2	30	2.1661
11	0	0	4	15	11	4	4	2	51	2.566
11	0	0	8	60	9	2	1	2	41	3.0054
11	0	0	8	30	4	3	3	2	13	2.1484
11	1	0	4	120	6	5	1	2	15	2.641
11	1	1	2	30	2	3	3	2	45	1.9412
11	1	0	6	120	5	6	6	2	31	3.5896
11	1	0	6	30	13	2	2	2	14	2.5327
11	1	0	8	120	15	2	1	2	22	3.6562
11	1	1	6	15	16	3	3	2	5	2.1578
11	1	1	4	15	2	3	3	2	23	2.3161
11	1	1	4	0	13	4	2	1	44	3.1158
11	0	1	4	15	12	5	5	1	37	2.691
11	1	0	8	30	15	6	6	2	32	3.1991
11	0	1	8	60	2	3	3	2	20	2.2161
11	1	1	8	15	5	2	2	2	12	2.4972
11	0	1	4	0	3	2	2	1	27	1.9901
11	0	0	8	0	10	5	5	2	32	2.2983
11	0	1	8	0	1	4	4	1	47	2.4566
11	0	0	4	60	13	2	2	2	50	2.2566
11	1	1	8	15	6	3	1	2	44	3.0575
11	1	0	8	120	1	4	4	2	25	2.5243
11	1	1	6	60	7	6	6	2	48	1.9897
11	0	1	2	0	5	2	4	1	8	2.4244
11	0	1	4	15	3	4	5	1	14	2.666
11	0	1	8	30	7	6	6	2	51	2.6659
11	1	1	4	120	2	1	5	2	10	3.2468
11	0	0	4	30	15	2	1	1	29	2.5805
11	1	1	4	60	7	4	4	2	7	1.9245
11	1	1	6	120	5	6	6	2	37	2.3638
11	1	1	8	60	3	4	4	2	19	2.3494
11	1	1	8	120	2	5	5	2	55	2.4732
11	0	0	2	30	12	5	2	1	8	2.0328
11	1	1	8	120	9	4	4	1	14	2.4982
11	0	1	4	30	10	5	4	1	23	2.0578
11	0	0	2	60	9	4	4	1	13	2.641
11	0	1	4	30	3	6	6	2	25	3.0064
11	1	0	8	30	13	4	4	2	33	2.8492
11	0	0	2	120	8	5	4	1	34	2.2577
11	0	0	6	60	5	4	4	2	47	2.5327
11	0	0	4	30	16	3	3	2	16	2.6909
11	1	0	4	120	7	6	6	2	18	2.5649
11	0	0	4	120	15	6	6	2	56	3.5157
11	0	0	4	0	7	6	6	2	4	2.3744
11	1	0	4	30	9	4	4	2	4	2.0495
11	0	0	4	30	7	2	2	2	13	2.6493
11	1	1	8	30	4	3	3	2	56	2.19
11	0	1	2	120	4	1	1	1	9	2.4222
11	0	0	6	120	4	5	5	2	35	3.0492
11	0	1	4	0	10	1	5	1	54	1.9162
11	1	1	8	0	9	4	4	2	55	2.7065
11	0	1	4	120	14	5	4	1	21	2.3244
11	1	1	4	120	10	1	1	1	3	3.0387
11	0	1	6	60	12	3	3	2	36	1.9745
11	0	1	4	15	16	1	3	2	26	2.416
11	0	0	4	15	8	1	2	1	7	2.672
11	1	0	8	30	4	3	3	2	2	2.3316
11	1	1	8	60	4	5	3	2	47	3.6407
11	0	1	2	60	7	2	3	1	15	2.4805
11	0	1	4	60	5	2	2	2	20	2.8887
11	1	1	4	30	7	2	1	2	9	2.8387
11	0	0	6	0	4	5	5	2	48	2.7232
11	0	1	2	60	10	5	5	1	15	1.8912
11	1	1	8	60	8	1	1	2	33	2.3887
11	1	1	2	60	16	3	1	1	9	2.591
11	0	1	2	120	7	4	5	1	30	2.3161
11	0	0	6	120	9	2	2	2	45	2.2316
11	1	1	2	120	16	5	2	1	51	2.7326
11	0	0	6	15	3	6	6	2	8	2.6732
11	0	0	2	60	6	1	6	1	17	2.5222
11	1	0	2	0	12	1	6	1	35	3.5468
11	0	1	6	30	16	5	5	1	34	2.0911
11	0	1	2	120	14	3	3	1	8	3.0814
11	0	1	4	60	4	1	3	1	43	3.1885
11	0	1	6	60	3	2	2	2	44	1.9734
11	0	1	8	30	3	2	2	2	37	2.3327
11	1	0	8	30	6	5	5	2	23	2.9409
11	1	0	4	60	7	4	4	2	28	1.9412
11	0	0	4	60	4	1	1	2	4	1.9995
11	0	0	2	0	4	1	1	1	54	2.972
11	0	1	4	60	13	2	2	1	10	2.4555
11	0	0	4	120	5	4	4	2	52	2.8898
11	1	1	6	120	16	1	1	1	53	2.2305
11	1	0	4	15	11	4	5	1	45	2.2328
11	1	0	6	0	11	4	4	2	5	1.9578
11	0	1	6	15	1	4	5	2	37	2.2328
11	0	0	4	30	1	4	4	2	15	2.6243
11	0	0	8	60	16	1	1	2	18	2.8159
11	1	1	2	120	7	4	4	2	42	2.1567
11	1	0	8	30	7	6	6	2	2	2.2317
11	1	1	6	0	1	2	2	2	48	2.8742
11	0	0	6	60	13	4	4	2	23	2.0661
11	1	0	2	15	11	2	4	1	46	2.6565
11	0	0	2	15	5	4	2	1	34	2.9981
11	0	1	6	120	10	3	3	2	6	2.5826
11	0	1	8	30	10	1	1	2	56	2.9637
11	0	1	4	60	14	3	3	2	53	2.3816
11	0	0	8	0	1	4	2	1	27	2.466
11	0	0	8	30	11	2	2	2	6	1.9745
11	0	0	2	0	15	4	1	1	18	3.2147
11	1	0	2	0	1	6	4	1	16	2.5482
11	0	1	2	15	7	6	6	2	25	2.6638
11	0	0	6	15	8	3	3	2	51	2.0911
11	0	1	4	0	15	6	6	2	13	2.5409
11	0	0	6	0	2	3	3	2	31	2.1744
11	1	0	6	120	12	5	5	2	50	2.566
11	0	0	4	60	1	6	6	2	26	3.1804
11	0	0	6	30	16	5	5	2	6	2.0328
11	0	0	2	0	16	5	1	1	36	2.0578
11	0	0	8	15	6	3	3	2	20	2.1661
11	1	1	8	60	13	6	6	2	44	2.8076
11	0	0	4	60	16	5	5	2	39	1.9828
11	0	0	2	0	9	6	6	1	16	2.416
11	1	0	8	60	10	3	3	2	45	2.4327
11	1	1	6	30	13	2	3	2	43	2.6576
11	1	0	8	30	5	4	4	2	11	2.1067
11	1	1	2	30	12	5	2	1	29	2.8159
11	1	1	6	60	10	1	1	1	53	2.5482
11	0	1	2	120	5	2	1	1	53	2.7221
11	1	1	2	30	10	3	4	1	29	2.6576
11	1	0	4	30	2	5	5	2	38	2.7732
11	0	0	4	0	13	4	3	1	32	2.7493
11	1	0	4	15	16	1	4	1	45	2.2054
11	1	0	2	30	8	1	1	1	7	2.3733
11	1	0	2	15	10	1	2	1	23	2.3972
11	0	0	6	0	5	6	5	2	24	2.8134
11	0	1	2	30	1	2	4	1	34	2.2328
11	0	0	8	120	1	4	4	2	22	2.1067
11	1	0	6	60	10	1	1	2	48	2.8242
11	0	0	4	0	5	4	1	1	43	2.4993
11	0	0	8	60	10	3	3	2	30	2.0995
11	0	0	6	30	5	2	2	2	20	2.7576
11	1	1	4	15	4	5	3	2	10	2.2911
11	1	1	6	0	11	4	4	2	17	2.1828
11	0	1	4	15	1	2	2	2	50	2.3066
11	0	0	6	15	6	1	1	2	8	2.7565
11	0	1	6	120	11	4	4	2	56	2.0078
11	1	1	6	15	11	6	6	2	52	1.939
11	1	0	6	120	11	4	4	2	49	2.1994
11	0	0	6	0	10	3	3	2	53	1.9079
11	0	1	6	120	3	4	4	2	26	2.1744
11	0	1	8	30	5	4	4	2	49	2.2744
11	0	1	2	15	2	1	2	1	34	3.5636
11	0	1	2	15	13	4	4	1	46	2.3827
11	0	0	2	15	15	6	6	1	30	2.1567
11	0	1	2	15	14	5	5	1	29	2.9159
11	1	1	4	30	16	3	3	2	49	2.115
11	0	1	8	120	3	6	6	2	38	1.9828
11	1	0	2	30	3	4	2	1	27	3.2158
11	1	1	2	15	6	5	4	1	46	2.1828
11	1	1	6	120	10	3	3	1	23	2.3994
11	0	0	6	15	1	4	4	2	45	2.441
11	0	1	8	30	6	5	5	2	52	2.6243
11	1	1	6	0	3	4	1	1	35	2.416
11	0	1	6	0	4	5	2	1	39	2.2411
11	0	0	4	15	5	6	6	2	4	2.9575
11	1	1	4	60	4	1	5	2	33	2.6554
11	0	1	6	60	4	3	3	2	21	2.3566
11	0	1	6	60	7	6	6	2	21	2.4149
11	1	0	8	15	13	2	2	2	10	2.7054
11	1	0	6	30	1	6	6	2	16	2.9242
11	0	1	4	60	15	4	4	2	36	1.9412
11	0	1	4	0	13	4	4	1	15	2.6243
11	0	1	4	60	6	3	3	2	35	2.0745
11	1	1	4	60	8	5	4	2	27	1.9662
11	1	0	4	0	5	4	4	1	3	2.7076
11	0	0	6	0	1	2	2	2	56	2.8826
11	1	1	4	60	14	3	3	2	18	2.2077
11	0	0	4	60	6	3	3	2	54	2.4244
11	0	0	6	60	12	3	3	2	28	1.9828
11	1	1	6	30	8	5	5	1	29	2.9743
11	1	1	4	30	2	5	5	2	21	2.0484
11	1	0	6	15	16	3	3	2	27	2.0911
11	1	1	4	0	14	5	5	2	27	2.6076
11	1	0	6	15	1	4	4	2	26	2.8076
11	1	1	4	15	3	4	4	1	44	2.1911
11	1	1	8	30	10	1	1	1	25	3.022
11	0	1	2	120	1	6	6	2	26	2.5722
11	1	0	8	15	5	2	1	2	34	3.0658
11	1	1	8	120	10	5	5	2	25	2.641
11	0	1	8	120	9	4	4	2	4	2.541
11	0	1	2	15	6	5	4	1	3	2.4577
11	0	0	6	30	7	4	4	2	28	2.416
11	0	0	6	15	16	3	2	2	43	3.3074
11	1	1	8	0	14	1	1	2	16	3.0637
11	1	1	4	15	16	1	1	1	24	2.5301
11	1	0	4	120	11	2	3	1	15	2.441
11	0	1	2	30	16	1	2	1	42	3.147
11	0	1	2	120	15	4	4	1	45	2.2911
11	1	1	6	120	12	5	5	2	38	2.3827
11	0	0	8	120	6	1	1	2	1	2.7721
11	0	0	8	15	13	2	2	2	32	1.915
11	1	0	2	60	10	5	2	1	45	3.3574
11	0	1	2	30	12	5	5	1	38	2.1233
11	0	0	6	120	11	4	4	2	34	1.9578
11	0	0	6	0	8	1	4	1	45	3.0885
11	0	1	4	120	3	2	4	2	22	1.9484
11	0	0	2	60	7	2	2	1	34	2.8909
11	1	1	6	60	13	4	4	2	5	2.3994
11	0	0	2	30	11	4	4	1	52	2.4327
11	1	0	2	60	6	1	5	1	42	2.1161
11	0	0	4	30	8	3	3	2	18	2.0412
11	0	0	4	0	10	1	3	1	12	2.8742
11	1	0	2	0	15	4	6	1	43	2.6315
11	1	1	4	60	1	6	6	2	8	2.7992
11	0	0	4	120	10	1	1	1	48	2.1983
11	1	0	4	15	3	4	5	2	28	2.7732
11	0	0	2	120	6	3	5	1	9	1.8745
11	1	0	6	30	8	5	5	1	39	2.3244
11	1	0	6	120	9	2	4	1	28	2.2577
11	1	1	6	0	5	6	2	1	45	2.7055
11	0	1	8	60	4	5	5	2	39	2.8326
11	0	1	4	0	6	5	2	1	37	2.3816
11	1	0	8	60	12	5	5	2	40	2.3899
11	0	0	8	120	3	6	6	2	30	2.7159
11	0	1	6	30	13	2	5	2	7	2.2066
11	1	0	4	120	13	4	4	1	54	2.9076
11	0	1	4	120	13	4	4	2	13	1.9328
11	1	0	8	60	13	6	6	2	35	2.6826
11	1	1	8	15	14	3	3	2	5	2.6493
11	0	1	2	15	15	6	6	2	12	3.0658
11	0	0	2	120	15	4	6	1	12	2.3827
11	0	0	8	120	2	5	5	2	23	2.2494
11	0	0	6	0	3	4	1	1	37	2.5826
11	0	1	2	30	9	2	2	1	40	2.247
11	1	0	8	0	9	4	1	1	55	2.6909
11	1	0	8	15	14	3	3	2	2	2.4995
11	1	1	8	60	16	1	1	2	48	2.8221
11	1	1	8	0	3	6	6	2	54	2.5243
11	1	0	6	60	11	2	2	2	7	2.1567
11	1	0	6	30	15	4	4	2	36	2.2244
11	0	0	8	60	4	5	4	2	3	2.4244
11	0	1	8	0	15	2	1	1	22	2.6243
11	0	1	6	30	15	4	4	1	19	2.4827
11	1	1	2	15	4	3	5	1	56	2.0995
11	1	1	2	60	8	3	6	1	42	2.1328
11	0	1	4	120	4	3	3	2	3	2.0911
11	1	0	2	30	12	5	3	1	17	2.3994
11	1	0	8	0	8	3	3	2	25	2.4993
11	0	0	6	30	8	5	5	2	51	2.2827
11	0	0	6	30	4	1	1	2	9	2.7055
11	0	1	4	60	16	5	5	2	36	2.491
11	1	1	2	15	5	4	1	1	20	2.1328
11	0	0	4	0	12	3	3	1	29	2.2327
11	1	0	6	60	12	3	3	2	30	2.1911
11	1	1	8	0	1	4	2	1	53	2.1744
11	1	1	4	30	1	4	5	2	9	2.1828
11	1	0	8	15	7	4	1	1	55	2.466
11	1	1	4	30	3	6	6	2	37	3.223
11	1	1	2	120	14	3	2	1	7	2.3244
11	1	0	2	120	6	3	2	1	29	2.0911
11	0	1	6	60	15	6	6	2	17	2.2983
11	0	0	6	0	12	5	5	2	18	2.7565
11	1	1	6	60	2	1	6	2	39	3.6979
11	1	1	2	60	14	1	2	1	5	2.3221
11	1	0	8	60	8	1	1	2	42	2.0474
11	0	1	2	15	12	3	3	2	28	2.2994
11	1	1	4	15	5	6	6	2	51	3.1636
11	1	0	8	15	12	1	1	2	4	2.8221
11	0	1	8	120	14	1	1	2	29	2.8887
11	1	0	8	120	14	1	1	2	31	3.3301
11	0	0	2	15	12	3	3	2	55	2.0162
11	1	1	6	60	11	2	2	2	18	2.1078
11	1	0	2	15	5	4	2	1	33	2.5743
11	0	0	4	120	2	1	1	1	46	2.6554
11	1	0	4	15	4	5	5	2	55	2.4827
11	0	0	6	15	11	6	6	2	14	1.9484
11	1	0	8	60	1	2	2	2	46	2.7076
11	0	1	2	60	2	5	5	2	48	2.1911
11	0	0	2	0	7	4	5	1	21	2.8076
11	1	0	2	60	2	5	5	1	39	2.6327
11	0	1	4	60	8	5	4	1	35	2.4247
11	0	0	4	60	9	6	6	2	12	3.3074
11	1	1	4	60	5	2	2	2	7	2.9481
11	0	0	6	30	12	1	1	2	3	2.3805
11	0	1	8	30	11	2	2	2	31	2.0151
11	0	0	8	15	7	4	4	2	20	2.4244
11	1	0	6	15	11	6	6	2	39	2.2139
11	0	1	8	120	15	2	5	2	8	2.1473
11	0	0	6	120	13	6	6	2	30	2.4889
11	1	1	8	0	8	3	3	2	50	2.2661
11	1	0	6	0	1	2	3	2	7	2.315
11	1	0	8	15	15	4	4	2	49	2.0078
11	1	1	8	0	11	6	6	2	20	3.2491
11	0	1	8	0	11	6	6	2	37	2.2139
11	1	1	2	120	12	1	1	1	54	2.3389
11	1	1	4	120	15	6	6	2	7	2.8054
11	0	0	2	60	3	6	6	2	13	2.2827
11	0	1	4	120	5	4	4	2	47	2.0328
11	1	0	2	120	12	1	4	1	16	2.1806
11	0	1	6	30	6	3	3	2	42	2.8898
11	0	1	6	30	9	6	6	2	36	2.3578
11	0	0	4	30	14	1	1	2	15	2.0557
11	1	1	6	60	4	3	3	2	18	2.5316
12	0	1	2	0	14	2	2	1	29	4.4227
12	0	1	2	60	2	4	4	1	54	4.0653
12	1	1	8	60	13	5	5	1	11	3.1147
12	0	1	4	120	16	6	6	2	12	4.0633
12	1	0	6	30	6	2	1	2	38	3.0147
12	1	1	6	120	3	3	3	1	24	2.5243
12	1	1	6	60	13	3	3	1	21	2.2161
12	1	1	6	60	4	2	2	2	5	3.6323
12	1	0	2	15	14	4	4	2	18	2.5732
12	0	1	8	0	8	2	2	2	26	4.0405
12	1	1	8	30	12	2	2	2	28	3.072
12	0	1	2	15	11	1	3	1	1	4.0301
12	0	0	4	30	10	4	4	2	19	4.5987
12	0	1	2	60	10	4	4	1	51	2.6826
12	0	1	6	15	3	5	5	2	31	4.5571
12	0	1	4	0	6	4	4	1	32	4.4988
12	0	1	2	0	1	5	4	1	32	5.3391
12	1	1	2	0	1	5	5	1	9	5.0986
12	0	0	8	60	14	6	6	2	3	3.8885
12	1	0	6	30	1	5	5	2	45	3.2814
12	1	0	4	0	13	3	3	2	30	3.0908
12	0	1	4	120	11	1	3	1	42	3.1741
12	1	0	2	120	9	5	5	1	19	5.3641
12	1	1	8	120	9	3	3	1	49	3.0325
12	1	0	4	120	16	6	6	2	53	3.4896
12	0	1	8	60	13	5	5	1	40	5.2319
12	0	1	2	60	15	1	4	1	2	5.0798
12	0	1	6	60	11	1	3	1	49	2.8909
12	1	0	6	0	11	3	3	1	29	4.2394
12	0	1	6	15	15	1	6	1	51	4.2227
12	1	0	4	30	2	4	5	1	39	3.2491
12	1	0	4	30	4	6	4	1	2	3.7729
12	1	1	6	0	9	1	1	2	54	6.0139
12	1	0	6	0	3	3	3	1	45	3.0325
12	0	0	8	30	15	5	5	2	51	2.9908
12	0	1	2	0	5	1	2	1	44	3.198
12	0	1	8	15	8	4	2	1	2	3.5824
12	0	0	2	60	2	4	5	1	30	2.7826
12	0	1	6	0	14	6	6	2	19	2.466
12	0	0	6	0	14	6	6	1	9	4.0238
12	1	0	4	120	15	5	5	2	20	2.6909
12	1	1	4	120	4	2	4	1	6	4.5487
12	0	0	2	120	15	3	1	1	42	3.5157
12	1	0	6	30	13	1	1	2	1	3.674
12	0	0	2	0	15	3	2	1	16	3.0575
12	1	0	2	120	14	2	3	1	5	3.148
12	0	0	6	15	16	2	1	1	25	5.2796
12	0	0	4	30	12	6	6	2	48	2.7326
12	1	1	6	30	1	5	5	2	47	3.0564
12	0	1	8	0	15	1	1	2	4	4.2572
12	1	1	6	30	15	3	3	2	41	2.9396
12	0	0	4	60	16	4	2	2	12	2.9575
12	0	1	8	60	9	1	2	1	33	2.9303
12	1	1	8	30	3	1	5	1	15	2.6805
12	1	1	6	15	3	5	4	1	31	2.1328
12	1	1	2	60	2	4	3	1	33	2.3233
12	1	1	6	15	7	1	6	1	37	2.2556
12	0	1	4	0	5	3	1	2	35	1.408
12	0	1	6	60	3	1	1	2	6	3.1467
12	1	1	4	60	1	5	4	2	43	4.3144
12	0	1	8	120	12	6	6	2	47	2.5327
12	1	1	6	30	6	2	1	2	47	2.6555
12	1	0	8	120	1	3	3	2	55	2.6315
12	1	1	2	0	5	1	6	2	14	2.9887
12	1	0	2	120	5	1	3	1	34	3.6229
12	0	1	2	120	14	2	6	1	56	2.4827
12	0	0	8	15	9	5	3	2	38	2.9825
12	0	0	4	60	13	1	4	1	50	2.7555
12	0	0	2	30	14	6	5	1	20	3.5551
12	0	1	8	0	1	3	3	2	33	2.6576
12	1	1	2	120	6	2	3	1	17	3.1158
12	1	0	8	15	5	1	3	2	27	2.5149
12	1	0	6	30	8	4	4	1	4	5.0403
12	1	1	2	15	16	6	5	1	11	4.505
12	1	0	6	15	11	5	5	2	3	5.2558
12	0	1	6	0	13	5	6	1	40	2.491
12	1	1	8	120	15	1	1	1	12	3.0063
12	0	0	2	15	11	1	4	1	54	3.9551
12	0	1	8	120	11	5	5	1	36	2.6243
12	1	0	6	0	1	1	3	1	38	3.6135
12	0	0	8	120	12	6	6	2	30	3.6551
12	1	0	2	60	4	6	6	1	11	3.5824
12	0	0	4	0	7	5	5	1	36	4.0239
12	0	0	8	15	16	4	4	2	6	3.0825
12	0	1	8	60	12	4	4	1	42	2.6243
12	1	1	8	15	14	2	1	1	10	3.6646
12	1	0	4	0	5	3	1	1	32	2.8648
12	1	0	2	60	8	2	4	1	31	3.0908
12	0	0	6	120	6	6	2	1	11	2.6884
12	0	1	4	15	10	2	1	1	37	2.7991
12	0	0	4	60	15	3	3	1	18	3.9645
12	1	0	8	30	12	2	2	1	41	2.6149
12	1	0	2	0	6	2	2	2	46	1.9307
12	0	0	2	15	4	2	4	1	46	2.3806
12	0	0	6	60	8	6	3	1	7	2.7055
12	1	0	4	60	14	2	3	1	8	3.3479
12	0	1	2	0	15	3	4	1	41	2.1483
12	1	0	2	120	2	6	4	1	4	3.4646
12	1	1	6	60	7	5	5	1	44	3.3813
12	1	0	8	60	12	4	4	2	3	2.6243
12	1	0	8	30	3	1	6	1	48	3.7968
12	0	1	6	15	16	2	2	1	20	2.7898
12	0	0	2	15	3	1	2	1	24	3.3136
12	0	1	8	0	4	6	3	1	49	2.8304
12	1	0	6	60	6	4	4	1	38	3.0826
12	1	0	2	60	16	2	5	1	50	2.416
12	0	1	8	15	15	3	3	1	15	2.1233
12	0	1	6	0	6	6	2	1	1	2.0078
12	1	0	4	60	10	6	3	1	19	2.3888
12	0	1	8	15	10	6	4	1	9	2.8138
12	1	0	2	60	1	3	5	1	46	2.0078
12	1	1	4	30	15	1	1	1	14	3.1219
12	0	1	6	60	14	4	5	1	10	3.2075
12	1	0	4	0	4	2	3	1	8	2.8659
12	1	1	8	0	11	5	5	2	52	3.6145
12	1	1	6	120	14	6	6	2	34	3.4741
12	0	0	6	30	15	3	3	2	22	2.641
12	0	0	6	120	9	1	2	1	56	3.9895
12	1	1	8	120	7	1	4	1	16	2.9554
12	0	0	2	120	2	6	3	1	42	2.0328
12	0	1	6	15	1	3	3	2	8	2.2078
12	0	1	6	120	13	5	2	1	49	2.8742
12	0	0	2	15	12	2	2	1	11	2.3411
12	0	1	2	30	14	6	6	2	11	2.997
12	0	0	8	0	4	6	6	2	1	2.4827
12	0	0	8	60	2	2	2	2	36	3.0886
12	0	0	8	15	13	1	3	1	47	4.33
12	0	0	2	15	15	5	4	1	28	2.9825
12	0	1	8	15	14	2	1	1	8	3.1137
12	1	1	4	15	2	2	3	1	11	2.7221
12	1	0	2	120	15	3	5	1	31	2.566
12	0	0	6	30	14	2	2	1	53	3.1075
12	1	0	8	0	2	4	4	2	17	2.8492
12	0	0	8	60	4	4	4	1	2	2.3161
12	1	1	6	120	9	1	5	1	40	2.5077
12	1	1	4	120	14	4	4	1	50	3.0147
12	1	1	2	60	11	5	6	1	47	2.8159
12	1	1	2	30	9	1	5	1	25	2.7721
12	1	1	6	0	5	5	5	1	16	2.8481
12	1	1	4	15	11	3	4	1	56	4.4238
12	0	0	2	15	7	5	4	1	56	2.8492
12	0	0	2	0	14	2	2	1	23	2.3221
12	0	1	2	0	16	4	3	1	42	3.4063
12	0	0	6	0	10	2	2	1	40	2.8159
12	1	1	2	15	4	2	4	1	32	3.1387
12	0	0	2	60	1	3	4	1	22	3.8156
12	1	1	4	0	7	5	4	1	5	2.9909
12	1	0	4	120	3	1	3	1	7	3.073
12	1	1	2	120	7	3	2	1	26	2.165
12	0	0	2	0	2	6	4	1	2	3.1575
12	1	0	6	0	5	5	5	1	3	3.073
12	1	1	8	60	3	3	3	1	18	3.5146
12	0	1	4	120	12	2	6	1	51	2.6232
12	1	0	4	0	8	6	6	1	26	2.3304
12	1	1	4	60	10	6	6	2	19	2.641
12	0	0	8	60	3	3	3	2	14	3.1741
12	0	1	2	30	4	4	1	1	1	4.1488
12	1	1	4	60	16	4	2	1	34	2.8076
12	0	1	8	60	14	6	6	2	37	3.098
12	1	0	6	30	7	3	3	1	15	3.5907
12	0	1	2	60	7	1	2	1	26	2.165
12	1	0	4	30	8	2	2	1	36	2.6804
12	1	0	2	0	14	2	4	1	31	2.4221
12	1	1	8	0	8	2	2	2	17	2.7721
12	1	0	6	120	14	6	6	2	48	2.8886
12	0	0	8	30	6	4	3	1	50	2.4899
12	0	0	8	15	5	1	1	1	49	3.1575
12	1	0	2	0	8	4	1	1	49	3.3655
12	1	1	8	30	14	4	4	2	53	3.1991
12	1	0	6	60	4	2	5	1	4	2.3733
12	0	0	6	30	7	3	3	1	27	4.6487
12	1	0	4	30	11	5	3	1	13	3.3907
12	0	0	8	30	16	6	6	2	27	4.6882
12	0	0	4	120	7	5	1	1	12	2.9482
12	1	0	4	30	15	1	6	2	39	2.4472
12	0	0	6	60	3	1	3	1	24	2.3483
12	1	1	4	30	9	3	3	1	53	2.2395
12	1	0	6	60	3	1	1	1	10	3.123
12	0	1	6	120	5	5	4	1	4	2.9992
12	1	1	2	15	13	3	4	1	13	2.3994
12	1	0	2	60	12	6	5	1	46	3.0992
12	0	1	8	15	2	6	6	2	25	3.4074
12	1	0	6	60	5	3	3	2	54	2.6232
12	0	0	2	60	11	5	2	1	14	3.799
12	0	1	6	15	11	5	5	1	14	3.6656
12	0	0	8	120	16	2	2	1	19	2.8909
12	1	0	4	120	6	4	3	1	1	2.1661
12	0	1	8	120	2	4	4	1	8	2.7743
12	1	1	8	30	8	6	4	1	11	3.0992
12	1	1	2	30	2	2	5	1	29	2.9244
12	0	1	4	30	16	2	5	1	43	3.5146
12	0	1	2	60	4	6	5	1	38	3.6801
12	1	1	8	120	4	6	6	2	54	3.6471
12	1	0	2	120	16	4	4	1	33	2.1994
12	1	1	6	30	7	3	3	1	54	4.1405
12	0	1	2	15	6	4	4	1	4	2.7992
12	1	0	8	30	15	5	5	2	21	3.1075
12	1	1	8	30	7	5	4	2	25	3.3907
12	0	0	4	15	1	1	1	1	10	4.5976
12	0	1	8	120	7	1	1	1	42	3.3481
12	1	1	6	0	1	1	2	1	18	3.0814
12	0	0	6	120	2	2	1	1	20	2.7803
12	0	1	6	15	8	2	3	1	24	2.3972
12	1	1	8	0	7	1	1	2	5	3.1564
12	1	0	4	60	5	1	1	1	23	2.6982
12	1	0	8	60	3	3	3	1	9	2.5482
12	0	0	6	60	15	5	5	1	39	3.9073
12	0	0	2	120	13	1	1	1	31	1.9733
12	1	1	2	60	3	5	3	1	2	2.2233
12	0	0	2	30	4	4	6	1	46	2.1078
12	0	0	4	15	11	3	3	2	10	2.3327
12	0	1	6	30	8	4	4	2	11	2.5993
12	0	0	8	15	6	2	2	2	25	2.9743
12	1	1	6	120	2	2	3	2	5	3.4896
12	1	1	2	60	4	6	6	2	7	3.2075
12	0	1	6	120	3	3	3	1	12	2.7898
12	0	0	8	120	1	3	3	1	6	2.0828
12	1	0	4	60	6	2	3	1	40	2.8731
12	0	0	2	60	12	6	2	1	45	3.0158
12	1	0	6	15	4	6	6	2	37	2.5493
12	1	1	4	0	4	2	4	1	50	2.9909
12	1	0	8	0	12	6	4	1	25	2.5972
12	1	1	4	120	8	6	2	1	56	2.848
12	1	0	2	15	13	3	5	1	1	3.9489
12	1	0	6	120	3	3	4	1	1	2.7909
12	0	1	4	120	3	1	1	1	33	2.8971
12	1	0	4	15	13	5	3	1	33	2.5243
12	0	0	8	0	12	6	6	2	28	2.7243
12	0	0	2	30	1	1	5	1	22	3.4303
12	1	1	8	120	1	3	3	1	49	2.5899
12	1	1	6	60	15	5	4	1	30	2.541
12	0	0	2	120	8	4	5	1	47	3.4824
12	1	1	4	60	14	2	4	1	27	2.3816
12	0	1	8	30	3	1	2	1	13	2.4305
12	0	0	6	30	2	6	6	2	16	3.4885
12	0	1	8	120	3	5	4	2	39	2.1578
12	0	1	4	30	15	1	4	1	20	3.0075
12	0	0	8	120	11	5	4	1	44	2.7576
12	0	1	4	120	8	6	6	2	31	3.398
12	0	1	4	15	12	4	2	1	52	3.1819
12	1	0	6	120	5	5	4	1	15	2.6815
12	1	0	2	0	5	1	1	1	2	3.273
12	1	1	8	15	16	4	4	2	21	3.5407
12	0	0	4	0	16	6	6	2	16	3.0492
12	0	0	6	60	7	5	2	1	41	3.0992
12	1	0	2	0	9	5	3	1	36	2.1828
12	0	0	8	120	15	1	5	2	35	2.5054
12	1	0	8	60	6	6	6	1	1	2.8554
12	0	1	6	120	9	1	1	1	37	2.3077
12	0	1	2	0	10	6	3	1	21	2.0995
12	1	0	8	0	1	3	3	1	4	2.2994
12	1	0	6	120	4	4	6	1	35	2.3494
12	0	0	8	60	12	4	4	1	55	2.8242
12	0	0	2	30	6	6	5	1	15	2.8148
12	1	1	2	60	10	4	4	1	24	2.9325
12	1	1	2	0	16	4	4	1	55	2.4244
12	1	1	2	15	15	5	5	1	3	2.7326
12	1	0	2	120	10	6	6	1	50	2.5138
12	0	0	8	0	7	1	2	1	10	2.8148
12	1	1	4	0	16	6	2	1	37	2.9054
12	1	1	8	0	3	5	4	1	32	4.2738
12	0	0	8	15	2	6	6	1	4	2.4218
12	1	0	6	0	9	1	5	1	39	2.3565
12	1	0	4	15	9	1	5	2	22	2.0317
12	1	1	4	120	5	3	2	1	19	2.441
12	0	0	4	30	4	6	6	1	12	2.2483
12	1	1	2	30	4	4	1	1	30	2.2161
12	0	0	8	30	3	1	5	1	22	2.5722
12	1	0	4	60	16	4	4	1	26	3.0729
12	0	1	6	0	3	3	2	1	54	2.4494
12	0	1	6	0	10	2	4	1	4	3.1409
12	1	1	8	120	2	4	5	1	40	2.9408
12	0	1	8	15	7	3	3	1	6	2.9575
12	1	1	8	30	4	2	3	1	18	2.8148
12	1	1	2	120	10	6	2	1	32	3.0992
12	1	1	8	30	13	3	5	1	41	2.7909
12	0	1	6	60	7	5	4	2	47	3.8489
12	1	1	2	120	9	5	4	1	19	2.5483
12	1	1	2	60	7	1	2	1	1	3.3553
12	1	0	8	15	1	5	4	1	32	3.5574
12	0	0	6	15	15	1	1	1	40	3.3469
12	0	0	8	60	9	1	1	2	2	2.7721
12	0	0	2	30	3	3	3	1	17	3.4824
12	1	1	2	15	14	4	4	1	42	3.8906
12	1	1	6	60	6	4	3	1	16	3.6074
12	0	1	6	120	1	1	1	2	54	3.1302
12	0	1	4	60	10	6	5	2	40	3.2969
12	1	1	2	0	6	2	5	1	48	2.3327
12	0	0	8	15	15	3	3	1	31	3.0575
12	1	0	6	120	9	1	3	1	29	3.0553
12	1	0	4	0	14	4	4	1	51	2.5482
12	1	1	6	15	10	4	5	1	41	2.2494
12	1	0	6	30	10	6	2	1	37	2.7981
12	0	0	8	15	1	5	5	1	31	2.7814
12	1	1	8	15	8	4	4	1	43	2.5493
12	1	0	2	30	11	3	6	1	13	2.7576
12	0	0	2	0	9	5	2	1	56	2.5077
12	0	1	4	0	15	5	5	1	56	2.3983
12	0	1	6	15	9	3	3	1	1	2.8409
12	1	0	2	30	10	2	1	1	10	2.547
12	0	1	4	30	1	3	3	2	52	3.699
12	0	1	6	0	2	2	3	2	7	2.4149
12	1	0	2	15	7	5	4	1	28	2.6909
12	1	1	2	60	12	6	5	1	9	2.6233
12	0	1	2	15	4	2	1	1	35	2.4244
12	1	1	6	15	9	3	3	2	36	3.3147
12	0	0	2	120	10	6	2	1	32	2.4077
12	0	0	4	15	14	6	6	2	19	2.666
12	0	1	4	60	8	4	6	1	4	3.7323
12	1	0	6	0	6	6	6	2	18	3.4324
12	1	1	4	0	12	2	3	1	43	3.9884
12	1	1	4	0	6	4	5	1	6	2.8327
12	1	0	6	30	5	1	4	1	34	3.0992
12	1	0	8	120	8	2	1	1	16	2.9887
12	0	0	6	0	1	1	3	1	26	3.5219
12	0	1	8	30	14	4	4	1	8	3.9728
12	1	0	2	60	10	4	4	1	12	2.1994
12	0	0	6	15	3	5	5	1	55	1.9662
12	0	0	4	0	12	2	3	1	17	4.0822
12	1	0	2	30	2	2	6	2	6	2.7721
12	1	0	2	0	15	3	4	1	34	2.4827
12	0	1	6	15	10	4	4	2	42	2.4162
12	1	1	6	0	10	2	3	2	45	2.9575
12	0	0	6	30	16	4	5	1	27	2.7326
12	1	1	2	120	16	4	4	1	5	2.7576
12	1	0	8	30	4	2	2	2	19	2.7982
12	1	1	8	15	13	1	1	1	46	3.2137
12	0	0	4	30	3	5	2	2	43	2.2078
12	1	1	4	120	7	5	3	1	10	2.9325
12	1	0	8	15	7	3	3	1	15	2.6243
12	1	1	2	0	2	6	1	1	36	1.7901
12	0	1	2	30	5	5	4	2	12	3.3491
12	0	1	4	30	9	3	3	1	49	3.0814
12	1	1	4	120	15	5	4	1	11	2.3411
12	1	0	6	15	3	5	5	1	3	2.9076
12	0	0	6	60	11	1	5	1	24	2.3232
12	0	1	2	15	5	3	4	1	20	2.2994
12	0	0	4	120	4	2	1	1	7	2.3983
12	0	0	8	30	14	4	4	2	52	2.4827
12	1	1	8	15	1	5	5	1	46	2.9242
12	1	0	4	30	7	1	1	1	43	2.9887
12	1	0	2	30	12	4	3	1	24	3.0742
12	0	1	8	0	9	3	1	1	50	3.2241
12	0	1	2	30	12	4	5	1	21	1.9995
12	1	0	8	15	2	6	6	1	21	3.2408
12	1	0	8	60	1	1	1	1	21	2.7981
12	0	1	8	30	15	5	5	2	47	3.1824
12	1	0	6	15	9	3	3	1	13	2.6743
12	1	1	2	30	14	6	6	2	18	2.6898
12	1	1	4	0	11	1	4	1	52	3.6884
12	0	0	6	0	12	4	4	1	52	2.2911
12	1	0	6	60	7	5	2	1	38	2.5743
12	0	0	2	120	6	2	2	1	19	2.7823
12	0	1	2	0	9	5	4	1	35	2.5232
12	0	1	6	30	13	1	3	1	41	1.9828
12	0	0	2	15	5	3	4	1	30	2.2398
12	0	1	8	60	2	2	6	1	14	2.7409
12	0	0	4	15	5	5	2	1	32	3.3063
12	1	0	6	0	13	5	4	1	6	2.491
12	1	0	4	120	13	3	2	1	33	2.8159
12	0	1	6	120	14	6	6	2	52	3.749
12	0	0	8	30	13	3	3	2	10	3.9644
12	0	1	8	30	16	6	6	2	20	2.6232
12	0	0	4	0	3	1	5	1	34	2.9231
12	1	1	2	15	3	1	6	1	1	3.4896
12	1	1	6	15	8	2	3	1	34	2.4389
12	1	0	6	0	4	4	2	1	12	2.6898
12	0	0	4	120	5	3	2	1	47	2.0995
12	1	0	6	60	8	6	4	1	40	2.6064
12	1	1	2	30	12	4	5	1	41	2.4494
12	0	1	2	60	16	2	6	1	1	2.8576
12	1	1	2	120	5	1	2	1	19	3.0969
12	0	1	2	60	1	3	3	1	5	2.4577
12	0	0	4	120	15	5	5	1	18	2.24
12	1	1	8	30	15	5	5	1	19	2.5815
12	1	1	2	0	9	5	4	1	36	2.1244
12	0	1	6	30	5	1	1	1	21	2.8992
12	1	1	4	0	8	6	1	1	45	3.072
12	0	1	8	0	11	5	4	1	27	3.3324
12	0	0	6	60	16	6	6	1	35	2.5805
12	1	1	2	15	11	1	5	1	13	2.3899
12	0	0	2	120	14	2	3	1	28	2.2889
12	0	1	8	15	9	5	5	1	18	2.8242
12	0	1	2	120	7	3	4	1	3	2.29
12	1	0	4	0	3	1	3	1	12	2.039
12	1	0	4	60	9	5	5	1	47	3.3991
12	1	0	6	60	15	5	2	1	22	3.1658
12	1	1	6	15	16	2	1	1	15	2.822
12	1	0	4	60	7	3	3	1	28	2.3066
12	0	0	8	0	16	2	2	1	28	2.9992
12	1	0	4	60	13	1	2	1	51	2.7388
12	1	0	4	60	15	3	3	1	24	2.6993
12	0	0	2	30	11	3	4	1	10	2.2078
12	0	1	8	60	10	2	2	1	40	2.8315
12	1	0	6	15	8	2	2	1	50	2.3066
12	1	1	6	30	5	1	3	1	53	2.4305
12	0	1	6	120	10	2	2	2	43	2.1556
12	1	0	4	0	11	1	4	1	20	2.7138
12	1	1	8	0	1	3	3	2	17	2.3744
12	1	0	8	0	4	6	4	1	42	2.4577
12	1	1	4	60	13	1	5	1	50	2.3816
12	0	0	4	60	8	4	4	1	44	2.0162
12	1	0	2	15	16	6	4	1	23	2.5577
12	1	1	2	30	6	6	5	1	13	2.1078
12	0	1	6	120	2	2	6	1	2	2.2639
12	1	0	2	30	6	6	6	2	28	2.6386
12	1	0	2	15	5	3	3	1	23	2.5232
12	0	1	4	15	3	3	3	1	41	2.2827
12	0	0	4	15	3	3	3	1	41	2.8576
12	1	0	8	0	7	1	1	1	36	2.2806
12	1	1	6	30	13	1	3	1	37	3.2053
12	1	0	4	30	1	3	3	1	56	2.8992
12	0	0	2	120	5	1	3	1	10	2.039
12	1	1	8	15	5	1	5	1	30	2.9731
12	1	0	4	120	11	1	2	1	30	2.4139
12	0	0	4	60	6	2	1	1	23	2.4971
12	1	1	4	0	3	1	4	1	22	2.7982
12	1	1	8	120	8	2	2	2	47	3.3136
12	0	1	4	0	13	3	3	1	53	2.8076
12	1	0	8	0	11	5	3	1	7	2.7326
12	0	0	8	120	9	3	1	1	2	2.5493
12	0	1	6	0	4	4	4	1	5	2.5827
12	0	1	8	60	4	4	3	1	40	2.8909
12	0	0	8	15	10	6	6	1	9	2.3482
12	0	0	4	0	4	2	5	1	46	2.6471
12	1	0	6	15	7	1	4	1	1	2.5138
12	1	1	8	30	16	6	6	1	52	2.9969
12	1	0	4	60	1	5	5	1	17	2.6577
12	0	1	4	30	2	4	5	1	38	2.7076
12	1	0	4	0	12	2	4	1	25	2.4399
12	1	0	4	15	2	2	1	1	17	2.7899
12	0	1	6	15	12	6	6	2	14	2.1973
12	0	0	4	0	5	3	4	1	38	2.3566
12	1	1	6	120	5	5	5	1	23	2.6993
12	0	0	6	120	13	5	4	1	1	2.5743
12	0	1	6	60	15	5	4	1	31	2.5066
12	0	1	6	15	4	6	6	2	55	2.8158
12	1	1	2	0	10	6	5	1	9	2.5826
12	1	1	8	60	11	3	3	1	13	2.5993
12	1	1	8	60	12	4	4	1	52	2.4077
12	1	1	8	120	12	6	6	2	43	3.8062
12	1	1	6	0	11	3	3	1	6	2.6576
12	1	0	8	0	15	1	1	1	40	3.3218
12	0	1	2	60	9	3	4	1	45	2.2827
12	0	0	8	60	13	5	5	2	41	3.0325
12	0	1	4	30	12	6	6	2	27	3.8385
12	1	1	4	30	7	1	3	1	54	2.7138
12	1	0	2	60	2	4	4	1	10	2.4399
12	1	1	6	0	13	5	2	1	17	2.3327
12	0	0	2	30	9	1	5	1	15	2.8554
12	0	0	2	0	13	1	3	2	38	2.2723
12	0	1	4	0	12	2	2	1	25	2.2411
12	1	0	8	30	11	1	1	1	34	2.4638
12	1	0	6	0	10	2	2	1	1	2.2056
12	0	1	4	30	7	1	2	1	24	2.947
12	0	0	6	120	3	3	3	1	52	2.8326
12	1	1	2	15	12	2	3	1	14	2.7055
12	0	1	2	30	3	3	4	1	6	2.3744
12	0	1	8	15	13	1	1	1	49	2.6138
12	0	1	6	30	15	3	3	1	21	2.3327
12	1	1	2	30	1	1	4	1	26	2.5805
12	1	1	8	120	16	2	2	1	44	2.6814
12	1	0	8	120	12	6	6	2	13	3.5136
12	0	1	8	60	6	6	6	1	6	2.6888
12	0	1	6	0	1	1	4	1	39	2.641
12	1	0	8	15	9	5	5	1	22	3.2241
12	0	1	2	0	2	6	5	1	50	3.0658
12	1	1	6	120	10	2	1	1	2	2.3078
12	1	1	4	15	13	5	2	1	39	2.2327
12	1	0	4	15	14	6	3	1	2	2.24
12	1	0	2	15	15	5	4	1	43	2.6993
12	1	1	8	15	9	5	5	1	2	3.4813
12	1	0	2	0	7	3	4	1	51	2.3494
12	0	0	4	15	2	2	2	1	26	2.4244
12	0	1	6	30	2	6	6	2	42	2.2744
12	1	1	8	60	10	2	2	2	30	3.0064
12	1	0	6	0	14	6	6	2	56	2.2889
12	1	0	8	120	4	6	6	2	32	3.8823
12	1	1	4	30	11	5	3	1	44	2.4149
12	0	1	6	30	9	5	5	1	35	2.39
12	0	1	4	60	2	6	3	1	45	3.1976
12	1	0	8	60	5	5	5	1	34	2.8231
12	0	1	6	15	7	1	1	1	22	2.4327
12	0	0	8	30	7	5	4	1	27	2.6326
12	0	1	4	30	8	2	2	1	30	2.8315
12	1	0	6	15	16	2	1	1	38	4.5466
12	0	1	8	30	5	3	3	1	40	2.6076
12	0	1	4	60	13	1	5	1	35	2.5732
12	0	0	4	120	12	2	1	1	5	2.0722
12	1	1	2	0	15	3	2	1	33	2.8326
12	0	0	2	30	10	2	3	1	5	2.2994
12	0	1	8	120	1	3	3	1	53	2.2744
12	0	0	2	60	9	3	5	2	49	1.7912
12	0	1	2	0	7	3	3	1	53	3.474
12	1	0	4	30	9	3	3	1	46	2.591
12	0	0	4	15	13	5	5	1	51	2.8742
12	0	1	2	0	13	1	4	1	48	2.6471
12	1	0	6	60	14	4	4	1	56	2.524
12	0	1	4	30	10	4	4	1	25	2.5993
12	1	0	6	120	2	2	2	1	32	2.8909
12	1	0	6	30	15	3	3	1	35	2.1744
12	1	1	4	15	9	1	1	1	48	2.8054
12	1	1	2	30	10	2	4	1	47	3.1158
12	1	0	4	15	10	2	2	1	15	2.697
12	1	0	2	120	8	4	5	2	45	2.0578
12	1	1	6	30	16	4	3	1	49	2.0245
12	0	1	4	0	8	6	6	1	17	3.2075
12	1	0	4	15	6	6	5	1	51	2.1471
12	1	0	4	120	4	2	6	1	41	2.3389
12	0	1	2	120	13	1	2	1	16	2.0056
12	1	0	4	15	3	3	4	1	46	2.6149
12	1	1	6	30	8	4	4	1	6	2.5074
12	0	1	2	60	12	6	3	1	28	3.1241
12	1	1	6	30	2	6	6	1	23	2.997
12	0	1	2	30	11	3	6	1	17	2.4066
12	1	1	2	60	16	2	5	1	31	2.4243
12	0	1	6	60	6	4	4	1	52	3.4894
12	1	1	2	0	8	4	4	1	55	2.3661
12	1	1	6	15	11	5	5	1	4	2.2161
12	0	1	8	0	3	5	4	1	30	2.5493
12	0	1	4	15	9	1	1	1	27	2.6805
12	1	0	2	30	14	6	6	1	16	2.0328
12	1	0	2	0	1	5	5	1	41	2.7659
12	0	0	8	120	10	4	4	1	19	2.5243
12	0	1	8	60	11	3	6	1	29	2.3244
12	0	1	4	120	13	3	2	1	42	2.8576
12	0	1	8	15	5	1	4	1	40	2.4555
12	1	0	8	120	10	4	4	1	44	2.1983
12	1	1	4	0	13	3	3	1	16	2.591
12	0	1	2	120	1	5	3	1	22	3.1075
12	0	1	8	120	8	2	2	1	16	2.2411
12	0	0	8	0	1	3	3	1	3	2.3161
12	0	0	4	60	9	5	5	1	42	2.5577
12	1	0	6	120	11	3	3	1	29	2.6077
12	1	0	4	60	2	6	6	2	41	2.115
12	0	1	4	30	3	5	6	2	11	2.366
12	0	1	8	30	13	3	3	2	21	2.5482
12	0	1	2	30	9	1	4	1	1	2.4805
12	0	0	6	30	10	6	6	2	23	2.4077
12	1	1	6	15	15	1	3	1	14	3.0137
12	0	1	6	120	6	6	4	1	55	2.5222
12	0	0	2	60	16	2	4	1	11	2.5077
12	0	1	8	0	7	1	5	1	3	2.6898
12	0	0	2	30	5	5	1	1	24	2.5993
12	1	1	4	30	10	4	1	1	27	2.9409
12	0	1	6	0	9	1	4	1	53	3.1158
12	0	1	6	30	6	2	1	1	14	2.5482
12	1	0	2	60	9	3	5	1	51	2.0245
12	0	0	6	120	1	1	2	1	51	3.0886
12	1	1	8	15	2	6	6	1	27	2.6471
12	1	1	2	0	13	1	4	1	54	2.114
12	0	1	4	15	14	6	6	2	26	3.3802
12	0	0	8	30	11	1	1	1	11	2.8826
12	0	0	6	120	4	4	4	1	33	2.2244
12	1	0	2	15	3	1	4	1	49	2.391
12	0	1	8	15	16	4	5	2	23	1.6485
12	1	1	4	60	7	3	4	1	11	2.9825
12	0	1	4	15	11	3	3	1	11	1.8995
12	1	0	8	0	16	2	2	1	29	3.8489
12	0	0	8	0	10	4	6	1	43	2.3741
12	0	0	4	15	4	4	5	1	11	2.3744
12	0	1	6	0	11	3	3	1	8	2.2911
12	0	0	8	0	15	1	1	1	49	2.616
12	1	0	2	0	10	6	5	1	28	2.616
12	0	0	4	15	10	2	2	2	52	4.0228
12	0	0	6	60	4	2	3	1	34	2.4982
12	1	1	8	60	6	6	1	1	49	1.7058
12	0	0	4	0	15	5	5	1	53	2.3567
12	0	1	4	0	3	1	2	1	44	2.5053
12	1	0	8	0	8	2	2	1	48	3.097
12	1	1	8	30	6	4	5	1	35	3.0575
12	1	0	8	30	13	3	3	1	3	2.5245
12	0	0	8	0	9	3	3	1	55	2.5243
12	0	1	8	15	6	2	2	1	16	3.0981
12	1	0	2	30	1	1	3	1	20	2.0307
12	0	0	6	60	5	3	3	1	37	2.1245
12	1	1	4	15	14	6	6	1	9	2.5305
12	1	0	2	120	6	2	4	1	22	2.8576
12	1	0	2	15	8	6	5	1	39	2.1161
12	1	0	8	60	4	4	4	1	12	2.6909
12	0	1	2	0	8	4	4	1	20	2.6327
12	1	1	8	15	10	6	6	1	19	2.7898
12	1	0	8	120	3	5	6	2	46	2.8076
12	1	1	6	0	14	6	4	1	15	2.9802
12	1	0	2	60	15	1	3	1	43	2.391
12	1	1	6	15	2	4	6	1	22	2.0995
12	1	1	2	30	5	5	2	1	13	2.0328
12	0	1	2	120	9	5	1	1	17	2.1994
12	0	0	2	30	2	2	5	1	36	2.1973
12	0	0	8	60	6	6	6	2	35	2.3994
12	0	0	8	30	8	6	6	1	22	2.1567
12	1	1	8	60	2	2	1	1	5	2.8992
12	1	1	6	30	10	6	6	1	12	2.4972
12	1	1	6	120	12	4	4	1	55	2.1911
12	0	0	8	30	4	2	2	1	43	2.5897
12	1	1	4	15	12	4	6	1	35	2.4233
12	1	1	6	60	16	6	4	1	10	2.0578
12	1	1	4	0	5	3	1	1	33	2.0411
12	1	0	8	15	10	6	1	1	28	2.6471
12	1	0	2	15	4	2	2	1	10	2.2078
12	0	1	6	60	12	2	2	1	24	3.1968
12	0	0	2	0	6	2	5	1	29	2.441
12	0	0	6	60	12	2	2	1	25	3.0064
12	0	0	8	0	3	5	4	1	36	2.3899
12	1	1	4	15	10	2	2	1	8	2.9814
12	1	0	8	120	11	5	5	1	44	3.0908
12	1	0	2	30	3	3	4	1	21	2.7409
12	1	0	4	30	16	2	5	1	44	2.6982
12	1	1	2	60	8	2	4	1	33	3.4896
12	0	0	8	0	8	2	2	1	54	2.4744
12	1	0	6	15	15	1	1	1	5	2.7888
12	0	1	2	15	12	2	3	2	12	2.9242
12	0	0	6	120	11	3	4	1	41	2.1994
12	0	1	6	0	12	4	1	1	44	3.0908
12	1	0	8	120	7	1	5	1	23	2.4577
12	1	0	8	0	3	5	2	1	26	3.5645
12	0	0	4	120	14	4	4	1	38	2.9825
12	0	0	4	30	11	5	5	1	5	2.3327
12	1	1	6	0	3	3	3	1	48	2.4577
12	1	1	2	15	8	6	3	1	15	2.4244
12	1	0	8	60	10	2	2	1	14	2.1556
12	1	0	4	120	5	3	5	1	32	3.7978
12	0	1	8	60	1	1	4	1	26	4.8048
12	1	1	2	120	14	2	1	1	32	4.3142
12	0	0	4	120	13	3	2	1	26	2.4494
12	0	0	6	15	8	2	2	1	29	2.7388
12	0	0	6	15	10	4	4	1	7	2.5243
12	1	0	4	0	15	5	5	1	53	2.766
12	1	1	8	0	16	2	2	1	24	2.4472
12	1	1	4	30	16	2	2	1	24	2.1315
12	1	1	4	120	6	4	3	1	8	3.0825
12	0	0	2	120	1	5	4	1	26	2.9398
12	1	0	4	0	16	6	3	1	9	2.3388
12	1	1	2	120	2	6	3	2	23	1.589
12	1	0	8	120	9	3	3	1	55	2.6826
12	1	0	2	120	1	5	4	1	46	2.3661
12	1	0	4	0	7	5	1	1	47	2.8063
12	1	1	6	15	4	6	5	1	33	2.441
12	0	0	4	30	7	1	4	1	21	2.7471
12	0	1	2	120	10	6	6	1	24	2.5327
12	1	1	4	120	12	2	2	1	9	2.5639
12	0	0	2	60	15	1	4	1	4	2.1306
12	1	1	4	120	13	3	3	1	27	2.2232
12	1	1	6	120	4	4	2	1	8	2.541
12	0	0	8	120	8	2	2	1	14	2.516
12	0	0	2	60	3	5	4	1	25	2.2244
12	1	0	6	120	1	1	6	1	37	2.3888
12	0	1	2	30	6	6	6	1	44	1.9662
12	0	1	4	120	7	5	1	1	28	2.8742
12	0	1	4	15	6	6	4	1	13	2.2639
12	0	1	8	120	9	3	1	1	36	2.591
12	0	0	2	15	14	4	2	1	14	2.3827
12	1	1	2	0	14	2	2	1	48	2.2078
12	0	1	8	0	10	4	4	1	52	2.1244
12	1	1	2	0	7	3	3	1	50	2.4743
12	1	0	6	60	16	6	6	1	17	2.4244
12	1	0	4	30	12	6	6	1	21	2.3244
12	1	1	4	30	12	6	6	1	41	2.8888
12	1	0	2	30	5	5	6	1	54	2.3327
12	0	0	2	0	7	3	6	1	48	2.7659
12	0	0	6	15	11	5	4	1	41	2.3079
12	0	0	4	120	8	6	5	1	7	2.5972
12	1	0	4	15	11	3	3	1	3	2.6076
12	0	1	4	15	5	5	5	1	22	2.2744
12	0	1	8	15	1	5	5	1	13	3.0658
12	1	0	6	15	10	4	4	1	20	2.0234
12	0	0	2	15	8	6	4	1	30	2.4399
12	0	0	4	15	12	4	4	1	51	3.5407
12	0	0	8	60	10	2	2	1	41	2.8886
12	0	0	8	30	5	3	3	1	13	2.3494
12	1	0	4	120	7	5	2	1	15	2.5327
12	1	1	2	30	3	3	4	1	45	2.7493
12	1	0	6	120	6	6	6	1	31	2.4244
12	1	0	6	30	14	2	1	1	14	2.7804
12	1	0	8	120	16	2	2	1	22	3.223
12	1	1	6	15	1	3	3	2	5	2.2994
12	1	1	4	15	3	3	4	1	23	2.5077
12	1	1	4	0	14	4	5	1	44	2.0328
12	0	1	4	15	13	5	5	1	37	2.566
12	1	0	8	30	16	6	6	2	32	2.2888
12	0	1	8	60	3	3	3	2	20	2.4327
12	1	1	8	15	6	2	2	2	12	2.3304
12	0	1	4	0	4	2	4	1	27	2.3888
12	0	0	8	0	11	5	5	1	32	2.6993
12	0	1	8	0	2	4	1	1	47	2.641
12	0	0	4	60	14	2	2	2	50	2.5992
12	1	1	8	15	7	3	4	2	44	2.6399
12	1	0	8	120	2	4	4	1	25	2.5826
12	1	1	6	60	8	6	3	1	48	3.1064
12	0	1	2	0	6	2	3	1	8	2.5472
12	0	1	4	15	4	4	5	1	14	2.9575
12	0	1	8	30	8	6	6	1	51	2.441
12	1	1	4	120	3	1	6	1	10	2.3556
12	0	0	4	30	16	2	2	1	29	2.6554
12	1	1	4	60	8	4	4	1	7	2.4993
12	1	1	6	120	6	6	5	1	37	2.9885
12	1	1	8	60	4	4	4	1	19	3.0992
12	1	1	8	120	3	5	5	1	55	2.6897
12	0	0	2	30	13	5	4	1	8	2.7076
12	1	1	8	120	10	4	4	1	14	2.2319
12	0	1	4	30	11	5	4	1	23	2.0245
12	0	0	2	60	10	4	4	1	13	2.666
12	0	1	4	30	4	6	6	1	25	2.416
12	1	0	8	30	14	4	4	1	33	2.3577
12	0	0	2	120	9	5	2	1	34	2.566
12	0	0	6	60	6	4	4	2	47	2.6326
12	0	0	4	30	1	3	1	1	16	2.691
12	1	0	4	120	8	6	6	1	18	2.0401
12	0	0	4	120	16	6	5	1	56	2.3661
12	0	0	4	0	8	6	4	1	4	2.9721
12	1	0	4	30	10	4	4	1	4	2.3991
12	0	0	4	30	8	2	2	1	13	2.7732
12	1	1	8	30	5	3	3	1	56	2.6743
12	0	1	2	120	5	1	5	1	9	2.2244
12	0	0	6	120	5	5	3	1	35	2.5494
12	0	1	4	0	11	1	6	1	54	2.6555
12	1	1	8	0	10	4	4	1	55	2.2744
12	0	1	4	120	15	5	4	1	21	2.1494
12	1	1	4	120	11	1	1	1	3	2.4305
12	0	1	6	60	13	3	3	1	36	2.2732
12	0	1	4	15	1	1	3	1	26	3.0825
12	0	0	4	15	9	1	4	1	7	2.541
12	1	0	8	30	5	3	2	1	2	2.4565
12	1	1	8	60	5	5	3	1	47	2.7076
12	0	1	2	60	8	2	5	1	15	2.4222
12	0	1	4	60	6	2	2	1	20	2.1483
12	1	1	4	30	8	2	2	2	9	2.4327
12	0	0	6	0	5	5	5	1	48	2.7314
12	0	1	2	60	11	5	5	1	15	2.1994
12	1	1	8	60	9	1	4	1	33	3.0814
12	1	1	2	60	1	3	3	1	9	2.2161
12	0	1	2	120	8	4	6	1	30	2.3578
12	0	0	6	120	10	2	4	1	45	2.4327
12	1	1	2	120	1	5	1	1	51	2.3327
12	0	0	6	15	4	6	6	1	8	2.0162
12	0	0	2	60	7	1	4	1	17	2.4722
12	1	0	2	0	13	1	6	2	35	2.5139
12	0	1	6	30	1	5	5	1	34	2.7232
12	0	1	2	120	15	3	2	1	8	2.4732
12	0	1	4	60	5	1	3	1	43	2.1661
12	0	1	6	60	4	2	5	1	44	2.7982
12	0	1	8	30	4	2	2	1	37	2.5472
12	1	0	8	30	7	5	4	1	23	2.5327
12	1	0	4	60	8	4	4	1	28	2.9992
12	0	0	4	60	5	1	5	1	4	2.6243
12	0	0	2	0	5	1	2	1	54	2.0306
12	0	1	4	60	14	2	4	1	10	2.2494
12	0	0	4	120	6	4	3	1	52	3.624
12	1	1	6	120	1	1	4	1	53	2.3577
12	1	0	4	15	12	4	2	1	45	2.3827
12	1	0	6	0	12	4	4	1	5	2.7909
12	0	1	6	15	2	4	6	1	37	2.491
12	0	0	4	30	2	4	5	1	15	2.0828
12	0	0	8	60	1	1	1	1	18	2.491
12	1	1	2	120	8	4	3	1	42	2.6909
12	1	0	8	30	8	6	6	2	2	2.5983
12	1	1	6	0	2	2	5	1	48	3.0302
12	0	0	6	60	14	4	4	1	23	2.7148
12	1	0	2	15	12	2	4	2	46	2.7743
12	0	0	2	15	6	4	3	1	34	2.9314
12	0	1	6	120	11	3	6	1	6	2.2411
12	0	1	8	30	11	1	3	1	56	3.4574
12	0	1	4	60	15	3	3	1	53	2.2577
12	0	0	8	0	2	4	3	1	27	3.0158
12	0	0	8	30	12	2	2	1	6	3.0564
12	0	0	2	0	16	4	6	1	18	2.7565
12	1	0	2	0	2	6	4	1	16	2.9481
12	0	1	2	15	8	6	4	1	25	1.3809
12	0	0	6	15	9	3	6	1	51	2.441
12	0	1	4	0	16	6	2	1	13	2.1828
12	0	0	6	0	3	3	5	1	31	2.4743
12	1	0	6	120	13	5	5	1	50	2.9242
12	0	0	4	60	2	6	6	1	26	2.772
12	0	0	6	30	1	5	4	1	6	2.4993
12	0	0	2	0	1	5	5	1	36	3.0991
12	0	0	8	15	7	3	1	1	20	3.4741
12	1	1	8	60	14	6	6	1	44	2.2744
12	0	0	4	60	1	5	5	1	39	2.6899
12	0	0	2	0	10	6	4	1	16	2.2387
12	1	0	8	60	11	3	1	1	45	2.0911
12	1	1	6	30	14	2	6	1	43	2.3161
12	1	0	8	30	6	4	2	1	11	2.1661
12	1	1	2	30	13	5	3	1	29	2.2911
12	1	1	6	60	11	1	6	1	53	3.047
12	0	1	2	120	6	2	5	1	53	3.1637
12	1	1	2	30	11	3	3	1	29	3.3491
12	1	0	4	30	3	5	3	1	38	3.8573
12	0	0	4	0	14	4	4	1	32	3.1575
12	1	0	4	15	1	1	1	1	45	2.8721
12	1	0	2	30	9	1	6	1	7	2.4389
12	1	0	2	15	11	1	5	1	23	3.4386
12	0	0	6	0	6	6	4	1	24	3.2137
12	0	1	2	30	2	2	2	1	34	3.9645
12	0	0	8	120	2	4	4	1	22	2.4566
12	1	0	6	60	11	1	1	1	48	2.9719
12	0	0	4	0	6	4	6	1	43	2.666
12	0	0	8	60	11	3	3	2	30	2.9742
12	0	0	6	30	6	2	1	1	20	3.1242
12	1	1	4	15	5	5	4	2	10	2.2899
12	1	1	6	0	12	4	4	1	17	2.8242
12	0	1	4	15	2	2	2	1	50	2.2827
12	0	0	6	15	7	1	1	1	8	2.8136
12	0	1	6	120	12	4	4	2	56	2.691
12	1	1	6	15	12	6	6	2	52	3.3241
12	1	0	6	120	12	4	4	1	49	2.441
12	0	0	6	0	11	3	3	2	53	2.7326
12	0	1	6	120	4	4	4	1	26	2.7159
12	0	1	8	30	6	4	2	1	49	2.3827
12	0	1	2	15	3	1	5	1	34	2.8992
12	0	1	2	15	14	4	3	1	46	2.666
12	0	0	2	15	16	6	6	1	30	2.0899
12	0	1	2	15	15	5	6	1	29	2.9659
12	1	1	4	30	1	3	3	1	49	2.9564
12	0	1	8	120	4	6	6	1	38	3.0313
12	1	0	2	30	4	4	6	1	27	2.9325
12	1	1	2	15	7	5	2	1	46	3.298
12	1	1	6	120	11	3	3	1	23	3.0575
12	0	0	6	15	2	4	6	1	45	2.2994
12	0	1	8	30	7	5	4	1	52	2.0578
12	1	1	6	0	4	4	4	1	35	6.948
12	0	1	6	0	5	5	5	1	39	2.1911
12	0	0	4	15	6	6	1	1	4	2.2804
12	1	1	4	60	5	1	4	1	33	2.4649
12	0	1	6	60	5	3	2	1	21	2.8659
12	0	1	6	60	8	6	4	1	21	3.1219
12	1	0	8	15	14	2	5	1	10	3.2741
12	1	0	6	30	2	6	6	1	16	2.1306
12	0	1	4	60	16	4	6	1	36	2.4159
12	0	1	4	0	14	4	4	1	15	2.491
12	0	1	4	60	7	3	1	1	35	2.141
12	1	1	4	60	9	5	4	1	27	2.9742
12	1	0	4	0	6	4	3	1	3	2.3161
12	0	0	6	0	2	2	1	1	56	3.5074
12	1	1	4	60	15	3	3	1	18	2.3244
12	0	0	4	60	7	3	1	1	54	2.2411
12	0	0	6	60	13	3	3	1	28	3.5157
12	1	1	6	30	9	5	5	1	29	2.1328
12	1	1	4	30	3	5	4	1	21	2.3816
12	1	0	6	15	1	3	3	1	27	2.9825
12	1	1	4	0	15	5	3	1	27	3.0981
12	1	0	6	15	2	4	2	1	26	2.3827
12	1	1	4	15	4	4	6	1	44	2.1078
12	1	1	8	30	11	1	1	2	25	3.474
12	0	1	2	120	2	6	2	1	26	2.2411
12	1	0	8	15	6	2	4	1	34	3.0564
12	1	1	8	120	11	5	3	1	25	2.7409
12	0	1	8	120	10	4	4	1	4	2.4577
12	0	1	2	15	7	5	5	2	3	2.7325
12	0	0	6	30	8	4	4	2	28	3.0242
12	0	0	6	15	1	3	3	2	43	2.791
12	1	1	8	0	15	1	1	1	16	2.5888
12	1	1	4	15	1	1	1	1	24	2.4649
12	1	0	4	120	12	2	2	1	15	3.022
12	0	1	2	30	1	1	5	1	42	2.6804
12	0	1	2	120	16	4	4	1	45	3.0326
12	1	1	6	120	13	5	5	1	38	3.3147
12	0	0	8	120	7	1	6	1	1	2.7555
12	0	0	8	15	14	2	2	2	32	3.4646
12	1	0	2	60	11	5	2	1	45	2.7648
12	0	1	2	30	13	5	4	1	38	2.5243
12	0	0	6	120	12	4	4	2	34	2.5577
12	0	0	6	0	9	1	5	1	45	2.9636
12	0	1	4	120	4	2	2	1	22	2.5649
12	0	0	2	60	8	2	3	1	34	2.2971
12	1	1	6	60	14	4	4	1	5	2.7397
12	0	0	2	30	12	4	2	1	52	2.8826
12	1	0	2	60	7	1	5	1	42	3.3301
12	0	0	4	30	9	3	3	2	18	2.7659
12	0	0	4	0	11	1	6	1	12	2.7305
12	1	0	2	0	16	4	2	1	43	2.34
12	1	1	4	60	2	6	6	2	8	2.5066
12	0	0	4	120	11	1	1	1	48	3.072
12	1	0	4	15	4	4	4	1	28	2.1399
12	0	0	2	120	7	3	5	1	9	2.4827
12	1	0	6	30	9	5	5	1	39	3.3574
12	1	0	6	120	10	2	2	1	28	2.1994
12	1	1	6	0	6	6	4	1	45	3.4053
12	0	1	8	60	5	5	3	2	39	2.1744
12	0	1	4	0	7	5	2	1	37	2.1661
12	1	0	8	60	13	5	5	1	40	2.3316
12	0	0	8	120	4	6	6	2	30	2.566
12	0	1	6	30	14	2	2	2	7	2.3994
12	1	0	4	120	14	4	4	1	54	2.666
12	0	1	4	120	14	4	5	1	13	2.8576
12	1	0	8	60	14	6	6	2	35	2.6243
12	1	1	8	15	15	3	3	2	5	2.5243
12	0	1	2	15	16	6	6	2	12	2.4636
12	0	0	2	120	16	4	6	2	12	2.7409
12	0	0	8	120	3	5	1	1	23	3.5478
12	0	0	6	0	4	4	4	1	37	2.4827
12	0	1	2	30	10	2	5	1	40	2.5555
12	1	0	8	0	10	4	4	1	55	2.4315
12	1	0	8	15	15	3	3	1	2	2.5577
12	1	1	8	60	1	1	1	1	48	2.641
12	1	1	8	0	4	6	6	2	54	2.4828
12	1	0	6	60	12	2	3	1	7	3.3813
12	1	0	6	30	16	4	4	1	36	2.7648
12	0	0	8	60	5	5	5	1	3	3.4824
12	0	1	8	0	16	2	4	1	22	2.9804
12	0	1	6	30	16	4	5	1	19	2.4899
12	1	1	2	15	5	3	2	1	56	2.466
12	1	1	2	60	9	3	4	1	42	2.3577
12	0	1	4	120	5	3	4	1	3	2.591
12	1	0	2	30	13	5	3	1	17	2.2994
12	1	0	8	0	9	3	3	1	25	2.2744
12	0	0	6	30	9	5	4	1	51	3.9989
12	0	0	6	30	5	1	5	1	9	2.7898
12	0	1	4	60	1	5	2	1	36	2.6576
12	1	1	2	15	6	4	5	1	20	2.8659
12	0	0	4	0	13	3	4	1	29	2.491
12	1	0	6	60	13	3	3	2	30	2.0495
12	1	1	8	0	2	4	3	1	53	2.1911
12	1	1	4	30	2	4	5	1	9	2.1494
12	1	0	8	15	8	4	2	1	55	2.1161
12	1	1	4	30	4	6	6	2	37	2.441
12	1	1	2	120	15	3	6	1	7	3.0325
12	1	0	2	120	7	3	6	1	29	2.1161
12	0	1	6	60	16	6	6	2	17	2.5493
12	0	0	6	0	13	5	4	1	18	2.7229
12	1	1	6	60	3	1	4	1	39	2.9802
12	1	1	2	60	15	1	5	1	5	2.547
12	1	0	8	60	9	1	1	1	42	2.3306
12	0	1	2	15	13	3	3	1	28	2.9325
12	1	1	4	15	6	6	2	1	51	2.4327
12	1	0	8	15	13	1	3	1	4	3.3219
12	0	1	8	120	15	1	5	1	29	2.9471
12	1	0	8	120	15	1	1	1	31	2.2983
12	0	0	2	15	13	3	3	1	55	2.1245
12	1	1	6	60	12	2	2	1	18	2.0317
12	1	0	2	15	6	4	5	1	33	3.0147
12	0	0	4	120	3	1	4	1	46	2.0807
12	1	0	4	15	5	5	3	1	55	2.8148
12	0	0	6	15	12	6	6	2	14	2.9075
12	1	0	8	60	2	2	5	1	46	2.3556
12	0	1	2	60	3	5	4	1	48	2.7826
12	0	0	2	0	8	4	3	1	21	2.3661
12	1	0	2	60	3	5	6	1	39	2.541
12	0	1	4	60	9	5	5	1	35	2.9409
12	0	0	4	60	10	6	6	2	12	2.6493
12	1	1	4	60	6	2	5	1	7	2.8303
12	0	0	6	30	13	1	1	1	3	2.1733
12	0	1	8	30	12	2	2	1	31	4.0383
12	0	0	8	15	8	4	1	1	20	3.3991
12	1	0	6	15	12	6	6	2	39	2.9221
12	0	1	8	120	16	2	2	1	8	2.522
12	0	0	6	120	14	6	6	2	30	3.197
12	1	1	8	0	9	3	3	1	50	2.4743
12	1	0	6	0	2	2	4	1	7	2.5316
12	1	0	8	15	16	4	4	2	49	2.1911
12	1	1	8	0	12	6	6	2	20	2.6993
12	0	1	8	0	12	6	6	2	37	2.491
12	1	1	2	120	13	1	3	2	54	2.3138
12	1	1	4	120	16	6	6	2	7	2.7409
12	0	0	2	60	4	6	6	2	13	3.3885
12	0	1	4	120	6	4	6	1	47	2.416
12	1	0	2	120	13	1	6	1	16	2.4077
12	0	1	6	30	7	3	3	1	42	2.9064
12	0	1	6	30	10	6	6	2	36	2.4149
12	0	0	4	30	15	1	1	1	15	2.6555
12	1	1	6	60	5	3	5	1	18	2.4827
13	1	1	4	60	11	5	4	1	5	2.9908
13	1	1	4	60	3	5	5	1	32	5.1402
13	0	1	2	60	14	6	3	1	43	2.7659
13	0	0	4	120	7	3	5	1	30	3.5825
13	0	0	4	30	14	6	6	2	41	3.3636
13	0	0	8	120	5	5	4	1	51	4.0561
13	1	0	2	0	15	1	4	1	9	4.2796
13	1	1	6	15	5	5	4	1	49	4.6903
13	0	1	6	60	14	2	5	2	13	3.2385
13	0	0	2	30	15	5	6	1	4	2.8409
13	1	1	8	0	2	2	2	1	28	2.8898
13	1	1	8	30	5	1	3	2	13	5.0964
13	1	1	6	30	16	2	2	2	32	2.9804
13	1	1	8	30	8	4	4	1	54	3.8406
13	1	0	8	120	1	1	1	2	16	3.0305
13	1	1	8	120	12	4	4	2	4	4.0228
13	1	1	2	60	2	2	4	1	36	2.4577
13	0	1	8	120	5	5	4	2	24	3.856
13	0	1	2	0	9	3	2	1	24	2.4657
13	1	1	2	30	15	5	2	1	42	2.9575
13	1	0	2	30	13	3	3	1	27	2.2661
13	0	1	4	0	8	4	3	1	14	3.0741
13	0	1	8	15	11	5	5	2	6	4.1156
13	0	1	8	120	10	2	1	1	42	5.4546
13	1	0	6	60	8	4	4	1	33	3.8478
13	1	0	2	0	12	6	4	1	43	1.8662
13	1	1	4	15	4	2	1	2	18	4.5716
13	1	0	8	0	11	3	3	1	31	4.6403
13	0	0	6	120	8	6	6	2	3	3.7052
13	0	0	2	30	12	2	6	1	54	2.1242
13	1	0	8	120	12	4	5	1	12	3.4657
13	0	1	4	30	1	1	2	1	3	3.9218
13	1	0	2	120	7	1	3	1	34	3.5812
13	0	1	2	120	8	2	2	1	26	2.9554
13	0	0	4	0	8	4	4	1	5	2.7648
13	0	1	4	120	13	1	3	1	37	2.822
13	1	0	4	30	13	5	3	1	53	4.9236
13	1	0	2	0	9	3	3	1	37	3.3824
13	1	1	8	30	10	6	6	1	29	4.7391
13	0	0	4	0	14	2	5	1	35	3.0825
13	1	0	6	0	4	2	2	1	41	2.7305
13	0	1	4	120	10	6	6	2	7	4.1467
13	1	0	2	0	11	5	5	1	51	3.8312
13	1	1	4	30	10	2	3	1	39	5.0641
13	0	0	8	60	12	2	5	1	38	3.5135
13	0	0	4	0	2	6	4	1	23	2.8076
13	1	0	6	120	6	4	4	1	26	3.1991
13	1	0	4	15	7	5	4	1	45	2.7409
13	0	1	8	120	14	6	6	2	25	3.2803
13	1	0	4	0	5	1	6	1	6	2.8647
13	1	1	4	0	7	3	5	1	8	2.3744
13	1	0	6	30	10	4	4	2	31	3.3241
13	1	1	8	15	10	4	4	2	43	3.3824
13	1	1	2	60	1	1	4	1	43	2.291
13	0	0	2	120	8	2	4	1	5	1.939
13	0	1	4	15	16	6	6	1	1	3.5323
13	1	1	6	60	1	5	5	2	27	4.7486
13	0	0	2	30	7	5	5	1	2	2.2744
13	0	0	6	0	3	1	1	1	51	2.9814
13	0	1	8	15	3	5	3	1	12	3.7312
13	0	1	2	0	7	1	3	1	18	2.4827
13	1	1	2	15	8	4	2	1	4	3.6645
13	1	1	4	0	16	4	2	1	23	2.5827
13	0	1	2	30	3	1	1	1	32	3.9467
13	1	1	4	60	7	1	1	2	43	3.6468
13	1	1	8	60	16	6	6	2	41	3.8301
13	1	0	6	30	2	4	5	2	35	3.5407
13	0	0	8	15	2	4	4	2	11	2.5243
13	0	1	4	15	6	4	4	2	34	2.6577
13	0	0	8	30	15	3	3	2	9	2.6243
13	0	0	8	15	15	1	1	2	20	4.657
13	1	1	2	60	13	5	5	1	45	3.8073
13	1	0	6	120	11	1	1	2	1	4.8381
13	0	0	6	60	8	4	4	2	25	2.8909
13	1	0	4	15	14	4	5	1	35	2.5993
13	0	1	8	120	1	1	2	1	52	3.122
13	0	1	2	30	16	6	2	1	45	2.5576
13	0	1	4	0	14	2	3	1	20	2.9992
13	1	0	4	60	15	1	1	2	18	4.1394
13	0	0	2	120	11	5	1	1	26	2.466
13	1	0	6	120	5	3	2	1	22	4.8319
13	1	0	8	30	2	6	6	2	53	3.1408
13	1	1	4	30	14	6	6	2	47	2.4972
13	1	0	8	60	6	4	4	2	47	3.1147
13	1	0	8	60	13	3	3	2	43	2.9325
13	1	1	6	30	10	4	4	2	51	2.7742
13	0	1	2	0	15	1	4	1	21	3.4969
13	1	0	2	60	11	3	6	1	41	2.8065
13	1	1	4	60	16	2	3	1	10	3.1564
13	1	1	2	0	4	6	3	1	47	2.1973
13	0	1	6	60	5	1	1	1	3	3.1886
13	0	0	2	30	8	6	6	1	44	2.8054
13	1	0	4	60	8	2	2	1	35	3.549
13	1	1	6	120	12	2	5	1	13	4.0467
13	1	1	8	15	3	5	5	1	38	4.331
13	0	0	6	60	7	3	1	1	33	2.9741
13	1	1	6	60	8	4	4	2	28	2.2411
13	0	0	6	30	1	3	3	2	18	3.0991
13	0	1	6	15	1	1	1	2	8	2.566
13	1	1	6	60	6	2	4	1	30	3.6729
13	1	1	2	0	2	4	4	1	40	2.1078
13	0	1	6	120	11	1	3	1	35	3.3386
13	1	1	8	30	13	1	3	1	8	4.5643
13	1	1	4	15	12	2	3	1	10	2.391
13	1	1	6	30	11	5	5	1	54	3.4074
13	0	1	8	0	1	1	5	1	20	2.497
13	1	1	8	30	7	3	3	2	27	2.3899
13	1	0	8	120	3	3	3	2	17	4.757
13	0	0	8	15	3	5	5	2	30	2.8898
13	1	1	6	15	9	1	2	2	16	3.5646
13	1	0	2	15	2	6	2	1	35	3.3824
13	0	0	6	60	13	1	3	1	7	2.441
13	0	1	8	120	9	1	1	2	55	3.8145
13	0	1	4	0	7	3	3	2	51	3.624
13	1	1	4	120	14	2	2	1	5	2.9159
13	0	0	6	60	2	6	6	2	32	3.9072
13	1	0	8	30	13	1	4	1	1	2.5803
13	0	1	8	30	10	6	6	2	12	3.524
13	0	0	2	0	12	6	6	1	48	2.8159
13	1	0	6	15	14	6	6	1	27	4.5465
13	0	1	6	0	4	2	4	1	20	3.8989
13	1	0	4	15	15	5	5	2	31	2.516
13	1	0	8	15	15	1	1	2	5	3.5896
13	1	0	8	0	10	2	2	2	14	2.7064
13	1	0	4	60	7	1	4	1	39	2.8231
13	0	0	6	0	6	4	1	1	34	2.316
13	0	1	2	0	8	2	1	1	16	1.9495
13	1	1	6	15	2	2	4	1	6	2.3638
13	0	0	4	30	4	4	4	1	44	2.2327
13	1	1	6	0	15	5	4	1	2	2.5993
13	1	0	8	0	5	5	4	1	22	2.6064
13	1	1	6	120	8	6	4	1	27	2.8802
13	1	0	2	0	2	4	4	1	11	2.2661
13	0	0	6	120	12	2	2	1	5	3.098
13	0	0	8	0	9	1	1	1	38	2.7969
13	0	1	4	30	11	3	3	1	49	2.4577
13	1	0	8	60	16	6	6	2	12	3.3053
13	1	0	6	0	5	3	5	1	30	3.1908
13	1	0	8	120	11	3	3	2	51	2.8492
13	0	1	6	60	2	6	6	2	7	2.823
13	1	1	2	120	15	1	6	1	37	3.5477
13	0	1	6	120	4	2	4	1	43	2.5055
13	1	1	6	15	11	3	3	2	28	2.391
13	0	0	2	60	9	1	3	1	13	2.2566
13	1	1	2	60	9	1	3	1	19	3.0884
13	1	1	4	60	9	3	3	2	12	2.8492
13	0	0	8	120	14	6	6	2	19	2.3994
13	1	1	4	15	13	3	3	1	45	3.0158
13	0	0	2	15	2	6	3	1	31	2.9137
13	0	0	8	30	13	1	1	1	15	2.9886
13	0	0	4	15	14	4	5	2	42	2.7909
13	0	0	2	60	13	5	5	1	23	2.9658
13	1	1	6	30	15	1	5	1	54	2.8886
13	1	1	8	15	1	3	3	2	6	3.198
13	0	1	4	120	9	5	1	1	26	7.2979
13	0	1	8	30	2	6	6	2	11	5.2546
13	0	0	2	0	1	3	5	1	25	12.288
13	0	0	6	120	14	4	5	1	46	2.591
13	0	1	2	120	3	5	4	1	52	2.6814
13	0	0	4	0	13	1	5	1	19	3.4052
13	1	1	8	15	4	6	5	1	28	3.549
13	0	1	8	15	9	3	3	1	10	3.624
13	0	1	8	30	5	1	3	1	33	3.8301
13	1	1	2	120	12	6	3	1	33	2.441
13	1	1	8	15	7	1	1	2	7	2.8636
13	0	1	8	0	13	5	2	1	14	3.3574
13	0	1	8	15	15	1	1	1	14	3.8906
13	0	1	2	120	1	3	4	1	15	3.5907
13	1	1	8	30	9	5	3	1	20	2.9492
13	0	0	4	15	4	2	2	1	55	2.6221
13	0	1	2	120	15	1	2	1	21	6.065
13	1	1	8	120	3	3	2	1	37	3.3491
13	0	1	8	30	7	3	3	2	56	3.3241
13	1	1	4	60	10	4	3	1	10	3.599
13	0	1	2	60	12	4	3	1	4	2.1661
13	0	0	8	120	2	2	2	1	56	3.6406
13	0	1	6	60	15	3	2	2	10	2.9064
13	0	0	2	0	7	1	2	1	44	2.5971
13	0	0	6	60	5	1	1	1	47	3.1137
13	1	0	6	60	14	2	2	1	21	2.9908
13	0	0	2	15	10	6	2	1	33	2.3327
13	0	1	2	15	8	4	5	1	50	2.8327
13	0	1	2	60	4	4	5	1	49	3.0991
13	1	1	8	120	10	2	2	1	50	3.073
13	1	0	2	60	12	4	2	1	36	2.7065
13	1	1	4	0	8	4	5	1	40	3.0991
13	0	0	6	0	7	5	4	1	26	3.0325
13	1	1	2	30	8	6	4	1	55	3.5301
13	1	0	6	15	2	2	2	2	3	4.3466
13	0	1	4	120	15	3	3	2	30	4.0144
13	1	0	2	15	10	6	6	1	1	2.7742
13	1	0	6	0	13	3	3	2	41	4.7903
13	0	0	8	0	4	4	2	1	22	3.9822
13	1	0	4	0	14	2	3	1	42	4.3404
13	0	1	4	0	10	6	2	1	49	2.6326
13	1	1	2	15	5	1	2	1	42	2.1723
13	0	1	8	0	4	4	2	1	48	2.7065
13	1	1	4	30	2	2	5	2	20	4.5903
13	1	1	4	60	1	3	3	2	53	3.5073
13	0	0	8	60	4	2	3	1	22	4.7725
13	1	1	4	30	4	4	1	2	52	4.256
13	1	1	6	30	8	2	4	1	18	3.3969
13	0	0	2	120	2	4	4	1	47	2.8992
13	0	1	6	15	12	4	5	1	24	2.9075
13	0	1	6	30	16	2	3	1	16	4.0822
13	1	1	2	60	4	4	1	1	2	7.881
13	0	1	8	60	3	1	3	1	13	5.413
13	1	0	4	0	6	2	3	1	29	8.7286
13	1	0	8	15	10	4	4	2	1	3.8322
13	0	1	2	15	1	5	4	1	28	2.7481
13	1	0	4	30	1	1	5	1	49	2.972
13	0	1	6	30	9	3	3	1	9	3.5071
13	1	0	8	30	9	5	5	2	34	4.106
13	1	0	8	120	4	4	4	2	9	3.8739
13	0	1	4	0	5	1	4	1	56	2.2555
13	1	1	4	60	15	1	1	1	22	3.3719
13	0	0	2	120	7	1	1	1	23	3.1313
13	1	1	8	0	9	1	3	1	53	3.3303
13	1	1	6	120	11	1	6	1	40	2.9554
13	0	1	2	15	6	2	6	1	53	2.2398
13	1	1	6	60	2	6	6	2	52	9.4722
13	0	0	8	15	16	2	2	2	17	3.6729
13	1	1	8	60	14	4	4	2	14	3.3741
13	1	0	8	30	7	3	2	2	20	2.4577
13	1	1	2	30	12	2	1	1	3	2.9148
13	0	0	4	120	9	5	4	1	20	2.7826
13	0	0	8	30	1	5	5	1	29	2.7076
13	1	0	6	15	4	4	6	1	9	1.8079
13	1	1	6	60	10	6	6	1	26	2.7243
13	0	1	4	15	3	1	3	1	1	3.1468
13	0	1	4	0	9	5	3	1	38	8.738
13	0	0	2	0	11	5	3	1	10	9.3889
13	0	1	2	30	8	6	3	1	2	2.7659
13	1	1	8	15	11	5	5	1	23	3.0741
13	0	0	8	30	10	6	6	2	40	2.6647
13	0	0	6	0	16	6	6	2	7	2.7638
13	1	0	2	120	3	5	6	1	15	4.632
13	1	0	6	15	12	4	4	2	5	3.0741
13	1	0	6	15	5	5	4	2	52	3.2991
13	0	1	2	0	12	6	4	1	33	2.0995
13	0	0	6	30	3	5	5	1	13	3.6406
13	1	0	4	15	13	3	3	1	36	2.541
13	1	1	4	120	1	5	4	2	52	2.6826
13	1	0	8	0	13	5	4	1	9	3.3907
13	1	1	2	60	6	6	4	1	38	2.7243
13	0	1	6	15	3	3	3	2	5	2.3233
13	0	0	6	60	6	2	2	2	32	2.0744
13	0	0	8	30	9	5	5	2	49	3.1408
13	0	1	4	30	10	2	2	2	46	6.4564
13	1	1	2	0	12	6	3	1	5	2.6555
13	0	0	2	30	5	3	3	1	46	2.5493
13	0	0	4	15	15	5	3	1	45	2.5993
13	0	0	8	30	6	2	2	2	25	2.772
13	0	1	4	0	15	3	3	1	54	6.5398
13	0	1	4	15	11	1	1	1	24	2.9565
13	1	1	8	60	3	1	1	1	21	6.0055
13	1	1	4	120	9	5	4	1	12	4.8569
13	1	1	6	60	7	3	3	2	20	2.8575
13	0	0	4	0	9	5	5	2	14	2.5243
13	1	1	6	120	7	5	6	1	17	5.3723
13	1	1	2	15	1	5	6	1	46	3.1824
13	1	1	4	60	12	6	6	1	20	2.5243
13	0	1	4	0	16	4	5	1	6	2.2994
13	0	1	6	15	13	5	5	1	23	2.441
13	0	0	4	120	2	6	6	2	16	3.2719
13	1	1	2	15	6	2	3	1	6	10.405
13	1	0	4	30	5	5	3	1	37	4.4654
13	0	1	8	120	3	3	3	1	52	12.18
13	1	1	4	60	8	2	2	2	29	2.4077
13	0	1	2	0	16	2	3	1	55	2.6804
13	0	0	6	15	4	4	1	1	11	3.0908
13	1	0	2	120	15	1	3	1	22	4.1967
13	1	0	2	120	10	4	3	1	32	19.936
13	1	1	2	60	5	5	6	1	18	2.9992
13	1	1	6	30	12	6	6	2	44	3.1908
13	0	1	6	120	14	4	4	2	26	3.3491
13	0	1	6	0	6	4	4	1	26	2.616
13	1	1	4	0	15	3	4	1	46	8.0226
13	1	1	8	120	11	3	3	2	51	2.6659
13	1	0	2	15	9	5	3	1	30	2.6992
13	1	0	4	30	12	4	4	1	50	2.9908
13	1	1	4	120	6	2	3	1	4	4.8069
13	0	0	8	0	3	3	3	2	21	2.2316
13	1	0	8	120	5	5	5	1	40	4.7153
13	1	0	8	30	16	4	4	2	31	2.6659
13	0	1	2	15	15	3	3	1	18	3.399
13	1	1	8	120	4	4	6	1	11	12.68
13	0	1	2	120	4	6	6	2	48	2.014
13	0	0	4	60	1	3	3	2	22	2.8575
13	0	1	8	0	10	2	3	1	6	4.3238
13	1	1	4	15	5	3	4	1	50	7.5978
13	1	1	2	15	13	1	5	1	47	4.2977
13	1	1	2	0	9	3	5	1	1	2.9231
13	1	1	4	15	11	1	4	1	26	3.7633
13	0	1	4	60	16	2	5	1	22	3.8312
13	0	0	2	30	6	4	4	1	5	4.3238
13	0	1	2	0	2	4	4	1	17	2.8742
13	1	0	6	0	14	4	4	1	4	2.7742
13	0	0	8	120	4	4	4	2	47	2.6576
13	0	0	2	60	10	2	4	1	21	2.8076
13	0	1	8	60	13	3	3	2	55	2.9992
13	1	0	4	0	2	6	4	1	9	2.3244
13	0	0	4	0	15	3	4	1	9	2.7992
13	1	0	4	60	1	3	4	1	23	4.9902
13	0	0	4	60	4	6	2	1	38	2.9825
13	1	0	2	120	8	2	2	1	50	2.9325
13	0	1	2	120	10	4	6	1	6	4.2155
13	0	0	6	15	10	2	2	1	55	2.7471
13	1	1	2	120	7	1	4	1	36	3.9133
13	0	0	4	30	6	6	6	1	37	2.1994
13	0	0	4	30	1	1	3	1	36	2.947
13	0	1	8	15	10	4	1	1	12	3.624
13	0	1	2	0	4	6	1	1	31	2.2138
13	1	0	2	0	4	6	3	1	25	6.4731
13	1	1	6	0	14	4	4	1	4	8.8307
13	1	1	6	60	13	1	4	1	17	2.9305
13	0	1	4	120	1	5	5	1	15	3.7323
13	1	0	2	0	3	5	5	1	46	2.6659
13	1	0	4	120	1	5	3	1	12	3.574
13	1	0	4	60	12	6	3	1	35	8.8057
13	1	0	6	0	6	4	3	1	1	2.391
13	0	1	6	30	11	5	3	1	55	2.4327
13	1	1	6	120	15	5	5	1	42	2.6909
13	1	0	6	120	3	1	3	1	10	3.1563
13	0	1	2	30	14	4	4	1	14	2.5576
13	1	0	6	120	8	6	5	2	14	2.8492
13	0	0	2	60	1	1	6	1	45	3.073
13	0	1	8	120	12	4	4	2	21	2.4068
13	0	1	2	60	5	5	4	1	7	3.1325
13	0	1	6	120	12	2	5	1	43	3.2136
13	0	0	6	15	14	6	6	2	33	2.712
13	0	1	8	30	8	4	4	2	39	2.9159
13	0	1	8	0	9	1	2	1	46	3.7739
13	1	0	8	60	12	2	2	2	19	3.047
13	0	1	8	15	1	3	3	2	11	2.5743
13	0	0	6	15	2	2	2	1	36	2.4472
13	0	0	4	30	2	2	2	2	50	2.5138
13	1	0	2	0	7	1	4	1	33	4.156
13	1	0	4	60	2	4	4	1	40	2.3732
13	1	0	6	120	14	4	4	1	53	2.4743
13	0	1	8	30	1	5	5	2	47	2.9575
13	1	1	2	120	1	3	5	1	31	3.4407
13	1	1	2	30	14	4	5	1	3	2.441
13	0	0	6	15	11	3	4	1	16	2.316
13	1	0	6	0	15	5	4	2	18	3.0658
13	0	0	4	60	8	2	2	2	13	2.7492
13	1	0	4	120	2	6	6	2	8	4.3987
13	0	0	6	30	15	1	5	1	53	4.6715
13	1	1	8	120	6	6	6	2	38	3.4407
13	1	0	4	30	6	6	6	2	29	2.7232
13	1	0	6	60	5	1	1	2	49	4.256
13	1	0	6	15	1	1	1	1	51	2.1889
13	1	1	2	15	15	3	3	1	31	2.6659
13	1	1	4	120	16	4	4	1	42	3.3407
13	0	1	2	15	5	1	1	1	38	3.0553
13	0	0	2	15	6	2	2	1	45	2.6898
13	1	0	2	15	7	3	5	1	45	2.0911
13	0	0	4	60	11	5	5	1	19	2.4327
13	0	1	2	15	13	1	5	1	24	2.3887
13	0	0	6	15	1	1	3	1	47	2.4639
13	1	1	8	60	5	3	3	1	25	4.9558
13	0	1	8	15	8	2	2	2	1	2.1306
13	1	1	8	30	14	2	2	2	48	2.9742
13	0	0	8	60	16	6	6	2	10	2.7648
13	0	1	2	15	16	4	2	1	1	3.2741
13	0	0	4	120	15	3	3	2	49	2.591
13	0	1	2	15	2	6	3	1	15	2.8659
13	0	0	2	0	9	3	2	1	32	2.6076
13	0	0	8	60	14	4	4	2	19	3.4157
13	1	0	6	120	15	5	5	2	42	2.7826
13	1	1	4	30	1	1	5	1	45	2.7221
13	0	1	2	30	12	2	5	1	7	2.1723
13	0	1	2	30	5	3	3	1	11	2.8909
13	0	0	8	15	4	6	6	2	25	3.1803
13	0	1	8	120	2	2	3	1	41	3.6656
13	1	1	4	15	6	4	3	1	12	2.5065
13	0	1	4	15	12	2	3	1	5	2.7242
13	0	0	2	120	12	6	3	1	41	2.5243
13	0	0	8	120	13	5	5	2	29	2.8325
13	1	1	4	15	7	5	2	1	22	2.1067
13	0	0	4	0	16	4	2	1	30	3.4907
13	1	0	6	60	10	6	6	2	20	2.1661
13	1	0	6	15	9	1	1	2	4	3.7301
13	1	0	6	60	16	4	4	2	31	2.8576
13	1	0	4	30	10	2	3	1	10	3.4407
13	0	1	8	60	8	6	6	2	26	3.3386
13	0	0	8	120	10	2	2	2	16	2.6898
13	0	0	4	0	6	2	2	1	50	2.7898
13	1	0	4	30	3	3	6	1	2	2.7243
13	1	1	2	0	1	3	3	1	55	2.5577
13	1	1	8	15	12	6	6	2	34	2.2577
13	1	1	8	60	15	5	5	2	37	2.5232
13	0	0	4	60	2	4	4	2	39	3.2158
13	0	0	2	15	7	3	4	2	6	2.3743
13	0	0	6	30	9	3	3	2	7	2.3327
13	0	1	6	60	7	3	3	2	55	3.1991
13	0	0	6	0	13	3	3	2	23	2.7409
13	1	1	2	15	14	2	5	1	52	2.215
13	1	0	6	120	13	3	3	2	37	2.0067
13	0	1	8	30	16	4	4	2	42	2.6826
13	1	1	4	0	10	6	6	2	20	2.366
13	0	1	8	0	6	6	6	2	27	3.1303
13	0	1	6	0	13	3	3	2	36	2.1649
13	1	1	6	60	15	3	3	2	33	3.1741
13	1	0	2	120	11	5	3	1	20	2.2244
13	1	0	8	30	10	6	6	2	16	2.9492
13	0	1	6	30	3	5	4	1	37	3.0077
13	0	0	2	60	6	6	5	1	21	2.0494
13	1	0	8	30	6	2	2	2	52	2.4993
13	0	1	6	15	11	3	3	2	52	2.6814
13	1	0	8	60	3	1	1	2	47	3.122
13	0	0	2	30	3	1	3	1	19	3.9634
13	0	0	6	30	7	1	1	2	28	2.8471
13	0	1	4	60	8	2	2	2	3	2.3733
13	1	0	8	0	3	3	2	1	10	2.1161
13	0	1	8	30	15	3	3	2	22	5.7067
13	0	1	6	30	4	6	6	2	3	2.9075
13	0	0	8	120	6	6	6	2	30	2.2306
13	0	1	2	120	16	2	6	1	24	2.7815
13	1	1	8	0	11	3	3	1	17	2.5826
13	0	1	8	60	5	3	3	2	18	3.4574
13	1	0	4	15	6	4	4	1	11	2.7742
13	0	1	6	60	13	1	1	2	53	3.1053
13	1	0	6	120	7	5	2	1	40	3.0479
13	0	1	8	30	9	5	5	2	34	2.6576
13	0	0	6	0	12	2	2	1	50	4.2988
13	1	0	2	60	14	6	2	1	35	6.1877
13	0	1	2	120	2	4	2	1	30	2.3577
13	0	1	8	30	14	2	3	1	9	8.914
13	1	1	6	0	3	1	5	1	52	2.5387
13	1	0	8	30	1	5	5	2	41	2.5149
13	0	0	2	30	13	3	3	2	53	2.4232
13	0	0	4	60	16	2	3	1	36	2.9492
13	1	1	4	0	5	1	2	1	10	3.6967
13	0	1	6	120	5	3	3	1	11	2.5743
13	0	1	2	60	9	1	4	1	2	3.3311
13	1	1	8	15	2	4	4	1	26	2.2577
13	0	1	6	0	14	4	4	1	41	2.6826
13	0	0	4	120	14	2	5	1	5	4.4643
13	0	1	8	0	12	4	4	2	44	3.3563
13	0	0	4	15	13	3	3	2	42	2.5076
13	0	1	8	15	7	1	1	2	24	3.3719
13	0	0	4	120	16	4	4	2	43	3.1147
13	0	1	6	15	5	5	4	1	11	1.6579
13	1	0	8	60	8	6	6	2	18	2.441
13	0	0	8	60	7	5	5	2	14	2.4649
13	1	1	8	15	15	1	1	2	34	2.7648
13	0	0	8	15	8	2	3	1	43	5.238
13	1	1	2	120	2	4	3	1	25	2.9492
13	0	0	4	0	10	6	6	1	17	2.6826
13	1	1	8	30	16	4	4	1	55	2.8909
13	1	1	4	120	8	4	2	1	5	3.5323
13	0	1	2	0	1	3	2	1	49	2.5077
13	0	0	4	15	6	4	3	1	1	3.1991
13	0	1	8	0	2	2	3	1	13	2.8481
13	0	1	4	120	5	1	2	1	8	2.4482
13	1	1	4	60	4	6	6	1	16	2.9242
13	0	1	6	0	3	1	2	1	55	2.0984
13	1	1	2	0	16	2	3	1	37	2.8159
13	1	0	8	15	11	5	5	1	19	2.6148
13	1	1	6	15	14	6	5	2	5	2.7409
13	0	1	2	0	3	5	3	1	11	2.5565
13	0	1	4	15	13	3	3	2	56	2.6076
13	0	0	6	0	5	3	3	1	36	2.2411
13	1	1	6	120	13	3	3	2	54	3.0325
13	1	0	2	120	2	4	5	1	4	2.0994
13	1	0	4	60	3	5	1	1	41	3.0492
13	0	1	4	15	5	3	5	1	8	2.4577
13	0	0	4	30	13	5	5	1	6	2.4493
13	0	0	8	15	9	3	3	2	27	2.7326
13	1	1	6	15	12	4	4	2	15	4.3238
13	0	0	6	15	3	3	3	1	34	2.3077
13	0	0	4	60	15	1	1	1	46	8.9702
13	1	1	4	120	5	1	2	1	53	2.8802
13	0	1	8	0	3	3	2	1	55	3.1574
13	0	0	4	15	11	1	1	1	48	3.0304
13	0	0	4	60	7	1	1	1	20	3.3813
13	1	1	2	15	10	6	3	1	8	3.1136
13	0	0	8	120	3	3	3	2	35	2.6659
13	1	1	4	30	11	3	3	1	42	2.3494
13	1	1	2	30	13	3	3	1	8	9.7805
13	1	0	8	15	9	3	3	2	3	3.0659
13	1	1	8	0	1	1	2	1	48	2.5397
13	0	0	8	30	8	4	4	2	42	2.9908
13	0	1	4	0	1	5	4	2	31	2.4827
13	1	0	4	0	15	3	5	1	26	2.4827
13	1	0	4	120	9	5	4	1	40	3.1491
13	0	1	4	120	16	4	4	1	23	2.5243
13	0	1	2	30	7	5	4	1	49	2.8242
13	1	1	2	30	16	6	4	1	19	3.5885
13	0	1	4	30	13	5	5	1	50	3.2574
13	0	1	4	120	8	4	4	2	25	2.5743
13	1	1	2	15	9	5	4	1	36	2.2161
13	0	0	2	60	12	4	4	1	54	2.1494
13	0	0	4	30	10	2	2	1	3	4.5391
13	1	1	6	120	16	6	6	2	53	3.9906
13	0	0	8	0	11	3	5	1	40	4.3488
13	1	0	2	60	4	4	6	1	40	2.8242
13	0	0	8	0	13	5	5	1	33	2.4744
13	1	1	6	0	8	6	6	2	53	3.4801
13	1	0	2	120	1	3	5	1	17	2.5743
13	1	1	6	0	6	4	4	1	48	2.9908
13	0	1	4	15	7	5	4	1	19	2.3077
13	1	0	2	15	16	4	4	1	40	2.6076
13	1	0	8	15	16	2	3	1	16	3.1647
13	0	1	6	30	10	4	4	1	9	2.7659
13	0	1	6	0	5	3	3	1	24	2.1328
13	0	1	8	60	15	5	5	1	13	2.6409
13	0	0	6	120	11	1	5	1	34	2.4221
13	0	1	6	120	15	5	2	1	44	2.7492
13	1	1	2	0	15	1	2	1	47	2.3805
13	1	1	2	60	3	3	2	1	47	2.8825
13	0	1	8	120	4	4	3	1	20	4.4154
13	1	1	4	15	15	5	5	1	29	2.8659
13	1	1	8	15	16	2	2	1	10	2.6054
13	1	0	2	15	13	1	2	1	4	2.1067
13	0	1	4	120	7	3	3	2	29	2.5076
13	0	0	8	60	6	4	4	2	16	3.1991
13	1	0	8	15	12	6	6	2	30	3.1397
13	1	1	2	30	4	2	5	1	52	2.3138
13	1	0	4	0	1	5	2	1	27	2.4827
13	1	0	2	30	7	5	2	1	30	2.5826
13	0	0	4	30	3	3	4	1	18	2.341
13	0	1	6	120	8	6	6	2	55	2.6399
13	1	0	6	0	11	1	5	1	16	2.8471
13	1	0	6	30	9	3	3	2	56	2.3066
13	0	0	2	15	14	2	4	1	26	2.2233
13	1	0	4	0	13	1	4	1	28	2.5305
13	0	1	4	60	12	6	6	2	19	2.316
13	0	1	8	15	2	4	4	2	19	2.4827
13	0	0	8	120	9	1	1	2	38	2.2994
13	0	1	6	0	7	5	2	2	48	3.4407
13	1	0	2	120	9	3	2	1	52	3.2574
13	1	0	6	60	6	2	4	1	54	3.3907
13	1	1	4	60	2	4	4	1	18	2.1899
13	0	0	4	15	7	5	4	1	1	3.8406
13	0	0	2	15	13	1	4	1	45	2.1651
13	0	0	4	120	10	6	6	1	22	18.751
13	1	0	4	15	8	6	6	1	46	2.2577
13	1	1	4	0	9	5	6	1	39	2.165
13	0	1	6	0	15	5	6	1	28	2.266
13	1	0	8	15	7	1	1	2	35	4.0884
13	1	0	6	0	7	5	4	2	51	2.6659
13	0	0	6	120	7	5	5	1	4	3.0575
13	0	1	4	60	2	4	5	2	42	3.5657
13	1	1	2	30	7	5	6	1	44	2.591
13	0	1	2	60	13	5	5	1	12	6.6967
13	1	0	4	0	7	3	3	1	21	11.572
13	1	0	6	30	16	2	2	2	13	2.2566
13	1	1	2	60	11	3	2	1	20	2.5243
13	1	1	4	120	15	3	3	2	16	2.2577
13	0	0	6	120	16	6	6	2	19	2.6659
13	1	1	2	60	10	2	6	1	7	2.441
13	0	0	4	60	12	6	6	1	39	2.1827
13	1	1	6	120	4	2	4	1	27	2.7576
13	1	1	6	0	5	3	3	1	49	3.5896
13	0	0	6	30	8	2	2	2	10	3.1575
13	0	0	4	30	5	5	2	1	8	2.5993
13	1	0	8	15	3	5	5	1	12	3.8739
13	0	1	8	15	4	6	6	2	41	2.4471
13	1	1	4	30	13	5	5	1	6	2.3994
13	0	0	8	60	15	5	5	2	34	2.6909
13	1	0	6	120	16	6	5	1	15	9.8887
13	1	1	6	0	4	2	2	1	50	2.7159
13	1	0	2	60	9	1	3	1	5	11.869
13	0	0	8	30	16	4	4	2	55	2.2244
13	1	0	4	60	9	3	3	2	46	2.2744
13	1	1	2	0	11	5	3	1	17	3.0741
13	1	0	4	30	11	3	3	2	40	2.416
13	1	1	6	0	13	3	3	2	27	2.4577
13	1	0	2	30	11	1	3	1	32	2.4388
13	0	0	2	15	9	5	3	1	17	11.287
13	0	1	4	0	13	1	5	1	7	2.2816
13	0	1	4	60	15	1	1	2	6	3.9967
13	1	0	4	60	16	2	2	2	43	2.8469
13	1	1	6	120	6	4	4	2	4	2.566
13	1	0	6	15	10	2	3	1	8	3.4907
13	1	0	4	120	13	1	2	1	27	13.685
13	1	1	8	0	13	5	3	1	33	2.3577
13	1	0	8	0	14	6	6	2	56	2.6981
13	1	0	4	120	10	6	6	2	36	3.2324
13	1	1	2	120	8	2	6	1	48	2.7971
13	0	0	6	30	16	2	2	2	33	2.9637
13	0	0	2	120	9	3	4	1	38	2.1578
13	1	1	6	30	3	5	3	1	6	2.316
13	0	0	8	120	1	1	1	2	56	3.2136
13	0	0	8	0	5	5	4	1	2	2.9147
13	1	0	6	30	8	2	2	1	2	2.6815
13	1	1	8	120	14	6	6	2	34	4.0132
13	0	0	6	0	4	2	2	1	13	2.1827
13	0	0	2	0	2	4	2	1	2	2.3327
13	1	0	2	60	6	6	4	1	54	2.3577
13	0	1	4	120	2	6	5	1	16	11.597
13	1	1	2	120	16	2	5	1	54	2.6826
13	1	1	8	0	6	6	5	1	37	2.5388
13	1	0	4	15	5	3	3	1	1	2.6243
13	1	1	8	60	4	2	3	1	27	2.24
13	1	0	2	15	6	2	5	1	41	2.5982
13	0	1	2	30	11	1	3	1	9	2.6314
13	1	1	6	30	2	4	4	1	39	2.5399
13	0	0	4	15	5	3	3	1	25	3.0731
13	0	1	6	15	6	6	6	2	9	3.1313
13	0	0	8	15	12	6	6	2	38	2.7493
13	1	0	6	60	1	5	5	2	28	2.7909
13	0	0	6	15	6	6	6	2	44	2.4982
13	1	1	8	15	8	2	3	1	49	2.5971
13	1	1	6	0	16	6	6	2	55	3.2158
13	1	1	6	15	4	4	2	1	27	2.3827
13	1	0	2	15	8	4	2	1	50	2.466
13	0	1	8	60	12	2	2	2	28	2.2744
13	0	0	8	15	7	1	2	2	46	2.897
13	1	0	8	120	6	6	6	2	30	3.5718
13	0	1	2	0	10	4	6	1	5	2.2911
13	0	1	6	60	1	5	5	1	31	3.9655
13	1	0	2	30	5	3	4	1	9	3.2824
13	0	0	6	60	15	3	3	2	51	3.3908
13	0	1	6	15	2	2	5	1	15	3.3074
13	0	1	2	60	1	1	5	1	8	2.5149
13	0	0	8	60	8	6	6	2	44	3.1136
13	1	1	8	0	5	5	4	1	32	2.7659
13	1	0	4	60	10	4	4	2	49	2.1744
13	0	1	8	30	13	1	1	2	6	3.2408
13	0	0	4	120	8	4	2	1	20	2.3994
13	1	0	8	60	15	5	5	2	4	3.1075
13	0	0	2	60	3	3	3	1	30	3.1075
13	1	0	4	30	4	4	3	1	37	3.1241
13	1	1	6	120	14	4	4	2	35	3.1325
13	1	0	4	0	10	6	6	2	44	2.1411
13	0	1	2	15	10	6	6	1	36	3.0991
13	0	1	8	120	11	3	3	2	2	3.2313
13	0	1	6	60	6	2	1	2	36	3.9561
13	1	0	8	15	8	2	2	2	25	3.1647
13	0	0	4	30	12	4	4	2	31	2.6576
13	0	1	4	60	7	1	1	2	25	2.7388
13	1	0	4	0	8	4	4	1	14	2.1483
13	0	0	2	60	5	5	4	1	7	2.0495
13	1	1	4	15	8	6	6	2	7	2.6388
13	1	0	8	0	12	4	4	2	48	2.2244
13	1	0	4	60	4	6	6	2	36	3.1553
13	0	0	2	0	8	2	4	1	47	2.8471
13	1	0	2	60	10	2	4	1	43	2.6055
13	1	1	8	60	7	5	2	1	51	3.5823
13	0	1	6	60	10	6	6	2	26	2.5472
13	1	1	6	15	13	5	5	1	29	2.6659
13	0	0	6	120	4	2	2	2	37	2.7054
13	1	0	4	30	14	6	6	2	50	2.6555
13	1	1	2	30	11	1	3	1	53	2.4638
13	0	0	6	15	12	4	4	2	34	2.7159
13	1	1	6	120	3	1	5	1	33	2.6471
13	1	0	8	15	1	3	3	1	19	2.3983
13	1	0	8	60	7	5	1	1	53	3.6906
13	0	1	8	120	13	5	5	1	17	2.9148
13	0	1	8	60	16	6	6	2	11	2.5638
13	0	1	2	15	7	3	2	1	49	2.4233
13	0	1	4	15	8	6	6	2	44	3.3979
13	0	0	8	0	1	1	2	1	39	2.1567
13	1	0	2	30	8	6	6	2	49	2.8909
13	0	0	2	120	3	5	6	1	28	2.7076
13	0	1	6	30	8	2	2	1	29	2.3805
13	1	0	6	15	6	6	6	2	40	2.2889
13	0	0	2	15	15	3	5	1	56	2.7077
13	1	0	4	30	9	1	2	1	7	3.1824
13	1	1	6	60	16	4	1	1	31	3.0158
13	0	1	6	120	7	5	2	1	21	2.5743
13	0	1	2	60	10	2	2	1	32	2.3555
13	0	0	2	120	4	6	2	1	34	2.8636
13	0	1	4	30	2	2	2	1	2	2.8897
13	1	0	8	30	5	1	1	1	44	3.373
13	0	0	4	60	3	5	4	1	14	3.0895
13	1	1	8	60	13	3	3	2	22	3.8062
13	1	0	4	0	9	5	5	1	45	3.3491
13	0	0	8	15	1	3	3	2	25	2.9158
13	1	0	2	30	14	4	3	1	4	2.0994
13	1	0	8	120	9	1	1	2	56	2.1889
13	0	1	4	30	12	4	4	1	21	2.6065
13	0	0	2	30	11	1	4	1	25	3.2824
13	0	0	4	30	9	1	1	1	52	3.0637
13	1	1	2	120	10	4	1	1	2	2.9325
13	1	1	6	60	9	5	5	1	28	2.5649
13	1	1	6	60	5	1	1	1	28	3.2219
13	0	0	4	120	5	1	1	1	9	2.2231
13	1	0	2	30	4	2	2	1	10	2.6638
13	1	1	8	0	3	3	3	1	30	2.6076
13	0	1	4	30	9	1	3	1	18	2.1806
13	0	0	4	60	10	4	3	1	39	2.8492
13	0	1	6	60	8	4	5	1	40	2.4743
13	0	0	6	120	15	5	5	1	47	3.1658
13	0	0	2	0	3	5	5	1	43	2.3816
13	1	1	4	30	12	4	4	2	44	2.1911
13	0	1	6	120	6	4	4	2	15	2.1994
13	1	1	4	120	10	6	6	2	11	2.7398
13	0	1	4	30	4	4	4	2	18	2.7243
13	0	1	6	30	12	6	6	2	28	6.4145
13	1	0	6	15	3	3	3	2	56	2.5407
13	0	0	2	120	1	3	6	1	2	2.1244
13	0	0	2	15	1	5	6	1	45	3.0064
13	0	0	4	120	13	1	4	1	41	2.722
13	0	0	2	0	4	6	4	1	6	2.4222
13	1	0	6	60	2	6	6	1	53	2.7481
13	1	1	6	0	12	2	2	1	10	2.8304
13	0	0	6	120	3	1	4	1	15	10.078
13	0	1	4	15	14	4	4	1	41	2.8323
13	1	1	8	0	14	6	6	2	30	3.0303
13	1	0	4	120	6	2	4	2	15	2.2972
13	0	0	8	0	12	4	4	1	16	2.1328
13	1	1	6	15	6	6	6	2	29	2.2222
13	1	1	8	60	11	1	4	1	8	2.5055
13	1	1	4	30	6	6	6	1	20	3.2301
13	0	1	6	15	9	1	3	1	22	2.7388
13	1	1	6	0	7	5	3	1	35	3.3574
13	1	0	2	30	6	4	3	1	45	2.5826
13	1	1	4	120	7	3	3	1	15	2.291
13	0	1	2	30	6	4	4	1	21	2.6826
13	0	0	8	30	5	1	1	1	4	3.4718
13	0	1	6	120	3	1	5	2	12	2.1317
13	0	1	2	30	15	5	5	1	14	2.3993
13	0	1	6	0	12	2	5	1	46	2.3233
13	1	0	2	0	1	3	2	1	46	2.2161
13	1	0	4	0	16	4	4	1	41	5.2901
13	1	0	8	30	15	3	3	2	18	2.7826
13	1	0	6	0	12	2	5	2	18	2.6326
13	0	0	6	0	14	4	5	1	29	3.1397
13	0	0	6	120	13	3	3	2	17	3.3991
13	0	1	4	15	4	2	4	1	24	2.6159
13	1	1	8	120	2	2	4	1	12	3.097
13	0	1	4	60	9	3	3	1	29	2.9492
13	1	1	6	15	10	2	1	1	43	3.2991
13	1	1	8	120	13	5	5	2	3	2.4577
13	0	1	2	15	9	5	5	1	23	2.6243
13	0	0	8	120	11	3	3	1	11	2.8742
13	0	0	2	30	16	6	4	1	27	2.7909
13	0	1	6	30	1	3	3	2	48	2.6409
13	1	0	2	15	1	5	1	1	12	3.1408
13	0	1	4	30	5	5	2	1	1	2.8242
13	0	1	8	0	14	6	6	1	29	2.4827
13	0	0	2	60	2	2	2	1	29	2.2577
13	0	1	6	0	8	6	6	2	33	3.0325
13	0	0	8	0	14	6	6	2	31	2.3233
13	0	0	6	30	2	4	4	1	39	2.441
13	1	0	8	0	1	1	4	1	18	2.2054
13	0	0	6	30	10	4	4	2	6	2.9492
13	0	1	4	60	1	3	3	2	28	2.3577
13	1	1	2	0	10	4	3	1	32	2.3993
13	1	1	4	15	3	1	3	1	37	2.8659
13	0	0	6	120	5	3	3	1	36	2.14
13	1	0	2	15	14	2	2	1	26	2.466
13	0	1	4	120	6	2	2	1	14	4.3465
13	0	0	4	15	8	6	6	2	56	2.0744
13	0	0	2	30	4	2	2	1	39	2.6637
13	0	1	4	60	10	4	4	2	29	2.4993
13	1	1	6	15	1	1	1	2	50	2.5638
13	0	1	6	60	16	4	4	2	22	2.666
13	1	1	4	15	14	4	4	2	52	2.5076
13	0	0	2	15	16	4	4	1	50	1.9745
13	1	0	6	15	11	3	3	2	11	2.0994
13	1	0	2	60	1	1	4	1	10	2.7326
13	0	0	6	0	15	5	6	1	46	2.1495
13	0	1	4	60	11	5	4	1	16	2.541
13	1	1	6	30	9	3	3	2	10	3.4074
13	0	0	6	30	11	5	5	1	8	2.4327
13	0	1	8	60	7	5	5	2	18	2.466
13	1	1	4	30	5	5	5	2	36	2.3399
13	0	0	2	0	16	2	5	1	48	2.8636
13	1	0	2	60	13	5	5	1	35	2.4399
13	0	0	6	120	6	4	4	1	3	3.1158
13	1	1	4	30	3	3	3	1	38	2.291
13	1	1	8	30	6	2	2	2	32	2.5481
13	0	1	8	120	6	6	6	2	45	2.7826
13	1	0	2	15	15	3	2	1	41	2.0744
13	0	0	4	0	7	3	3	2	13	2.9325
13	1	1	8	15	9	3	3	2	23	2.2911
13	1	1	2	60	12	4	3	1	32	2.0578
13	0	0	6	15	5	5	5	1	35	2.9742
13	1	0	6	15	13	5	5	2	2	1.9495
13	1	0	6	30	15	1	1	2	48	2.1066
13	1	1	8	30	2	6	6	2	5	2.922
13	0	0	4	120	1	5	5	1	28	2.6243
13	0	1	6	30	7	1	1	2	44	3.6966
13	1	0	4	15	12	2	5	2	30	2.9886
13	0	1	2	120	11	5	2	1	13	2.3399
13	1	0	8	120	10	2	2	1	22	2.6386
13	0	1	2	0	11	5	2	1	21	2.6897
13	1	0	6	60	9	5	5	1	8	3.0231
13	1	1	4	0	13	1	2	1	12	2.6055
13	0	0	2	60	11	3	3	1	39	2.5315
13	0	0	8	30	7	3	3	1	39	2.2744
13	1	1	4	0	6	2	3	1	27	3.3657
13	1	0	2	0	16	2	3	1	13	2.2306
13	1	0	4	120	16	4	4	1	56	2.9742
13	0	0	2	120	16	2	4	1	37	2.4993
13	1	1	4	30	9	1	3	1	23	3.3969
13	1	0	2	30	15	5	4	1	2	2.8077
13	0	1	8	0	11	3	3	2	36	3.0565
13	1	1	8	60	12	2	3	1	32	2.6243
13	1	1	2	0	3	5	4	1	14	2.441
13	0	1	8	30	6	2	2	2	17	2.9908
13	1	0	8	15	2	4	4	2	17	2.215
13	1	1	2	120	4	6	4	1	28	2.3149
13	1	0	6	30	3	5	5	2	23	2.8898
13	0	0	8	30	14	2	2	2	9	2.3222
13	0	0	8	15	11	5	5	2	25	3.1397
13	0	1	8	60	14	4	4	2	19	4.0155
13	0	1	6	120	13	3	3	1	33	2.5993
13	1	1	2	30	5	3	2	1	13	2.4243
13	0	0	8	60	13	3	3	1	55	2.8076
13	0	1	6	30	2	4	4	1	50	3.2824
13	1	1	6	15	3	3	3	2	3	2.0661
13	1	1	4	15	16	6	6	2	48	2.1494
13	1	1	8	60	8	6	6	2	21	2.5493
13	1	0	8	120	13	5	5	1	42	2.8147
13	0	0	8	30	2	6	6	2	23	2.4981
13	0	0	6	15	13	5	5	2	14	2.5649
13	0	0	6	60	10	6	6	2	46	2.316
13	1	0	2	30	12	2	5	1	26	3.1563
13	1	0	4	15	3	1	5	1	21	2.3972
13	0	1	2	30	13	3	3	1	16	2.3327
13	1	0	6	60	13	1	1	2	38	2.2054
13	0	0	8	60	11	1	1	2	24	3.248
13	1	1	4	0	14	2	2	1	36	3.3469
13	1	0	8	120	14	6	6	2	15	2.6077
13	1	1	4	0	2	6	6	2	23	2.6649
13	1	0	2	120	4	6	5	1	43	2.0306
13	1	0	4	120	15	3	3	1	24	2.3994
13	0	1	4	60	3	5	3	1	35	2.9325
13	1	0	8	60	11	1	1	1	48	2.3972
13	0	1	2	60	2	2	2	1	12	2.2056
13	1	0	6	30	11	5	3	1	8	2.7492
13	1	1	8	120	5	5	5	2	39	2.8159
13	1	1	6	30	4	6	6	2	24	2.5564
13	0	1	8	60	4	2	2	2	38	2.9804
13	0	1	4	120	14	2	2	1	11	2.6898
13	0	1	8	60	6	4	4	2	34	2.1911
13	1	0	4	15	16	6	6	2	27	3.4801
13	0	0	6	30	12	6	6	2	2	2.872
13	1	1	8	0	12	4	4	1	44	2.2494
13	1	1	8	0	4	4	6	1	23	3.1908
13	0	1	2	30	4	2	5	1	1	2.3983
13	1	0	8	120	2	2	2	1	52	3.5217
13	1	0	6	60	15	3	3	2	38	2.3077
13	0	0	2	120	15	1	3	1	24	2.5722
13	1	1	8	120	1	1	1	2	56	4.0383
13	0	0	4	60	9	3	3	2	7	2.4149
13	1	0	2	0	8	2	3	1	15	2.6315
13	1	1	2	60	14	6	6	2	54	2.7659
13	0	0	6	0	11	1	5	1	3	3.4384
13	1	1	2	120	3	5	5	1	31	2.6588
13	1	0	8	0	2	2	5	1	42	2.7492
13	0	0	2	0	10	4	2	1	51	2.7648
13	1	1	4	0	1	5	5	2	31	2.7826
13	0	0	4	15	3	1	5	1	14	2.8065
13	1	1	4	120	2	6	6	2	21	3.4657
13	0	0	2	60	14	6	5	1	9	2.7826
13	0	0	8	0	6	6	4	1	22	2.6888
13	1	1	6	120	5	3	3	1	9	2.2733
13	1	1	2	120	9	3	3	1	29	2.2744
13	0	0	6	60	16	4	4	1	48	2.6243
13	0	0	8	60	5	3	3	2	22	2.5326
13	0	0	2	15	8	4	3	2	56	2.7659
13	0	1	4	30	14	6	4	1	15	2.4577
13	1	1	2	0	7	1	5	1	7	2.1817
13	0	0	4	15	16	6	6	2	31	3.1574
13	1	1	6	30	7	1	1	2	45	2.2223
13	0	1	8	60	11	1	1	2	43	2.3733
13	1	1	6	0	11	1	1	2	47	3.3311
13	1	1	2	15	16	4	5	1	25	2.215
13	0	0	2	15	5	1	5	1	21	2.2408
13	0	1	8	15	16	2	2	2	48	2.3555
13	0	1	6	15	14	6	6	2	23	3.022
13	1	1	8	60	6	4	2	1	38	3.0908
13	0	0	6	0	8	6	6	2	22	3.2479
13	1	0	2	60	5	5	2	2	17	2.5565
13	0	0	2	0	15	1	4	1	34	2.0578
13	1	1	8	30	1	5	5	2	53	2.4398
13	0	1	6	15	10	2	1	1	51	3.2229
13	1	0	2	120	16	2	5	1	39	2.8742
13	1	0	6	30	12	6	6	2	9	3.0408
13	0	0	8	0	10	2	3	1	13	2.6648
13	0	1	2	60	6	6	3	1	32	2.4243
13	0	0	8	0	2	2	2	1	52	2.5732
13	0	1	2	120	7	1	2	1	40	2.3304
13	1	0	8	30	14	2	3	1	17	3.1325
13	0	0	4	120	6	2	2	1	32	2.089
13	1	0	8	30	8	4	5	2	54	4.2405
13	0	1	2	120	9	3	3	2	43	2.1078
13	0	0	6	15	9	1	3	1	11	2.8981
13	0	1	6	0	16	6	6	2	38	2.3994
13	0	1	4	0	6	2	6	1	7	4.0572
13	1	1	6	30	1	3	3	2	3	2.4077
13	1	0	4	30	2	2	3	1	37	2.3577
13	1	0	2	0	10	4	3	1	50	2.6482
13	0	1	4	15	15	5	4	1	13	2.566
13	1	1	4	120	13	1	4	1	46	2.5556
13	0	0	8	60	3	1	1	2	42	3.4979
13	1	1	2	30	6	4	4	1	55	2.6993
13	1	0	6	120	4	2	5	1	15	2.8137
13	1	0	8	15	4	6	6	2	31	2.3306
13	1	1	2	120	11	5	6	1	21	2.7409
13	0	0	4	0	5	1	2	1	41	2.9148
13	1	0	6	30	4	6	6	2	26	3.0804
13	0	1	8	0	5	5	4	2	6	2.7909
13	0	1	6	60	9	5	4	2	41	1.9566
13	1	1	2	30	3	1	4	1	42	3.7551
13	1	0	4	15	4	2	4	1	35	2.7398
13	1	0	8	60	14	4	4	2	15	3.0991
13	1	0	4	120	8	4	4	2	42	2.2244
13	0	1	2	120	12	6	4	2	56	3.0314
13	0	1	2	60	3	3	4	1	51	2.566
13	0	0	6	60	14	2	2	2	40	3.0885
13	1	1	2	15	7	3	2	1	37	2.4815
13	1	1	8	30	15	3	3	2	24	3.574
13	0	1	6	120	16	6	6	2	1	3.1229
13	1	0	8	0	6	6	6	2	51	2.4077
13	0	0	6	60	1	5	5	2	34	2.7826
13	0	0	6	30	4	6	6	2	54	2.341
13	1	0	6	120	12	2	5	2	16	3.1408
13	0	0	6	60	9	5	5	1	12	3.273
13	0	0	4	0	1	5	5	1	55	1.9995
13	0	0	4	30	11	3	3	2	6	2.5576
13	1	0	6	0	8	6	6	2	54	2.8159
13	1	1	8	120	9	1	1	2	27	2.2148
13	1	0	6	30	7	1	1	2	56	2.7305
13	1	1	2	15	2	6	1	1	44	3.624
13	1	0	6	30	1	3	3	2	8	3.2158
13	1	0	6	0	16	6	6	2	50	2.7148
13	0	0	8	120	12	4	4	2	13	2.7659
13	1	1	2	0	8	2	6	2	2	2.7138
13	1	0	8	60	4	2	3	1	45	2.8801
13	1	1	8	0	10	2	3	1	49	2.3161
13	0	0	8	15	10	4	4	2	40	3.0979
13	1	0	2	120	12	6	4	1	54	1.9745
13	0	0	2	120	10	4	4	1	32	2.8242
13	0	0	2	30	14	4	4	1	27	2.1244
13	0	1	6	0	11	1	4	1	26	2.3722
13	1	0	4	120	14	2	4	1	54	2.7565
13	1	0	4	15	11	1	5	1	35	2.7221
13	1	0	8	0	4	4	5	1	4	3.1325
13	0	1	4	30	6	6	6	2	51	2.3994
13	0	1	4	30	3	3	1	2	39	2.8909
13	1	0	2	60	2	2	4	1	15	2.4972
13	1	0	2	30	16	6	4	1	29	2.9159
13	1	0	4	60	11	5	3	1	40	2.366
13	0	1	4	0	2	6	6	2	7	2.5576
13	0	1	2	60	11	3	4	1	34	2.1661
13	1	0	2	15	5	1	4	1	24	2.3639
13	0	1	2	15	14	2	5	1	46	2.5054
13	1	0	8	60	5	3	3	2	47	2.5985
13	0	0	4	15	12	2	2	1	8	2.4993
13	1	0	4	120	7	3	2	1	10	3.6479
13	0	0	2	60	4	4	4	1	3	2.9075
13	1	0	2	60	3	3	4	1	28	2.1411
13	0	1	4	60	4	6	6	2	51	2.5825
13	1	0	6	60	7	3	3	2	8	2.7992
13	1	0	8	0	9	1	1	2	4	2.9065
13	0	1	6	15	4	4	1	2	1	2.9992
13	1	0	4	120	5	1	1	2	43	3.3824
13	1	0	2	30	3	1	1	1	56	2.472
13	0	1	8	15	12	6	6	1	30	4.0572
13	0	1	6	30	15	1	1	2	12	3.0137
13	1	0	6	0	3	1	5	1	7	2.6315
13	1	1	6	60	14	2	2	1	14	2.3555
14	0	1	4	15	12	3	3	1	5	3.3824
14	0	1	2	60	5	6	4	1	41	6.0733
14	0	0	6	60	13	2	1	1	2	3.6871
14	0	1	6	0	15	6	6	2	36	3.1886
14	0	1	8	15	10	5	4	1	41	3.2575
14	0	1	4	30	12	5	5	1	25	2.9897
14	0	0	6	0	11	2	2	2	39	5.1547
14	0	0	4	30	9	2	2	2	44	3.6644
14	0	1	8	15	7	2	2	2	6	2.7721
14	1	1	8	120	1	2	2	2	6	3.2563
14	1	1	4	0	14	3	5	1	34	3.3158
14	1	1	2	120	9	4	4	1	3	3.4407
14	1	0	4	30	16	1	2	1	25	3.0242
14	1	1	4	15	13	4	4	2	56	2.6497
14	1	1	2	30	4	3	1	1	28	2.7071
14	0	0	2	60	11	4	3	1	48	5.5151
14	1	1	2	15	6	3	3	1	25	3.5324
14	1	0	4	0	14	3	5	1	47	4.4238
14	1	1	2	30	14	5	5	1	2	4.2221
14	1	1	2	15	15	4	6	1	28	3.649
14	0	1	6	0	2	1	1	1	50	3.8385
14	1	1	6	15	16	1	3	1	20	3.4301
14	1	0	8	15	8	3	3	2	12	4.215
14	1	1	4	15	11	2	2	1	6	3.6468
14	1	0	6	30	16	3	3	2	55	3.3813
14	0	1	8	15	8	3	3	2	5	3.2824
14	1	1	4	60	10	5	4	1	23	4.3488
14	0	1	6	30	15	2	2	2	7	3.6968
14	0	0	4	15	5	4	1	2	10	3.4574
14	0	1	6	15	1	2	2	2	4	2.9826
14	1	0	8	30	15	4	4	2	53	4.782
14	1	1	2	0	10	5	2	1	53	3.4729
14	1	1	6	15	1	2	2	2	5	3.2886
14	0	1	8	120	16	1	3	1	17	5.4724
14	1	0	8	15	15	2	2	2	47	2.5077
14	1	1	4	0	4	1	6	2	48	3.4719
14	0	1	8	30	16	5	5	2	7	2.9825
14	1	1	2	0	11	6	4	1	36	5.038
14	1	0	6	15	8	1	1	1	44	4.8632
14	0	1	2	0	14	1	4	1	8	3.6133
14	1	1	4	15	15	6	6	1	7	3.2075
14	0	1	2	0	2	5	6	1	5	2.9398
14	1	0	6	0	14	5	5	2	52	2.6576
14	0	0	4	0	14	3	1	1	40	3.0325
14	1	0	2	0	10	5	2	1	4	3.1075
14	0	1	8	30	8	5	4	2	7	3.3991
14	0	0	8	30	14	3	2	1	45	3.6657
14	0	0	2	60	12	5	5	1	55	6.3063
14	1	0	6	60	14	3	3	1	27	3.8489
14	1	1	6	60	14	3	3	2	48	2.7993
14	1	1	8	60	14	5	5	2	33	3.8906
14	1	0	8	60	6	5	3	2	25	2.0828
14	0	0	6	0	14	5	5	2	56	5.5985
14	0	1	4	60	15	2	2	2	24	3.072
14	0	0	8	0	2	3	3	2	9	3.6323
14	1	1	4	60	9	4	4	1	8	2.7493
14	0	0	2	30	7	6	6	1	19	3.9156
14	1	1	8	15	15	2	2	1	10	3.5384
14	1	0	4	15	2	1	6	1	46	3.4219
14	1	1	6	30	15	2	2	1	16	3.8988
14	1	0	2	0	2	5	2	1	26	3.699
14	1	1	4	0	5	2	4	1	8	2.6243
14	0	1	6	60	15	4	4	1	18	4.5476
14	0	0	4	60	8	3	1	1	23	4.1322
14	0	0	4	60	15	2	2	1	52	4.1072
14	0	1	2	0	11	6	3	1	30	6.2899
14	1	1	6	120	10	1	2	1	18	3.5562
14	1	1	2	30	10	1	4	1	55	2.4733
14	1	0	8	15	9	4	4	1	36	5.1236
14	1	1	4	30	11	4	5	1	38	2.9242
14	1	0	4	30	2	3	5	1	3	2.9492
14	0	1	2	15	6	3	5	1	18	5.4402
14	0	1	8	30	15	4	4	1	13	3.0743
14	1	0	2	15	15	4	4	1	44	2.3327
14	1	0	8	30	5	2	2	1	46	2.6732
14	0	0	6	0	5	4	1	1	20	2.8243
14	0	1	4	0	16	5	5	1	15	3.2824
14	0	0	8	30	7	4	4	2	19	2.6493
14	1	1	6	0	4	3	5	1	46	3.1408
14	0	1	8	0	12	5	5	1	6	2.8326
14	1	1	4	60	8	3	1	1	14	3.0742
14	1	1	8	30	9	6	6	1	26	3.5062
14	0	0	8	15	3	6	6	2	4	2.7826
14	0	0	2	120	15	2	5	1	7	2.6899
14	1	0	6	120	2	1	1	1	11	3.273
14	1	0	4	120	1	6	6	2	52	3.6385
14	1	1	4	30	4	5	4	1	51	2.9909
14	0	0	8	0	11	4	1	1	50	3.9073
14	0	0	8	60	12	3	3	2	20	2.9409
14	1	1	8	0	3	4	4	2	28	2.8992
14	0	0	4	15	6	5	5	1	21	3.1075
14	1	1	2	120	15	2	2	1	38	2.716
14	1	0	6	0	3	2	2	1	38	3.73
14	0	1	8	0	4	5	4	1	15	2.8409
14	1	0	4	120	8	5	4	2	28	2.7898
14	0	0	2	120	2	5	6	2	42	3.799
14	0	1	4	120	13	2	2	2	38	2.7909
14	0	0	8	60	7	6	6	2	38	2.622
14	1	1	4	60	6	1	4	1	18	4.1988
14	1	1	2	120	7	2	2	1	28	2.6638
14	1	0	2	15	4	1	4	1	47	2.6555
14	0	1	2	15	5	2	1	1	47	2.5899
14	0	1	4	30	3	4	4	1	12	3.799
14	1	1	4	60	3	6	6	2	15	3.2218
14	1	1	8	120	11	4	1	1	46	3.9906
14	0	1	4	0	5	2	2	1	36	2.647
14	1	1	8	15	9	4	4	2	40	3.0742
14	0	0	6	30	16	3	3	2	46	3.3574
14	1	0	2	15	8	5	5	1	56	3.2491
14	1	0	6	120	6	5	1	1	15	2.8659
14	0	1	4	60	16	3	3	2	30	2.3994
14	0	1	2	30	5	4	4	1	3	3.0992
14	1	0	6	120	3	2	2	1	36	3.173
14	0	0	6	30	6	1	1	1	40	4.588
14	0	0	2	120	6	1	5	1	4	2.4398
14	0	0	4	0	1	6	6	2	5	2.7471
14	1	0	6	120	4	3	3	1	50	3.1991
14	1	0	6	30	7	2	2	2	25	2.9492
14	1	1	6	120	2	1	1	2	43	2.7638
14	0	0	2	30	13	4	4	1	22	2.591
14	0	1	6	60	9	6	3	1	30	2.2911
14	0	1	6	30	10	5	4	1	6	3.1397
14	0	1	2	15	14	3	5	1	2	2.1495
14	0	0	4	60	14	1	3	1	4	2.672
14	0	0	8	15	10	5	5	1	10	3.5657
14	0	1	8	120	13	6	6	1	44	3.8073
14	0	1	8	0	2	3	3	1	42	2.9659
14	0	1	4	15	10	1	5	1	54	4.23
14	1	0	6	60	9	6	6	1	42	3.2325
14	1	0	6	30	2	5	5	1	25	3.0159
14	0	0	6	120	14	5	4	1	3	3.4146
14	1	1	4	30	16	1	1	1	6	3.4229
14	1	1	2	15	8	5	4	1	11	3.8823
14	0	1	6	0	7	6	6	2	43	5.1152
14	1	1	6	15	12	5	5	1	16	2.5743
14	0	1	2	60	8	1	4	2	47	2.6805
14	0	0	4	60	16	3	1	1	11	3.7656
14	0	1	2	30	11	2	2	1	33	2.9409
14	0	0	6	120	11	2	2	1	27	2.9469
14	0	0	2	120	11	6	4	1	54	2.4888
14	1	1	8	15	3	6	6	1	46	2.7638
14	1	1	8	15	7	2	2	2	21	3.2575
14	0	1	4	120	4	1	2	1	40	4.1477
14	1	1	8	15	14	1	1	2	11	3.5229
14	0	0	2	30	6	5	1	1	6	3.6073
14	1	1	4	15	10	1	2	1	4	2.591
14	1	0	8	60	7	6	6	2	55	3.2991
14	1	1	2	60	8	1	4	1	38	2.7054
14	1	0	8	120	4	5	4	1	20	2.7326
14	0	1	8	15	6	1	1	1	7	3.7324
14	0	1	4	60	7	2	4	1	9	2.3066
14	0	1	8	60	10	1	2	1	21	2.7732
14	1	1	6	120	7	6	6	1	8	2.6303
14	1	1	8	120	10	3	3	1	17	2.6909
14	1	0	8	120	13	6	6	1	2	2.4066
14	1	0	8	30	1	6	6	2	56	2.7137
14	1	0	8	15	7	2	1	1	46	3.3896
14	0	0	2	120	1	4	2	1	44	2.2828
14	1	1	6	120	13	4	4	2	55	2.366
14	0	0	6	30	11	6	6	2	45	2.5564
14	0	0	8	60	6	5	5	2	36	3.3658
14	0	1	2	0	9	4	4	1	7	2.6743
14	1	1	6	60	9	6	6	2	11	2.541
14	0	0	2	30	15	6	4	1	37	3.0242
14	0	1	8	15	16	3	3	1	10	2.5231
14	0	0	2	0	9	4	2	1	13	2.666
14	1	0	4	0	5	2	4	1	38	2.9909
14	1	1	8	120	8	1	3	1	15	2.8065
14	1	1	8	0	11	4	4	1	30	3.2658
14	1	0	2	0	6	1	4	1	23	3.0148
14	1	0	2	15	1	6	5	1	7	2.9824
14	0	1	6	120	12	3	3	1	45	2.0745
14	0	0	8	0	4	5	3	1	20	4.1822
14	0	1	2	60	16	1	2	1	43	2.898
14	0	1	4	0	1	6	4	1	21	2.8076
14	0	1	6	60	5	2	2	1	23	2.3827
14	1	1	8	15	1	4	4	1	34	2.2399
14	1	1	6	0	2	1	6	1	40	3.0553
14	0	1	4	60	9	4	4	2	42	2.5243
14	1	1	8	30	8	5	5	1	28	2.4494
14	1	1	4	0	7	4	1	1	2	2.8744
14	1	1	8	60	15	6	6	2	14	3.2563
14	1	0	6	0	15	6	6	1	20	2.7053
14	0	0	2	120	7	2	6	1	19	3.373
14	1	0	6	30	9	4	4	2	24	2.7326
14	1	0	4	30	10	3	1	1	29	3.7657
14	0	1	8	0	16	1	3	1	20	3.8801
14	1	0	2	60	4	5	4	1	15	2.3661
14	0	1	8	120	3	4	4	1	54	2.9909
14	1	0	4	120	4	1	3	1	37	3.097
14	1	0	4	60	1	4	4	1	34	2.6565
14	0	0	6	120	15	6	6	1	15	3.6135
14	1	0	6	60	1	6	6	1	49	3.7051
14	1	0	6	15	5	6	5	1	53	2.9409
14	0	1	2	0	15	2	2	1	50	2.6649
14	1	1	8	120	3	4	4	1	53	2.5066
14	1	1	8	0	2	3	1	1	26	2.3327
14	1	0	6	30	15	2	2	2	2	4.4143
14	0	0	8	0	9	2	2	1	27	2.7803
14	1	0	6	60	7	4	4	1	34	2.7493
14	1	0	8	15	10	5	5	1	29	2.5899
14	1	1	2	30	3	2	5	1	28	2.7326
14	1	0	8	30	14	3	3	1	31	2.7409
14	0	1	6	120	14	5	5	1	10	2.3661
14	0	1	6	30	1	4	5	1	45	2.9492
14	1	1	2	60	10	3	6	1	30	2.7409
14	0	1	2	120	9	4	1	1	52	3.5324
14	1	0	2	60	13	6	3	1	54	3.1575
14	1	0	4	60	3	6	6	2	2	3.0492
14	0	0	8	0	3	4	4	2	17	2.7576
14	0	0	8	120	1	2	2	2	54	2.6481
14	0	0	2	0	7	2	2	1	3	2.2067
14	1	1	8	60	11	2	2	1	29	2.4056
14	0	0	8	0	16	1	2	1	24	2.9137
14	1	1	6	60	6	3	1	1	24	3.8823
14	1	1	2	60	11	4	4	1	35	2.7326
14	1	0	6	0	4	3	4	1	14	4.1489
14	0	1	2	120	11	6	5	1	12	2.3055
14	1	1	6	120	5	4	4	2	35	3.1741
14	1	1	6	120	6	5	5	2	8	4.6143
14	0	0	8	0	10	3	2	1	55	3.4241
14	0	1	8	15	11	6	6	2	23	2.6637
14	0	1	4	30	8	1	1	2	9	3.0804
14	0	0	6	15	13	6	6	2	49	3.5969
14	1	0	6	0	2	1	5	1	29	2.8636
14	0	1	2	60	12	5	1	1	31	2.5493
14	0	0	8	30	12	1	1	2	48	3.0396
14	0	0	8	30	8	5	5	1	31	2.6243
14	1	1	6	30	16	3	2	1	42	2.491
14	1	0	6	0	10	1	2	1	51	2.5077
14	1	0	4	120	12	1	5	1	34	2.5722
14	1	1	4	15	14	5	5	2	10	2.9659
14	0	0	4	60	3	6	6	2	8	3.2969
14	1	1	6	120	15	6	6	2	53	3.0075
14	1	0	4	60	9	4	4	2	11	3.5074
14	1	1	4	120	4	1	3	1	28	4.9298
14	0	1	8	30	4	1	1	2	49	4.4216
14	1	0	8	15	6	1	1	2	1	2.8981
14	1	0	2	15	5	2	5	1	46	2.7471
14	0	1	2	15	4	1	5	1	23	1.8641
14	0	1	8	120	12	5	4	1	7	3.2908
14	0	1	4	15	11	2	5	1	29	2.8742
14	1	1	4	0	8	5	5	1	1	3.0564
14	1	0	4	60	2	5	4	1	21	2.8242
14	0	0	2	0	11	6	5	1	3	3.247
14	0	0	4	0	16	5	4	1	51	2.8231
14	0	0	8	120	4	5	5	1	14	2.3327
14	1	0	8	120	5	6	6	2	21	3.8729
14	1	0	2	120	6	1	6	1	22	2.3566
14	0	0	4	15	2	1	1	1	31	2.4472
14	1	1	4	30	12	5	1	1	19	2.8242
14	0	1	4	30	4	5	5	1	28	2.4483
14	0	0	8	30	1	6	6	2	26	4.3988
14	0	0	2	15	1	6	6	2	17	2.3327
14	0	1	8	120	4	5	5	2	55	3.9406
14	1	1	8	120	2	3	3	1	33	2.7409
14	0	0	2	15	15	4	4	1	4	1.6079
14	1	1	6	0	6	5	4	1	13	3.8906
14	0	1	4	120	5	2	2	2	10	3.0658
14	1	1	8	15	6	1	1	2	23	2.9314
14	1	1	2	0	8	3	1	2	30	3.1408
14	1	1	4	30	10	3	3	1	35	2.3077
14	0	1	2	60	9	2	2	2	31	2.4063
14	1	0	4	0	7	4	4	1	36	2.8742
14	1	1	8	30	14	3	5	1	10	2.7743
14	1	1	2	15	9	6	4	1	52	2.9409
14	1	1	8	60	13	4	4	1	13	2.5743
14	0	0	6	120	4	3	3	1	23	2.2911
14	1	1	8	30	1	6	6	2	11	2.5826
14	1	0	6	15	11	4	4	1	38	3.0159
14	0	0	6	15	12	5	5	1	18	3.3228
14	1	0	8	0	10	3	3	2	27	2.666
14	1	0	6	0	5	4	1	1	37	4.8153
14	1	0	6	120	11	2	2	2	52	3.4469
14	0	0	6	0	13	4	4	2	48	3.3991
14	1	0	6	60	6	3	3	1	33	2.6993
14	1	0	2	0	8	3	1	1	1	3.0742
14	0	0	2	0	1	4	2	1	37	3.7406
14	1	0	8	60	4	3	3	1	44	3.2658
14	1	1	6	60	5	2	3	1	23	3.0897
14	0	1	2	30	12	3	3	1	5	2.7815
14	0	0	8	15	8	3	3	2	45	2.591
14	0	0	6	60	5	2	2	2	14	2.9314
14	1	1	2	30	11	2	4	1	56	2.3399
14	0	1	4	0	7	4	5	1	30	3.8739
14	1	1	4	15	5	4	5	1	25	2.6659
14	1	0	4	60	11	6	6	2	3	3.423
14	1	1	2	120	10	5	5	1	1	3.8978
14	1	0	6	30	1	4	3	1	33	2.5077
14	1	0	8	30	16	5	5	2	18	4.0239
14	0	1	2	15	7	4	1	1	17	2.8409
14	0	1	8	0	5	6	6	1	49	4.3071
14	1	1	8	0	1	2	3	1	27	2.3827
14	0	0	2	0	6	1	4	1	40	2.2056
14	1	0	2	30	15	6	6	1	55	2.7137
14	0	0	2	30	4	3	6	1	17	2.2827
14	1	0	6	30	14	1	1	1	51	2.5577
14	1	0	4	0	6	3	2	1	6	2.4233
14	0	0	6	15	2	3	3	2	45	2.5243
14	1	1	2	30	5	4	4	1	49	2.8576
14	0	1	4	120	15	4	4	1	36	3.2908
14	1	0	8	0	12	5	5	2	3	2.6993
14	0	0	8	15	11	6	6	2	25	2.5805
14	1	1	8	60	6	5	5	2	21	3.1397
14	1	0	8	60	13	4	4	2	25	2.5077
14	0	0	8	30	15	4	3	1	15	3.2408
14	0	1	2	0	3	6	3	1	49	2.0995
14	0	0	6	120	2	1	1	1	29	2.7471
14	0	0	2	30	3	2	2	1	13	2.365
14	1	0	8	120	11	4	4	2	48	2.3077
14	1	0	2	15	6	3	4	1	18	2.0411
14	1	1	8	30	5	2	2	2	43	3.0979
14	0	1	8	0	8	1	3	1	1	2.8481
14	1	1	8	0	12	5	5	1	20	3.3241
14	1	0	4	15	11	2	2	1	8	2.5888
14	0	0	4	120	8	5	5	1	17	3.4563
14	0	1	6	15	13	6	6	2	43	3.1741
14	0	1	2	15	12	1	4	1	56	2.3971
14	1	0	2	60	10	3	4	1	37	1.7662
14	0	1	4	15	15	6	6	2	15	2.5316
14	1	0	8	0	8	1	1	1	32	2.3817
14	1	1	6	30	7	2	2	2	5	2.9064
14	1	1	4	30	1	2	2	1	32	2.7576
14	0	1	8	60	12	3	4	1	38	4.206
14	0	1	4	0	9	6	6	1	21	2.666
14	1	0	8	60	5	4	5	1	7	3.549
14	1	1	4	60	1	4	5	1	3	3.0075
14	0	0	4	60	1	4	4	1	26	2.591
14	0	1	8	60	6	5	5	2	1	3.4324
14	1	0	8	60	15	6	6	2	48	2.1556
14	0	0	8	30	9	6	6	1	22	4.5716
14	1	1	2	15	5	2	6	1	32	3.348
14	0	1	2	120	7	2	4	1	1	2.6576
14	0	1	6	120	11	2	2	1	6	2.4804
14	1	0	2	60	16	1	3	1	53	2.239
14	0	1	4	120	12	1	1	1	47	2.089
14	1	1	2	120	2	5	2	1	36	3.9227
14	0	0	8	60	10	1	1	1	4	3.3301
14	0	0	4	120	15	4	4	1	2	2.7909
14	0	0	6	120	13	4	4	2	40	2.5576
14	0	0	2	120	3	6	5	1	14	2.9242
14	0	1	6	30	16	3	3	1	38	2.541
14	1	0	8	0	13	6	6	2	8	2.7493
14	1	1	2	30	6	5	3	1	36	2.7327
14	0	0	6	0	7	6	4	1	14	5.6567
14	1	0	2	60	12	5	4	1	27	2.4649
14	0	1	6	30	11	6	6	2	43	2.9554
14	0	0	2	120	8	3	2	1	45	4.5476
14	1	0	4	0	12	1	4	1	27	2.3972
14	0	1	4	30	10	3	2	1	40	2.7232
14	0	1	8	15	9	4	4	1	51	2.8159
14	1	1	2	0	1	4	2	1	37	4.4571
14	1	1	8	0	8	1	1	1	5	3.198
14	0	1	4	15	6	5	4	1	27	3.0908
14	0	0	2	120	14	1	2	1	28	3.0242
14	0	1	2	30	6	5	6	1	14	2.4993
14	0	1	6	0	6	5	4	1	48	2.4993
14	0	0	2	15	7	4	4	1	20	2.5077
14	1	0	6	15	1	2	3	1	49	2.3494
14	1	0	4	0	9	6	6	2	55	3.6823
14	0	0	6	60	8	5	5	1	46	3.148
14	1	1	6	30	2	5	5	1	50	3.1991
14	0	1	8	30	6	3	2	1	27	3.0408
14	0	0	4	120	12	1	3	1	22	2.4137
14	1	0	8	0	11	4	4	1	23	2.4315
14	1	1	8	0	5	6	4	1	45	3.8906
14	0	0	8	30	6	3	1	1	25	3.2824
14	0	1	4	15	7	6	4	1	37	3.9218
14	0	1	6	30	14	1	3	1	46	2.5969
14	1	0	4	15	10	1	1	1	12	2.5149
14	1	0	2	120	11	6	2	1	7	5.0902
14	1	0	2	30	4	3	4	1	56	2.5493
14	1	1	8	60	10	1	1	1	30	2.6971
14	1	0	2	30	10	1	1	1	14	2.8554
14	1	1	8	120	16	1	1	1	32	2.7969
14	0	0	8	15	1	4	4	1	35	2.6826
14	1	1	4	15	2	1	5	1	26	3.5384
14	0	1	6	30	2	5	5	1	14	2.5577
14	0	1	6	60	7	4	4	1	19	3.6906
14	1	1	2	15	13	2	2	1	1	3.0481
14	0	0	6	30	3	6	6	2	10	3.3969
14	0	0	4	15	13	4	4	1	6	2.3244
14	1	0	2	0	14	1	1	1	49	3.0908
14	1	0	8	60	11	2	2	1	34	3.9228
14	0	1	2	60	10	3	3	1	42	3.0239
14	0	1	6	0	14	5	3	1	51	3.0564
14	1	1	6	0	12	3	3	1	14	3.6657
14	0	1	8	60	3	2	1	1	44	3.4718
14	0	0	2	60	3	4	2	1	30	2.2744
14	0	1	2	15	9	6	3	1	4	2.5243
14	1	1	8	120	13	6	6	2	24	2.2661
14	0	0	4	60	6	1	2	2	36	3.8395
14	1	0	4	120	16	5	4	1	39	3.1408
14	0	1	8	30	7	4	2	1	51	2.8076
14	0	1	4	15	5	4	4	1	48	3.1491
14	0	0	6	60	16	5	4	1	23	3.1075
14	0	0	2	30	12	3	5	1	56	3.5074
14	0	0	8	0	5	6	6	2	19	3.1728
14	0	0	6	120	3	2	2	1	16	2.8888
14	1	1	4	0	6	3	5	1	33	3.1147
14	1	0	2	60	5	6	6	1	25	2.7815
14	0	1	2	15	8	5	4	1	8	2.7159
14	1	0	4	120	9	6	6	2	16	2.7159
14	0	0	4	60	7	2	3	1	47	2.5743
14	1	0	2	60	3	4	4	1	51	2.7815
14	0	0	4	0	6	3	5	1	39	2.591
14	0	0	6	120	12	3	3	1	32	2.8409
14	0	1	4	120	1	6	6	2	21	2.566
14	0	0	2	0	10	5	4	1	52	3.0731
14	1	1	6	30	9	4	2	1	22	4.4404
14	0	0	8	120	5	6	6	2	45	2.2994
14	1	1	8	60	12	3	3	1	28	2.3161
14	1	1	6	120	4	3	1	1	23	3.5157
14	1	1	2	60	1	2	4	1	26	5.8971
14	1	0	2	60	2	3	4	1	20	4.8736
14	1	0	4	15	3	2	4	1	54	2.3389
14	1	0	6	15	2	3	3	1	53	2.3411
14	1	1	6	30	10	5	5	1	35	2.9325
14	1	0	2	30	6	5	5	1	38	2.5816
14	0	0	6	30	14	1	1	1	41	3.8229
14	1	1	8	30	7	4	5	1	13	2.5326
14	0	1	4	0	4	1	3	1	5	1.9245
14	1	0	8	15	1	4	3	1	40	2.6742
14	1	0	8	15	16	3	4	1	45	2.8659
14	0	1	8	0	3	4	5	1	46	2.1161
14	0	0	8	30	13	2	2	1	53	2.5826
14	1	0	2	120	1	4	1	1	49	2.8648
14	0	0	4	0	8	5	2	1	40	3.1107
14	0	0	4	0	15	4	1	1	53	2.7992
14	1	1	2	60	2	3	1	1	27	3.524
14	1	1	8	60	5	4	4	2	5	2.516
14	0	1	4	0	14	3	6	1	17	4.0322
14	1	1	6	15	5	6	2	1	24	4.406
14	1	0	4	0	13	2	2	1	44	3.3158
14	1	0	6	30	10	5	4	1	50	3.0064
14	0	1	8	0	13	6	6	2	4	3.3241
14	0	0	8	120	2	3	3	1	54	2.3161
14	1	1	2	15	12	1	2	1	41	2.3639
14	1	0	2	120	9	4	1	1	1	2.7815
14	1	0	2	120	7	2	4	1	29	2.3233
14	1	1	4	60	15	2	2	1	39	2.3222
14	1	0	4	120	15	4	4	1	7	2.391
14	0	0	4	60	2	5	4	1	49	2.8659
14	0	1	8	120	9	2	2	1	47	2.6471
14	1	1	2	0	2	5	5	1	53	3.7573
14	0	0	8	0	12	5	5	1	54	2.5327
14	1	0	4	15	13	4	3	1	50	2.9575
14	0	0	2	60	4	5	3	1	16	2.9575
14	1	0	4	0	16	5	4	1	29	2.2066
14	0	1	6	15	16	1	2	1	20	3.2397
14	1	0	4	0	1	6	4	1	39	2.6388
14	0	0	8	0	1	2	2	1	25	2.5232
14	1	1	4	0	16	5	2	1	7	2.5077
14	1	0	8	120	9	2	2	1	5	2.3577
14	1	0	6	120	13	4	4	1	42	2.7898
14	1	0	6	30	11	6	6	2	24	3.198
14	0	1	6	60	4	1	3	1	55	3.3897
14	0	1	6	0	13	4	4	1	16	2.566
14	0	1	6	0	5	4	2	1	17	3.4074
14	0	1	6	120	3	2	2	1	9	3.3647
14	1	0	6	120	12	3	3	1	18	3.0896
14	1	1	6	15	10	3	3	2	56	2.8326
14	0	1	8	60	2	1	1	1	41	3.3719
14	1	1	6	15	2	3	2	1	26	3.7479
14	1	0	4	0	4	1	5	1	44	2.4723
14	0	1	6	30	8	3	2	1	11	2.4567
14	1	1	4	60	16	3	6	1	22	2.7326
14	0	0	6	120	7	6	3	1	39	2.4077
14	0	0	2	60	10	3	2	1	7	3.4157
14	0	0	2	30	2	1	3	1	26	2.2471
14	0	0	6	60	7	4	4	2	5	4.3404
14	1	1	6	15	13	6	6	2	3	3.7073
14	0	0	4	0	4	1	3	1	6	2.7732
14	1	1	6	15	4	5	4	2	56	3.2991
14	1	1	6	15	8	1	4	1	13	4.2738
14	1	0	8	0	9	2	2	1	6	2.4388
14	0	1	4	60	10	5	2	1	14	3.4991
14	1	1	2	15	16	5	1	1	9	2.7398
14	0	1	4	120	16	5	5	1	42	2.466
14	1	0	6	60	15	4	4	1	43	4.3988
14	1	1	4	0	9	6	6	2	18	2.3733
14	0	0	6	15	1	2	2	1	4	3.0742
14	1	0	8	120	2	3	3	2	19	2.5899
14	0	0	6	0	15	6	6	2	16	2.4233
14	0	1	4	60	11	6	6	2	56	3.5324
14	0	1	6	15	2	3	3	1	38	2.5243
14	0	1	2	30	3	2	3	1	29	4.9153
14	1	0	4	15	4	3	3	1	9	5.1641
14	1	0	8	30	6	3	3	1	49	2.5574
14	0	0	4	120	1	6	6	2	27	2.9576
14	0	1	2	60	4	5	6	1	2	3.1575
14	0	1	4	60	14	1	1	1	30	2.6151
14	0	0	2	0	8	3	3	1	3	2.3994
14	1	0	4	60	10	5	4	1	37	2.6909
14	0	0	4	0	7	4	4	1	1	2.7409
14	1	1	6	30	8	3	3	1	52	2.1244
14	0	1	8	60	13	4	5	1	34	3.2408
14	1	0	2	0	9	4	4	1	35	2.366
14	0	0	4	60	9	4	4	2	18	2.3661
14	0	1	8	60	14	5	4	2	54	4.0239
14	0	1	4	60	3	6	6	1	37	2.7159
14	1	0	2	30	12	3	3	1	49	2.1411
14	1	0	8	60	12	3	3	2	7	3.9823
14	1	1	4	30	13	6	6	2	27	2.9992
14	1	0	4	30	1	2	5	1	18	2.3639
14	0	1	6	120	7	6	6	1	43	2.3389
14	0	0	4	120	5	2	2	1	1	2.6066
14	0	1	2	120	6	1	5	1	31	2.4889
14	0	1	4	0	12	1	5	1	12	2.5722
14	1	1	2	15	1	6	6	1	26	1.9828
14	1	0	2	60	1	2	4	1	3	3.9156
14	0	1	6	15	12	5	5	1	24	2.441
14	0	0	2	60	16	1	5	1	21	2.3994
14	1	1	6	15	3	4	4	1	25	2.616
14	0	1	8	0	1	2	2	1	56	2.391
14	0	0	8	60	15	6	6	1	41	3.8718
14	1	0	6	60	5	2	2	1	11	2.3734
14	1	0	2	120	15	2	5	1	14	2.5222
14	1	1	2	0	6	1	3	1	55	3.1469
14	1	1	4	120	7	4	4	1	20	2.0984
14	1	0	6	60	4	1	1	1	6	2.4077
14	0	0	6	60	14	3	3	1	53	2.791
14	0	1	2	30	15	6	6	2	36	2.4066
14	0	0	6	30	1	4	4	2	21	2.3744
14	1	1	6	120	3	2	2	1	13	2.466
14	1	1	6	60	7	4	4	1	33	2.09
14	0	0	4	120	16	5	4	1	39	2.2411
14	0	1	8	30	12	1	1	1	51	3.5219
14	1	0	6	15	13	6	6	2	18	2.4639
14	1	0	4	60	16	3	3	1	49	2.4827
14	1	0	4	60	14	1	1	1	11	3.0492
14	1	1	2	0	14	1	1	1	14	2.8219
14	1	1	6	30	14	1	1	1	51	2.4637
14	1	1	8	0	9	2	2	1	13	2.9554
14	0	0	2	60	9	2	2	1	25	2.2994
14	1	0	6	120	10	1	2	1	5	2.3721
14	0	0	2	30	5	4	3	1	30	2.9076
14	0	0	8	0	8	1	4	1	15	2.3065
14	1	0	2	0	7	2	2	1	52	3.1803
14	1	1	2	15	14	3	3	1	47	2.2411
14	0	0	6	15	16	1	1	1	50	2.8898
14	0	0	6	60	15	4	4	2	54	2.4577
14	1	0	2	120	10	5	4	1	33	2.2994
14	1	1	4	30	9	2	2	1	32	2.6471
14	1	0	8	15	2	5	3	1	8	2.4648
14	1	0	8	30	9	6	3	1	28	2.8075
14	1	1	8	30	15	4	4	1	53	2.3411
14	0	1	6	60	1	6	5	1	29	3.1219
14	0	0	4	120	7	4	4	1	41	3.0075
14	1	0	6	0	6	5	3	1	11	2.2161
14	0	0	2	60	1	2	1	1	50	2.9304
14	0	0	2	60	5	6	4	1	11	2.3139
14	1	0	2	0	1	4	6	1	19	2.6243
14	1	1	4	120	13	2	2	1	45	2.5992
14	1	0	4	30	9	2	2	1	8	2.0722
14	1	0	6	30	3	6	6	2	5	3.549
14	0	1	4	120	9	6	4	1	24	2.4827
14	0	0	4	15	15	6	6	1	40	2.2732
14	1	1	6	60	1	6	6	2	31	2.3639
14	1	0	4	30	8	1	4	1	4	2.5816
14	0	0	6	0	10	1	5	1	46	2.5149
14	0	0	8	120	16	1	1	1	34	3.9144
14	1	1	8	120	9	2	2	1	8	2.4222
14	1	0	4	60	6	1	1	1	23	2.7471
14	0	0	8	120	11	4	4	1	15	2.6826
14	1	1	4	15	6	5	3	1	41	3.4241
14	1	0	2	30	5	4	2	1	55	2.8492
14	0	0	8	120	10	3	4	1	54	2.416
14	0	0	6	30	15	2	2	1	56	2.4077
14	0	1	6	120	10	1	1	1	21	3.9218
14	0	0	6	15	5	6	3	1	26	2.7826
14	1	1	2	120	8	3	4	1	22	2.1161
14	1	0	4	15	6	5	4	1	9	2.516
14	0	0	4	60	11	6	6	2	11	2.1994
14	1	1	6	0	11	2	2	1	16	2.8136
14	1	1	4	30	2	3	3	2	1	3.2241
14	1	0	2	30	14	5	4	1	37	2.7326
14	0	0	2	15	12	1	5	1	22	2.8135
14	0	1	4	0	13	2	2	1	31	3.5812
14	0	0	8	60	13	4	4	2	8	2.9742
14	0	1	4	15	2	1	4	1	20	3.63
14	0	1	6	15	5	6	6	2	45	2.5055
14	1	0	6	120	15	6	6	2	13	2.3649
14	1	0	4	30	3	4	6	2	2	2.3327
14	1	0	2	0	16	3	4	1	48	2.4327
14	1	0	8	0	1	2	2	1	8	2.115
14	1	1	4	60	11	6	6	2	24	2.9742
14	1	1	2	30	2	1	3	1	14	2.5555
14	0	1	4	30	1	2	2	1	16	2.8221
14	1	0	6	60	12	1	1	1	18	3.5229
14	1	0	2	15	9	6	4	1	23	2.2306
14	0	1	6	30	3	6	6	1	54	2.24
14	1	1	8	30	12	1	4	1	1	2.5316
14	1	0	4	60	7	2	3	1	29	2.5982
14	0	1	4	0	6	3	5	1	55	2.0745
14	0	0	2	0	14	1	5	1	2	2.9304
14	0	0	2	30	10	1	4	1	19	2.7482
14	0	1	6	15	3	4	1	1	8	2.4244
14	1	0	6	0	7	6	6	1	50	3.8135
14	1	1	4	60	2	5	5	1	52	3.8489
14	1	0	8	0	4	5	4	1	34	2.3077
14	0	1	4	120	14	3	3	1	50	2.4578
14	0	0	4	15	4	3	4	1	15	1.6329
14	0	1	6	60	16	5	5	1	30	2.3827
14	1	1	8	30	4	1	6	1	43	2.3389
14	0	0	2	0	3	6	6	1	7	2.7076
14	1	0	4	120	13	2	2	1	12	2.6743
14	0	1	2	60	11	4	1	1	18	2.2661
14	1	1	6	15	11	4	5	1	49	2.8659
14	0	1	8	30	13	2	2	1	3	2.6493
14	1	0	2	15	14	3	4	1	50	3.1897
14	1	0	2	120	14	1	1	1	30	3.2741
14	0	1	2	30	2	1	1	1	31	2.6743
14	1	0	2	60	9	2	2	1	40	3.6217
14	0	0	4	15	7	6	6	2	56	2.1806
14	1	0	8	0	3	4	5	1	2	2.7243
14	1	1	6	0	3	2	5	1	35	2.3827
14	0	0	4	15	14	5	5	2	32	2.666
14	0	0	4	120	6	3	3	1	26	2.2994
14	0	1	2	120	15	2	2	1	55	2.441
14	0	0	4	120	4	1	1	1	2	3.3636
14	0	0	2	0	2	5	4	1	35	2.1578
14	1	1	4	120	9	6	6	1	46	2.547
14	1	0	2	60	8	1	1	1	48	2.9637
14	1	0	6	15	12	5	5	1	44	2.6993
14	0	0	4	30	5	6	6	2	45	2.7909
14	0	0	2	15	9	6	6	2	44	1.8557
14	0	0	6	60	12	1	1	1	42	3.7395
14	0	1	6	15	4	5	1	1	50	3.4574
14	1	1	2	120	14	1	3	1	21	2.04
14	1	1	2	60	16	1	2	1	17	2.5638
14	1	1	2	120	11	6	4	1	34	2.7138
14	0	1	4	30	2	3	3	1	9	2.8076
14	1	1	8	60	4	3	3	1	55	2.5327
14	1	0	8	120	1	2	2	1	2	3.3895
14	1	0	8	0	16	1	1	1	35	2.8554
14	1	0	2	15	16	5	1	1	26	4.0572
14	0	0	8	60	4	3	3	1	10	2.2994
14	1	1	6	0	13	4	2	1	24	5.6151
14	0	1	2	0	7	2	2	1	9	2.6826
14	0	0	6	60	4	1	1	1	25	3.6812
14	0	1	4	30	5	6	6	1	53	3.1969
14	0	0	6	0	3	2	4	1	20	2.8315
14	0	1	8	120	2	3	3	1	50	2.3411
14	1	1	2	0	16	3	2	1	19	3.5823
14	0	1	2	60	1	2	2	1	45	2.4066
14	1	1	6	0	7	6	6	1	39	2.3494
14	0	0	8	15	6	1	2	1	22	2.7909
14	1	1	8	15	10	5	4	1	9	3.0064
14	0	1	4	120	6	3	3	1	37	2.1744
14	0	1	6	60	6	3	3	1	37	2.666
14	1	0	8	15	3	6	6	2	21	2.6815
14	1	0	6	15	9	2	2	1	26	2.5972
14	0	1	4	30	11	4	2	1	12	3.6894
14	1	1	6	0	5	4	4	1	17	2.3327
14	1	0	2	30	2	1	5	1	38	2.9138
14	1	1	2	60	13	6	1	1	32	2.9159
14	0	1	6	15	8	1	5	1	31	3.3741
14	1	0	2	30	7	6	4	1	16	1.9246
14	1	0	4	15	12	3	2	1	12	1.9995
14	1	0	8	120	8	1	1	1	35	3.7551
14	0	1	6	30	7	2	2	1	27	2.0473
14	0	0	8	15	2	5	4	1	8	2.9909
14	0	0	8	120	13	6	6	2	11	2.4077
14	0	0	4	30	12	5	4	1	13	2.7743
14	1	0	6	0	13	4	4	1	40	2.3577
14	1	1	6	60	15	4	5	1	28	2.3494
14	1	0	6	60	8	5	4	1	6	2.7742
14	1	1	2	0	15	2	3	1	12	2.2306
14	0	0	2	0	16	3	3	1	55	2.3565
14	0	1	2	30	4	3	5	1	24	2.2494
14	1	0	6	0	11	2	2	1	3	3.423
14	1	1	6	60	4	1	1	1	52	2.5898
14	0	1	6	0	3	2	2	1	47	4.7382
14	0	0	6	30	7	2	3	1	37	3.0981
14	0	0	8	60	2	1	4	1	30	2.2554
14	0	1	6	0	11	2	2	1	47	2.8145
14	0	1	4	120	7	4	4	1	52	2.4827
14	1	1	4	0	1	6	6	1	26	2.2555
14	1	1	4	120	1	6	6	2	54	2.2244
14	0	0	8	120	12	5	5	1	23	3.0159
14	1	1	8	120	4	5	4	1	56	4.3071
14	0	1	8	60	7	6	6	2	12	2.4827
14	0	0	2	120	9	4	5	1	34	3.3562
14	1	1	4	0	15	4	5	1	1	2.2411
14	1	0	4	120	14	3	3	1	35	3.0658
14	0	1	4	0	15	4	3	1	42	3.8739
14	1	0	8	0	5	6	2	1	9	2.3399
14	1	1	6	60	8	5	5	1	5	4.3405
14	0	0	2	15	6	3	5	1	3	2.9409
14	0	1	4	30	16	1	3	1	15	2.3577
14	1	1	2	30	15	6	3	1	4	3.0658
14	0	0	6	0	6	5	3	1	43	2.391
14	1	1	8	0	16	1	1	1	38	3.6896
14	1	0	4	30	11	4	4	1	48	2.4731
14	1	1	2	30	13	4	1	1	47	4.9486
14	0	0	6	60	9	6	6	2	28	3.3719
14	0	1	6	120	2	1	1	2	41	2.8565
14	1	1	4	60	14	1	1	2	43	2.9721
14	0	1	6	15	9	2	2	2	48	2.1473
14	0	1	6	60	8	5	3	1	24	3.0897
14	0	0	8	60	11	2	3	1	19	2.7065
14	0	1	6	30	6	1	1	1	31	2.3222
14	0	0	2	30	11	2	3	1	34	2.4555
14	1	1	8	60	3	2	2	2	25	4.6976
14	1	0	4	30	12	5	3	1	29	2.3827
14	1	0	8	30	8	5	5	1	44	2.7065
14	0	0	6	30	9	4	4	2	1	2.8076
14	0	1	6	0	10	1	1	1	39	2.7659
14	1	0	2	120	8	3	3	1	13	4.4987
14	0	1	4	30	13	6	6	1	31	3.3217
14	0	1	8	0	9	2	4	1	39	2.8492
14	1	1	6	30	6	1	2	1	14	3.0637
14	1	0	4	60	15	2	1	1	51	3.7656
14	0	0	2	120	10	5	2	1	34	2.0162
14	1	0	4	15	7	6	3	1	44	2.9981
14	0	0	4	30	16	1	2	1	31	3.7145
14	0	1	4	60	1	4	4	1	13	2.441
14	0	0	6	120	5	4	6	1	34	2.5243
14	0	1	2	0	16	3	4	1	52	5.6401
14	1	1	4	15	3	2	3	1	27	2.8659
14	0	0	2	15	5	2	3	1	55	1.8234
14	0	0	4	0	12	1	4	1	17	2.5139
14	0	0	2	15	8	5	4	1	22	2.0078
14	1	0	8	30	12	1	1	2	5	2.5804
14	0	0	6	15	4	5	4	1	10	3.9978
14	1	0	6	15	16	1	1	1	47	2.5243
14	0	0	8	60	14	5	5	2	27	2.7482
14	1	0	4	30	4	5	5	1	38	2.8659
14	1	0	6	120	7	6	6	2	52	2.622
14	1	0	6	15	4	5	3	1	14	2.6732
14	0	1	8	15	14	1	1	2	11	2.8471
14	0	0	4	30	1	2	2	1	17	2.1829
14	0	1	6	0	12	3	2	1	42	2.591
14	0	1	4	30	9	2	2	1	40	2.8409
14	1	1	4	30	5	6	6	1	49	2.5139
14	0	0	6	30	2	5	4	1	19	2.666
14	1	1	8	120	5	6	6	2	32	2.9471
14	0	0	8	15	7	2	2	2	16	2.4995
14	1	0	6	0	12	3	3	2	30	2.5149
14	1	1	4	0	13	2	5	1	8	2.4233
14	0	1	4	60	8	3	3	1	41	2.9825
14	1	0	2	120	3	6	6	2	20	3.0814
14	1	1	4	120	15	4	4	1	30	2.2745
14	1	0	2	30	3	2	3	1	15	2.5555
14	1	1	2	30	12	3	4	1	16	2.7409
14	1	0	2	15	12	1	4	1	52	2.4055
14	1	1	2	60	9	2	2	1	42	2.2889
14	0	0	4	30	3	4	1	1	53	2.9909
14	0	1	2	15	13	2	3	1	12	6.4377
14	0	0	2	15	14	3	3	1	40	4.9486
14	0	0	4	0	13	2	2	1	1	2.0057
14	0	1	4	60	2	5	4	1	47	2.3567
14	1	1	4	15	12	3	3	1	4	2.4577
14	1	0	2	0	11	6	2	1	15	2.6482
14	0	1	8	120	10	3	3	2	50	2.0995
14	0	1	4	120	8	5	5	2	32	2.5993
14	0	0	2	0	15	2	3	1	6	2.8553
14	1	1	8	30	13	2	2	2	2	3.4813
14	0	1	4	0	8	5	3	1	33	2.973
14	0	0	8	15	15	2	3	1	25	2.7221
14	0	1	8	60	5	4	4	1	54	2.6493
14	1	1	6	60	16	5	3	1	50	4.7142
14	0	0	6	0	12	3	4	1	53	2.9159
14	1	1	8	15	11	6	4	1	22	2.7743
14	0	1	6	60	13	2	2	1	11	2.597
14	0	0	2	60	8	1	1	1	46	2.8065
14	1	0	8	120	12	5	4	1	33	3.649
14	1	1	8	60	7	6	6	2	28	3.1158
14	0	1	2	0	10	5	2	1	16	2.566
14	0	1	4	15	3	2	4	1	26	4.8798
14	0	0	4	30	2	3	3	1	7	2.4743
14	0	0	4	15	10	1	2	1	39	2.1067
14	1	0	6	30	6	1	1	1	51	2.215
14	0	0	6	120	10	1	1	1	28	4.4633
14	1	1	8	15	16	3	3	1	39	2.3816
14	0	0	8	30	5	2	3	1	17	3.674
14	0	0	4	60	10	5	4	1	42	2.4993
14	0	1	6	120	4	3	4	1	14	2.4743
14	1	0	2	60	11	4	4	1	12	2.5659
14	0	0	2	15	4	1	4	1	51	2.7804
14	1	1	6	120	14	5	5	1	9	2.6326
14	1	0	4	120	5	2	2	1	32	2.541
14	0	1	2	60	13	6	4	1	51	4.6049
14	1	1	4	120	5	2	2	1	36	4.657
14	1	0	8	60	2	1	1	1	9	2.4389
14	0	0	2	120	16	3	4	1	40	2.3744
14	0	0	4	15	11	2	5	1	27	2.5493
14	1	0	8	15	14	1	1	1	28	2.6305
14	1	1	6	0	15	6	6	1	37	3.3553
14	1	1	2	60	3	4	5	1	12	4.4892
14	0	1	6	60	14	3	3	1	33	2.0745
14	0	1	2	120	2	5	4	1	29	2.0245
14	1	0	2	0	3	6	2	1	19	3.0075
14	1	0	6	30	8	3	3	1	44	2.541
14	0	0	4	30	8	1	6	2	46	1.715
14	0	1	6	15	11	4	4	1	43	2.6732
14	1	1	2	120	3	6	4	1	12	2.2232
14	0	0	6	60	6	3	3	1	24	3.2325
14	0	0	4	15	3	2	2	1	37	3.3052
14	1	1	8	60	2	1	1	1	36	2.6981
14	0	1	4	60	6	1	1	1	46	3.5885
14	0	0	6	15	10	3	2	1	13	2.1911
14	0	1	2	30	7	6	3	1	39	2.5566
14	1	0	4	15	5	4	3	1	21	3.1242
14	0	1	8	60	4	3	3	1	12	2.541
14	1	0	8	60	3	2	3	1	29	2.5482
14	1	1	6	60	13	2	2	1	42	2.34
14	0	1	2	0	8	3	5	1	35	3.8489
14	1	0	2	15	7	4	3	1	24	2.7243
14	0	0	6	120	6	5	4	1	36	2.3828
14	0	1	2	15	15	4	5	1	37	2.541
14	1	1	2	120	16	3	6	1	37	2.6326
14	0	1	8	15	1	4	2	1	46	2.6576
14	0	1	2	0	1	4	2	1	33	2.4493
14	1	0	8	30	4	1	6	1	48	5.5068
14	1	1	4	120	16	5	3	1	19	2.3161
14	1	0	6	60	16	5	4	1	46	2.1245
14	0	0	8	15	14	1	1	1	26	3.2647
14	1	0	4	0	15	4	4	1	35	2.7743
14	1	0	4	15	14	5	5	1	6	2.5243
14	0	1	2	120	14	1	1	1	24	2.4222
14	0	0	4	15	12	3	4	1	53	3.2575
14	1	1	6	60	12	1	1	1	18	2.872
14	1	0	6	120	5	4	2	1	52	3.0897
14	0	0	2	60	2	3	4	1	54	2.2827
14	1	1	6	120	12	3	3	1	29	2.5576
14	0	1	6	15	10	3	3	1	35	2.5243
14	0	1	2	120	3	6	3	1	15	4.2144
14	0	1	8	30	9	6	6	2	5	2.2244
14	1	1	4	60	7	2	2	1	29	2.5732
14	1	0	8	15	11	6	3	1	20	3.3968
14	0	0	4	30	13	6	6	2	39	2.8409
14	1	1	6	15	9	2	1	1	10	3.3991
14	1	1	8	0	10	3	3	1	43	2.24
14	0	0	2	30	14	5	3	1	42	3.2408
14	0	1	4	15	4	3	4	1	32	2.8909
14	0	1	2	15	1	6	4	1	17	2.5566
14	1	1	6	0	14	5	4	1	41	2.2744
14	0	1	2	30	14	5	2	1	12	2.6909
14	0	1	4	15	14	5	4	1	13	2.641
14	0	1	2	60	3	4	4	1	39	2.4407
14	0	0	4	0	9	6	6	2	35	2.1744
14	1	0	4	15	15	6	6	2	4	3.9656
14	1	1	6	30	1	4	4	1	41	2.0495
14	0	1	2	30	10	1	4	1	22	2.6233
14	0	0	6	30	10	5	5	2	3	2.7648
14	1	0	6	60	13	2	2	1	3	2.5232
14	1	1	2	0	9	4	3	1	15	3.4324
14	0	1	2	15	16	5	3	1	55	2.7659
14	0	1	2	120	10	5	3	1	7	2.0412
14	0	0	4	120	13	2	2	1	31	2.1306
14	1	0	8	120	16	1	1	1	41	2.9969
14	0	0	8	60	3	2	2	1	52	2.5243
14	0	1	8	15	15	2	3	1	11	2.5138
14	1	1	4	15	7	6	4	1	9	2.2556
14	0	0	4	0	5	2	4	1	44	2.2221
14	1	1	4	120	14	3	3	1	10	2.391
14	0	1	8	30	5	2	3	1	43	5.3297
14	1	0	6	15	10	3	3	1	29	2.2994
14	0	0	4	120	9	6	6	2	39	2.7815
14	1	0	2	30	11	2	6	1	31	2.3472
14	0	0	8	30	16	5	4	1	20	5.0819
14	0	0	6	0	2	1	3	1	17	2.5138
14	1	1	2	0	3	6	1	1	17	2.4827
14	0	1	2	0	6	1	2	1	21	2.8159
14	0	0	2	15	13	2	4	1	36	2.4806
14	0	1	6	120	13	4	4	1	37	2.5992
14	0	1	8	120	8	1	1	1	53	2.4055
14	0	1	6	120	6	5	3	1	33	2.466
14	0	1	8	60	11	2	2	1	33	2.4316
14	0	0	6	15	8	1	2	1	8	6.0543
14	1	1	8	30	6	3	3	1	41	3.3074
14	0	1	2	60	2	3	3	1	19	2.3326
14	0	0	6	0	4	3	3	1	19	2.7992
14	0	1	8	15	3	6	4	1	51	2.4827
14	1	0	2	0	15	2	4	1	1	2.4387
14	1	1	4	120	8	5	5	1	20	3.6729
14	0	0	6	15	11	4	4	1	26	2.6326
14	0	1	6	120	5	4	3	1	22	8.2394
14	0	1	8	0	10	3	3	1	5	2.5993
14	0	0	4	120	14	3	3	1	18	2.3161
14	1	1	6	30	11	6	3	1	22	4.0072
14	1	1	8	0	13	6	4	1	31	2.4827
14	0	0	6	60	1	6	6	2	49	2.516
14	1	0	8	30	13	2	2	1	41	2.4566
14	0	0	6	15	3	4	4	1	38	2.4077
14	1	0	4	30	13	6	6	2	30	2.4649
14	1	0	2	30	13	4	4	2	21	2.1578
14	0	0	8	120	8	1	1	2	47	2.5135
14	1	1	2	60	4	5	4	1	16	3.6729
14	0	0	4	30	11	4	4	1	43	2.7493
14	1	0	2	15	13	2	4	1	13	5.1152
14	0	1	2	30	13	4	4	1	42	2.6315
14	0	1	6	30	9	4	4	1	51	1.8163
14	1	0	4	30	5	6	6	1	28	2.7065
14	1	1	4	0	12	1	2	1	41	2.5888
14	0	0	4	30	10	3	3	2	43	2.2577
14	1	0	4	60	8	3	3	2	35	2.7576
14	0	1	8	60	15	6	6	2	54	3.4729
14	0	0	2	15	16	5	3	1	32	2.641
14	1	1	2	0	7	2	4	1	3	4.4382
14	1	0	8	60	14	5	4	1	4	2.5077
14	0	0	6	30	8	3	4	1	34	2.3327
14	1	1	2	15	4	1	4	1	13	2.1473
14	1	1	6	120	11	2	2	1	24	2.4472
14	1	1	8	15	2	5	4	1	16	3.5646
14	1	1	2	60	12	5	5	1	36	2.5828
14	1	1	4	30	8	1	1	1	24	3.2803
14	0	0	8	15	9	4	4	1	45	2.5566
14	0	1	8	30	14	3	3	1	16	2.416
14	0	1	6	60	12	1	1	1	50	2.7388
14	0	0	8	120	3	4	2	1	47	2.5314
14	0	1	2	120	1	4	2	1	48	3.574
14	1	0	8	30	7	4	4	1	47	2.3494
14	1	0	4	120	6	3	3	1	22	2.0078
14	0	1	4	15	13	4	4	1	22	2.3577
14	0	1	8	120	5	6	6	2	22	4.2144
14	1	0	8	0	2	3	6	1	44	3.0158
14	1	1	8	30	16	5	5	1	32	2.7076
14	0	1	8	0	11	4	4	1	42	2.2494
14	0	1	8	120	11	4	3	1	23	5.3652
14	0	0	8	15	16	3	3	1	19	2.4327
14	1	1	4	120	12	1	1	1	11	3.5135
14	0	0	2	60	13	6	6	2	18	6.0294
14	1	1	2	120	6	1	3	1	16	3.9718
14	1	1	8	120	12	5	4	1	9	3.04
14	1	0	4	120	7	4	3	1	51	2.616
14	1	1	2	120	1	4	3	1	25	2.1578
14	1	1	4	15	4	3	2	1	33	3.9156
14	0	0	8	30	4	1	5	1	33	2.997
14	1	0	2	120	16	3	5	1	48	4.4988
14	1	1	4	120	6	3	2	1	4	2.9825
14	0	1	6	0	4	3	4	1	33	2.4577
14	0	1	8	120	1	2	2	1	32	3.9895
14	1	1	2	30	7	6	5	1	33	2.2411
14	0	1	2	120	8	3	4	1	43	2.7243
14	1	1	8	0	4	5	6	1	12	6.948
14	1	1	8	15	8	3	3	1	17	2.5493
14	1	1	4	30	3	4	3	1	51	2.2243
14	1	0	6	120	14	5	4	1	49	2.7493
14	0	1	6	120	15	6	6	1	44	2.6472
14	1	1	6	30	3	6	4	1	22	2.6637
14	1	1	6	0	10	1	4	1	2	2.4222
14	0	0	4	30	4	5	4	1	32	1.9651
14	1	0	8	120	10	3	3	1	56	2.2327
14	0	1	2	120	16	3	3	1	50	2.6076
14	0	0	8	120	9	2	2	1	47	3.248
14	1	0	2	120	2	5	4	1	48	2.7576
14	1	0	6	15	3	4	5	1	9	2.8992
14	1	0	4	0	8	5	4	1	31	2.6743
14	0	0	8	60	5	4	4	2	23	2.4494
14	0	1	8	30	1	6	6	2	49	2.4482
14	1	0	8	120	3	4	4	2	34	2.9575
14	1	1	2	60	5	6	2	1	4	3.6884
14	0	0	6	15	9	2	2	2	38	3.4657
14	0	1	8	15	2	5	4	1	2	2.4744
14	1	0	8	60	10	1	1	2	52	3.3147
14	0	0	8	0	13	6	6	2	54	2.9826
14	1	1	2	15	7	4	5	1	39	2.4993
15	0	1	8	30	13	4	4	2	42	3.8073
15	1	1	2	0	15	4	2	2	7	1.9162
15	0	0	2	60	2	5	3	1	37	2.3494
15	0	1	4	30	11	6	5	1	31	2.591
15	0	1	8	0	16	3	3	1	16	2.9909
15	0	1	4	30	6	1	1	1	24	2.6981
15	1	1	4	15	1	2	6	1	9	2.2566
15	0	1	4	15	2	3	3	1	21	2.8909
15	1	1	6	30	6	3	3	2	6	2.5077
15	0	0	6	30	9	6	6	2	46	2.7076
15	0	0	6	15	2	5	5	2	14	3.9311
15	0	1	8	30	7	6	6	2	27	3.4219
15	1	0	8	15	14	3	3	1	20	2.9742
15	1	1	8	120	2	5	5	2	29	3.7656
15	1	0	4	15	13	6	6	2	39	4.2717
15	1	0	4	120	2	1	3	2	40	2.8909
15	1	1	4	60	7	4	2	2	9	2.9242
15	0	1	6	0	1	2	2	2	4	2.7315
15	0	0	4	15	2	3	3	2	8	2.541
15	0	1	6	30	7	4	4	2	16	2.4577
15	0	0	2	120	1	6	6	2	56	2.4077
15	0	0	2	30	1	2	1	2	14	3.1052
15	1	1	2	15	6	5	2	2	18	1.8568
15	0	1	8	15	14	3	3	2	12	2.9492
15	1	1	2	15	13	4	5	1	4	1.8245
15	1	1	8	120	3	6	6	2	56	2.623
15	1	0	8	0	15	2	2	1	50	3.1803
15	0	0	8	15	4	1	5	2	56	2.4304
15	0	0	4	30	8	3	5	1	25	2.8242
15	1	1	4	60	12	1	2	1	24	3.0054
15	1	0	2	0	14	3	3	1	53	2.9898
15	0	0	6	15	11	6	6	2	48	2.798
15	0	0	6	60	3	2	4	2	30	3.7156
15	1	1	2	60	6	1	1	1	56	1.9484
15	0	1	2	30	2	3	1	1	14	2.4244
15	0	0	2	60	11	6	6	1	49	2.7826
15	1	0	8	120	1	4	4	2	55	3.0575
15	1	0	8	30	13	4	5	1	1	4.0989
15	0	0	2	60	1	4	6	1	13	3.474
[truncated: 27,782 more chars]
