# Supplementary material for: Stereoscopic Offset Makes Objects Easier to Recognize
Source: PLoS One. 2015 Jun 16;10(6):e0129101. doi: 10.1371/journal.pone.0129101 (PMC4469586; doi:10.1371/journal.pone.0129101)
Supplement: S2 Data — (TXT) [file pone.0129101.s002.txt]

Stereoscopic offset makes objects easier to recognize

B. Caziot & B. T. Backus

Data from experiment 2

See paper and supplementary material for descriptions of the different factors
Columns:
1-observer (1-8)
2-background (0=synoptic, 1=binocular)
3-stereo contour (0=object-based, 1=rectangular)
4-duration (in frames at 60Hz)
5-disparity (in arcmin)
6-location (1-16 *2*pi/16, rotating counter-clockwise)
7-target (object 1-6)
8-response (object 1-6)
9-confidence (1=low, 2=high)
10-background image (1-56)
11-response time (in seconds)

Anovas were conducted in R using the following random effects model:
aov( zPerformance ~ duration * disparity * contour + Error( subject / (duration * disparity * contour) ) )
Our results did not depend whether a fixed or random effects model was assumed.
Thus the following fixed effects model gave a similar pattern of significance for main effects and interactions:
aov( zPerformance ~ duration * disparity * contour + Error( subject ) )
where zPerformance was the z-transform of fraction correct answers


1	1	1	4	120	8	1	4	1	3	3.1578
1	0	1	6	0	6	1	1	1	35	3.5161
1	1	1	2	30	9	4	4	1	15	3.3577
1	1	0	4	0	11	4	4	1	43	2.4913
1	1	0	8	0	16	5	5	2	47	2.4746
1	0	1	6	0	1	4	5	1	14	2.9828
1	0	1	8	15	15	6	6	2	18	2.6912
1	1	1	4	0	16	1	2	1	34	3.1662
1	0	1	4	0	3	4	4	2	18	2.6163
1	1	0	8	120	7	4	4	2	13	2.8329
1	1	1	6	30	14	5	5	2	9	2.7745
1	0	1	8	15	14	5	5	1	29	3.6244
1	0	0	4	120	13	6	4	1	29	2.5163
1	1	1	2	0	15	6	1	1	54	2.6414
1	0	0	6	30	4	3	2	1	49	7.4315
1	1	1	4	30	9	6	2	1	23	3.5245
1	1	1	4	60	15	6	4	1	15	2.9828
1	0	0	8	60	14	1	1	2	17	2.8829
1	0	0	4	15	10	5	5	1	34	2.8412
1	0	1	8	0	7	4	2	1	46	3.4994
1	0	0	6	120	9	4	4	2	27	4.2991
1	0	0	2	15	13	6	4	1	18	2.658
1	1	1	2	0	6	5	2	1	35	2.5663
1	0	1	2	60	16	5	3	1	56	2.8996
1	1	0	4	120	8	1	2	1	3	2.8162
1	1	0	6	0	9	4	4	2	38	3.4243
1	1	1	6	120	9	4	4	2	40	2.5427
1	1	1	8	30	2	3	3	2	10	2.7831
1	1	0	4	60	12	3	3	1	43	2.308
1	1	0	2	30	10	5	1	1	18	2.358
1	1	0	6	15	7	4	4	2	11	3.7659
1	1	0	2	30	14	1	4	1	6	3.1829
1	0	1	8	60	14	1	1	1	4	3.1745
1	1	1	2	120	10	1	2	1	10	2.5497
1	0	0	4	15	1	4	4	1	20	2.683
1	1	1	8	15	6	5	5	2	2	2.6329
1	1	1	2	30	6	1	4	1	46	2.8329
1	1	0	4	15	14	1	1	2	18	2.4914
1	0	0	6	0	16	3	3	2	14	3.1744
1	0	1	4	30	1	6	5	1	6	3.3577
1	0	0	8	15	7	6	6	2	24	2.2332
1	0	1	6	30	5	4	5	1	53	3.8076
1	0	1	8	15	2	1	1	2	4	2.5746
1	1	0	2	120	14	5	4	1	56	2.4496
1	1	1	8	0	7	4	4	2	48	3.5243
1	1	0	8	0	6	3	3	2	56	2.6746
1	1	0	6	30	7	6	6	2	16	3.0994
1	0	0	6	0	9	4	4	2	33	2.4746
1	0	1	8	120	16	5	5	2	14	3.1329
1	1	1	6	15	6	3	3	2	31	4.3907
1	1	1	6	60	12	5	4	1	20	3.6743
1	0	0	6	60	16	1	4	1	10	2.9829
1	0	0	8	60	8	3	3	2	29	2.6746
1	1	0	4	60	2	1	1	2	49	2.6746
1	1	0	2	60	12	1	1	1	11	3.1911
1	1	1	8	60	15	2	2	2	40	3.5661
1	1	0	2	15	8	1	5	1	13	3.816
1	1	1	4	60	14	5	5	1	23	2.8412
1	1	1	2	15	9	2	4	1	39	2.4747
1	0	1	4	120	2	3	3	2	32	3.2161
1	0	0	4	30	14	3	2	1	17	3.4993
1	1	0	8	60	3	6	6	2	5	2.9828
1	0	0	4	0	12	5	5	2	35	2.9911
1	0	0	6	0	3	6	6	2	20	3.341
1	0	0	8	15	11	2	2	2	34	3.0661
1	0	1	2	15	12	5	1	1	33	2.8662
1	1	1	4	0	3	4	4	2	18	2.7829
1	1	0	4	30	4	1	1	2	20	3.0912
1	0	0	8	15	3	2	2	2	26	2.8579
1	0	1	6	0	16	3	3	2	20	2.9495
1	1	0	4	60	4	3	1	2	20	3.1161
1	1	0	6	30	4	3	3	2	32	2.4913
1	0	0	8	60	11	6	6	2	6	3.0495
1	0	0	4	0	9	2	2	2	51	3.1744
1	1	1	2	0	3	2	1	1	52	2.3331
1	0	0	4	15	7	2	2	2	9	2.6331
1	1	1	8	60	16	3	3	2	19	2.7829
1	1	0	6	60	8	1	3	1	15	2.8245
1	0	1	6	15	8	5	5	2	4	3.9742
1	0	1	4	60	3	2	1	1	11	3.1662
1	1	0	6	60	3	4	4	2	52	3.4243
1	1	1	6	120	1	4	4	2	42	3.3577
1	0	1	6	120	8	3	3	2	43	3.2078
1	1	0	8	0	4	1	1	2	23	3.0744
1	0	0	8	120	1	6	6	2	49	2.7164
1	1	0	8	120	5	2	5	2	46	2.7413
1	0	0	2	15	3	4	4	1	10	2.4997
1	1	0	4	60	7	6	6	1	45	2.3914
1	0	1	2	60	6	3	2	1	55	2.9078
1	0	1	4	30	12	1	1	1	3	3.3911
1	1	0	6	0	8	3	3	1	44	2.9079
1	0	1	6	120	14	1	1	2	26	3.5326
1	0	1	8	0	5	2	2	2	47	2.8413
1	0	0	2	15	2	3	2	1	41	2.7662
1	1	0	4	15	2	5	5	1	30	2.7663
1	1	0	8	0	12	1	1	1	20	3.4161
1	1	0	4	30	5	2	2	1	17	3.0662
1	1	0	6	30	2	1	1	2	49	3.108
1	0	0	8	120	4	1	1	2	43	2.383
1	0	0	8	0	7	4	4	2	52	2.5163
1	1	0	4	60	6	5	5	1	30	3.2827
1	0	0	8	0	13	2	2	1	44	2.483
1	1	1	4	30	16	5	5	2	3	3.1911
1	0	0	4	60	10	1	1	1	31	2.5496
1	1	1	6	0	15	2	2	2	37	2.8996
1	1	1	2	120	6	5	3	1	39	2.708
1	1	1	4	120	12	5	2	1	39	2.8412
1	1	1	2	0	4	3	5	1	3	2.6996
1	1	0	8	30	1	2	2	2	55	2.9911
1	0	1	2	60	14	3	3	2	56	2.4496
1	1	0	6	30	3	2	2	2	32	2.2581
1	0	1	8	30	8	1	1	1	35	2.9996
1	1	1	8	120	13	2	2	1	55	2.4331
1	1	0	4	30	13	2	2	1	14	2.808
1	0	1	4	0	1	2	2	2	37	2.5163
1	1	0	6	120	9	4	4	2	37	2.6746
1	1	1	2	60	12	1	3	1	38	2.8497
1	0	1	2	0	4	3	4	1	23	2.4914
1	1	1	6	60	5	6	6	2	13	2.9662
1	1	0	4	0	10	3	6	1	36	3.266
1	1	1	2	120	11	2	4	1	13	3.0281
1	0	1	6	120	2	5	5	2	5	2.5412
1	0	1	8	0	9	6	6	2	33	2.408
1	0	1	2	0	15	6	6	1	43	2.6246
1	0	0	2	0	4	3	5	1	16	2.4579
1	1	1	6	120	10	5	5	1	33	2.9245
1	1	0	8	30	5	6	6	1	33	2.8247
1	0	1	2	120	12	3	3	1	10	2.4746
1	0	1	4	60	4	3	3	1	17	3.1327
1	1	1	2	120	7	6	6	1	22	3.7659
1	0	1	2	15	2	3	3	2	29	2.3747
1	1	1	2	30	1	4	2	1	38	3.3327
1	0	1	8	30	2	3	3	2	12	2.2663
1	1	1	4	30	12	1	3	2	12	2.708
1	0	1	8	120	7	4	4	2	17	3.0078
1	1	1	4	30	6	3	2	2	36	2.8995
1	0	1	6	30	6	5	5	2	26	2.9495
1	0	1	2	30	2	5	3	1	46	2.6034
1	1	1	6	15	15	4	4	2	50	2.6662
1	1	0	8	30	2	3	3	2	33	2.3996
1	0	0	8	0	9	6	6	2	47	3.0662
1	0	0	2	120	15	6	5	1	55	2.3747
1	0	1	4	60	7	6	6	2	18	2.9913
1	0	0	8	60	9	4	4	2	31	2.4497
1	0	0	2	120	13	4	5	1	29	2.7912
1	1	0	2	0	15	6	4	1	15	2.408
1	0	1	6	15	9	6	6	2	35	3.3328
1	0	0	6	15	15	4	6	1	2	3.2495
1	0	1	6	30	12	3	3	2	39	2.5246
1	1	1	2	120	4	3	5	1	46	2.2913
1	0	1	4	60	13	4	4	1	17	2.3746
1	1	0	8	15	13	4	4	2	56	2.233
1	0	1	4	0	10	3	3	2	18	2.7162
1	1	1	8	120	1	6	6	2	22	2.7079
1	0	1	2	120	4	3	5	1	12	3.0244
1	1	0	8	30	13	6	6	2	42	2.6414
1	1	0	6	0	3	6	6	2	39	3.0912
1	0	0	4	0	10	3	3	2	1	2.6413
1	0	0	4	60	14	5	5	2	5	3.3327
1	0	1	6	120	6	1	1	1	21	3.1911
1	1	0	4	30	12	1	1	1	6	2.4081
1	0	1	8	0	1	6	6	2	36	2.6079
1	0	1	6	15	4	1	4	1	26	2.933
1	1	0	4	60	3	2	5	1	27	3.1912
1	0	0	4	60	12	3	3	1	33	2.4748
1	0	1	6	15	12	1	3	1	41	2.2913
1	0	0	2	15	8	1	3	1	1	2.8496
1	0	0	6	120	3	6	6	2	43	2.6497
1	0	1	4	0	16	1	3	1	36	2.2248
1	0	0	4	60	13	4	3	1	9	2.7412
1	1	0	2	0	10	1	3	1	29	3.1829
1	0	0	8	0	6	3	3	2	4	2.6496
1	0	0	2	120	7	6	3	1	23	2.4927
1	1	1	2	30	10	5	2	1	41	2.6662
1	1	1	8	0	16	5	5	2	21	2.7249
1	0	0	6	15	4	1	1	1	56	2.8162
1	1	0	8	60	14	1	1	1	7	2.8996
1	0	1	2	30	3	6	2	1	2	3.0413
1	0	0	8	15	15	6	6	2	53	2.8328
1	1	1	2	30	16	3	3	2	42	2.558
1	0	1	4	30	14	3	3	2	45	2.4996
1	0	0	8	120	16	5	5	2	45	2.4413
1	0	0	4	15	16	3	2	1	31	3.7492
1	1	1	6	15	5	2	1	1	6	3.741
1	1	1	4	30	8	5	4	1	28	2.6412
1	1	1	4	120	10	3	3	2	26	2.8996
1	1	1	6	120	15	2	2	2	42	4.0742
1	0	1	6	30	11	2	2	2	30	3.6577
1	0	0	2	0	7	6	6	2	9	2.6579
1	0	0	2	60	7	4	6	1	55	2.4663
1	1	0	6	15	12	1	5	1	37	2.683
1	0	0	2	120	3	2	4	1	32	2.3997
1	0	0	6	0	7	2	2	2	36	2.5914
1	1	0	8	30	10	3	3	2	33	2.7246
1	1	0	8	0	1	6	6	2	15	3.0662
1	0	1	8	0	15	4	4	1	46	2.6662
1	1	1	4	0	5	6	6	2	50	2.7412
1	1	0	4	120	2	3	3	2	42	2.3163
1	0	1	8	0	6	3	3	2	38	3.0661
1	1	0	8	30	8	1	2	1	55	2.5331
1	0	1	8	0	4	1	1	2	13	3.1661
1	0	1	8	120	1	6	6	2	16	2.3331
1	1	0	6	0	1	4	5	1	30	2.9829
1	1	0	4	120	13	6	6	2	48	3.0994
1	0	0	4	0	1	2	1	1	46	2.7247
1	1	1	8	60	3	6	6	2	19	2.3331
1	0	0	8	0	15	4	4	1	16	2.5663
1	1	0	2	15	16	1	2	1	36	3.0078
1	1	0	4	30	9	6	6	2	16	2.6496
1	1	0	4	60	14	5	5	1	54	2.5663
1	0	0	2	15	5	6	6	2	48	2.383
1	1	1	6	60	4	5	5	2	9	2.4163
1	0	0	6	30	10	1	3	1	15	3.0829
1	0	0	8	120	15	4	4	2	4	2.7579
1	1	1	6	0	1	4	4	1	45	2.333
1	0	1	8	15	13	4	4	2	20	2.8412
1	0	0	8	60	16	3	3	2	13	2.4579
1	0	1	6	30	14	5	5	2	50	3.0078
1	1	0	2	15	10	3	5	1	11	2.5413
1	1	1	6	60	3	4	5	1	13	2.7329
1	1	0	6	120	7	2	2	1	8	2.8246
1	1	1	8	30	4	5	5	2	13	3.1495
1	0	1	2	60	12	1	3	1	56	2.7329
1	0	0	6	30	14	5	5	1	39	3.541
1	0	0	8	60	10	5	5	2	52	2.8078
1	1	0	2	0	5	4	4	1	48	2.7245
1	1	0	8	15	10	1	2	1	38	2.5914
1	1	1	6	60	8	1	1	2	26	2.8662
1	0	0	2	120	5	4	6	1	28	4.8656
1	1	0	2	15	9	2	5	1	43	3.3828
1	0	1	6	60	13	6	6	2	47	2.9246
1	0	0	8	120	14	3	3	2	42	3.3827
1	1	1	2	60	9	6	2	1	1	2.7746
1	1	0	2	0	14	5	4	1	27	2.3331
1	0	1	6	120	11	6	6	2	11	2.4581
1	0	0	4	60	5	4	4	1	23	4.2158
1	0	0	8	30	2	3	3	2	41	3.2744
1	0	1	2	120	3	2	2	1	33	2.8496
1	1	1	2	15	5	6	4	1	40	2.4081
1	0	0	2	120	12	3	5	1	3	2.7829
1	1	1	8	15	5	4	4	2	6	3.0911
1	0	1	8	120	12	1	1	2	3	2.9247
1	1	0	8	30	11	4	4	2	23	2.7579
1	1	0	8	60	9	4	4	2	23	2.333
1	0	0	8	15	2	1	1	2	24	2.6079
1	0	0	8	0	4	1	1	2	22	2.3081
1	1	0	6	120	14	1	1	2	47	2.4164
1	0	0	4	15	6	1	1	2	50	3.1161
1	1	1	2	120	15	6	1	1	2	12.338
1	1	0	4	0	4	5	1	1	53	6.4236
1	1	0	4	120	16	1	1	2	25	2.8247
1	0	1	8	60	15	2	2	2	38	2.683
1	1	0	8	60	8	3	3	2	35	2.8828
1	1	0	2	120	4	3	3	1	1	2.5079
1	0	0	2	120	14	5	2	1	11	3.3743
1	1	1	4	60	10	1	4	1	22	2.5997
1	1	1	6	30	7	6	6	2	54	2.7663
1	0	1	8	0	12	1	1	2	25	2.7995
1	1	0	4	0	16	1	1	2	54	2.4248
1	1	0	8	15	4	3	3	2	48	2.9495
1	1	1	4	0	10	3	3	2	48	2.6412
1	0	0	8	15	4	3	3	2	12	3.1327
1	0	0	8	15	13	4	4	2	34	2.8828
1	1	1	8	0	4	1	1	2	52	2.658
1	0	1	4	0	11	4	2	1	27	2.6329
1	0	1	8	120	14	3	3	2	47	2.3247
1	0	1	8	0	8	5	5	2	53	3.391
1	1	0	2	60	16	5	2	1	45	2.5662
1	0	0	2	120	2	1	4	1	8	2.2081
1	0	1	2	120	7	6	6	1	16	2.633
1	0	1	8	0	13	2	4	1	39	2.6414
1	0	0	6	15	5	2	4	1	8	3.0079
1	0	0	4	0	16	1	5	1	11	2.9663
1	0	1	8	60	11	6	6	2	46	2.858
1	0	0	8	120	8	5	5	2	10	2.333
1	1	1	8	30	10	3	3	2	38	3.4493
1	1	1	2	60	7	4	2	1	40	2.5329
1	0	0	6	120	14	1	1	2	14	2.7329
1	1	0	8	30	9	2	2	2	32	2.658
1	1	0	2	60	9	6	2	1	24	2.383
1	0	1	8	120	5	2	2	2	24	2.5914
1	1	0	2	30	11	6	3	1	24	2.258
1	0	1	2	120	6	5	4	1	31	2.6995
1	1	1	6	15	16	5	5	1	46	2.7995
1	0	0	8	60	15	2	2	2	15	2.5331
1	1	0	6	120	15	2	2	2	16	2.7579
1	0	0	8	60	1	4	4	2	7	3.0661
1	1	0	4	30	7	4	4	2	47	2.7245
1	0	0	2	0	11	2	3	1	29	2.5996
1	1	0	4	0	8	1	2	1	11	3.3162
1	0	1	6	15	14	3	3	2	56	3.0328
1	0	0	2	15	10	3	3	1	7	2.5664
1	0	1	8	60	2	5	5	2	2	2.5163
1	0	0	4	120	4	5	5	1	49	3.3827
1	1	0	8	120	14	3	3	2	33	2.7412
1	1	0	6	0	6	1	2	1	13	3.2495
1	1	1	4	0	1	2	2	2	53	2.4997
1	0	0	2	30	1	4	3	1	6	2.3663
1	0	1	4	15	7	2	2	2	16	3.2577
1	1	0	4	15	1	4	3	1	39	2.3663
1	1	1	2	15	11	4	3	1	14	3.0744
1	1	0	8	60	15	2	2	2	1	2.333
1	1	0	2	0	12	3	3	1	32	2.208
1	1	0	6	60	11	4	3	2	21	2.4913
1	0	1	4	60	10	1	5	1	36	4.1742
1	1	1	4	30	13	2	6	1	45	2.6829
1	1	1	6	30	11	2	2	1	42	3.4827
1	1	0	2	15	3	4	3	1	50	2.5746
1	1	1	2	15	3	4	4	1	46	2.3497
1	0	1	8	60	10	5	5	2	25	2.8745
1	0	1	6	15	16	5	5	2	26	2.6162
1	0	1	6	0	15	2	2	2	22	2.5163
1	0	0	4	30	13	2	2	1	18	2.7579
1	0	1	4	0	4	5	5	2	28	2.6579
1	1	0	6	120	3	6	6	2	12	2.5248
1	0	1	2	120	5	4	4	1	5	2.2414
1	1	0	6	0	11	6	6	2	18	2.6996
1	1	1	6	30	15	6	6	2	14	3.0433
1	0	1	4	15	8	3	3	1	51	2.9833
1	0	0	2	120	6	5	4	1	48	2.233
1	1	1	8	30	1	2	2	2	39	2.3499
1	1	1	8	120	9	6	6	2	31	2.7412
1	0	0	4	60	3	2	2	2	16	2.558
1	1	1	2	0	10	1	2	1	18	2.8496
1	1	1	4	30	14	3	3	2	47	2.6746
1	0	0	2	0	15	6	6	1	32	2.333
1	0	1	6	30	15	6	6	2	20	2.3581
1	1	0	4	120	4	5	5	1	34	2.7662
1	0	0	8	120	12	1	1	2	2	2.5829
1	1	0	2	60	8	5	1	1	30	2.3163
1	0	1	8	120	13	2	2	2	19	2.6163
1	0	0	4	30	6	3	2	1	30	2.5829
1	1	1	2	120	5	4	4	2	48	2.2497
1	1	1	2	60	16	5	1	1	52	2.6746
1	1	0	4	15	15	2	2	2	13	2.4831
1	0	1	4	15	14	1	1	1	35	2.9663
1	0	0	6	15	12	1	1	2	5	3.2911
1	1	0	2	30	1	4	4	1	22	2.7995
1	0	1	8	30	16	1	1	2	19	2.7163
1	1	0	6	15	4	1	1	1	10	2.883
1	0	0	6	30	7	6	6	2	3	2.5414
1	1	0	2	120	6	5	5	1	52	2.5163
1	0	0	6	120	11	6	6	2	53	2.658
1	1	1	2	15	10	3	4	1	36	2.3497
1	0	1	4	60	12	3	3	2	30	3.0578
1	1	0	2	60	4	1	2	1	55	2.5746
1	1	1	4	60	5	4	3	1	26	3.3493
1	1	0	8	0	7	4	4	2	51	2.7245
1	1	1	2	0	7	6	6	2	16	2.8495
1	1	1	8	60	7	2	2	2	13	2.7581
1	1	0	8	60	2	5	5	2	52	2.4414
1	0	1	8	30	3	4	4	2	12	3.0661
1	0	0	6	60	2	3	3	2	40	2.6579
1	1	1	8	30	16	1	1	2	44	2.4081
1	0	1	4	60	11	2	2	1	41	3.5911
1	1	0	8	15	5	4	4	2	22	2.7412
1	0	0	4	0	8	1	1	2	9	2.833
1	0	0	2	30	2	5	2	1	23	2.8495
1	0	1	2	0	14	5	3	1	42	2.5163
1	0	1	2	15	10	3	3	1	4	2.6746
1	0	0	4	0	4	5	5	1	50	2.9329
1	0	1	6	120	1	4	5	1	27	2.1997
1	0	0	2	30	7	2	4	1	11	2.5747
1	1	1	2	0	14	5	3	1	40	2.1747
1	0	1	2	15	1	2	2	1	37	2.5163
1	0	0	2	60	14	3	3	1	8	2.433
1	0	1	6	120	9	4	4	2	33	2.5579
1	1	0	2	30	8	3	3	1	48	4.2075
1	0	1	6	60	3	4	4	2	36	2.7329
1	0	0	4	30	4	1	5	1	15	2.7495
1	0	0	4	30	8	5	5	2	34	3.1577
1	1	1	8	60	14	1	1	2	35	3.2829
1	0	1	2	0	13	4	2	1	46	2.7662
1	1	0	8	0	5	2	2	2	52	2.2831
1	1	1	4	60	2	1	1	2	55	2.1582
1	0	1	4	30	7	4	4	1	39	3.2994
1	1	1	2	0	11	2	2	1	32	2.833
1	1	1	2	60	15	4	4	1	1	2.6496
1	0	1	4	120	11	4	4	2	14	2.5329
1	1	1	8	120	12	1	5	1	29	3.0915
1	1	1	4	30	7	4	5	2	5	2.4829
1	1	1	8	30	11	4	4	2	24	2.4413
1	1	0	6	30	12	3	3	2	5	2.8078
1	1	1	8	15	13	4	4	2	35	2.7745
1	0	0	2	60	13	2	2	1	8	3.3328
1	0	1	8	60	6	1	1	1	16	2.9746
1	0	1	4	60	5	4	1	1	24	3.4993
1	1	0	2	120	13	4	3	1	41	2.6412
1	1	1	6	30	2	1	1	1	3	2.2915
1	1	0	2	60	13	2	2	1	44	2.3498
1	1	1	4	15	7	2	2	2	19	2.5746
1	0	1	4	30	5	2	2	2	36	3.3162
1	1	0	2	30	16	3	3	2	21	3.7909
1	1	0	8	15	15	6	6	2	55	2.6246
1	1	0	2	30	2	5	3	1	52	2.4247
1	0	1	6	60	2	3	3	2	24	2.8912
1	1	1	8	15	15	6	6	2	1	2.5747
1	0	1	2	15	4	5	2	1	34	2.7663
1	1	1	8	30	12	5	1	2	7	3.0079
1	0	0	6	120	8	3	3	2	17	2.7412
1	1	0	4	0	2	3	3	2	7	2.4746
1	0	0	4	60	11	2	2	1	20	2.583
1	1	1	8	0	8	5	5	2	3	2.5329
1	0	1	4	15	11	6	6	2	22	2.2915
1	1	0	4	15	11	6	6	2	1	3.0161
1	0	0	6	0	10	5	5	2	12	2.3663
1	1	0	4	30	14	3	3	2	37	2.8495
1	0	0	6	120	15	2	2	2	33	2.5163
1	0	0	4	120	10	3	3	1	28	2.7246
1	0	1	2	60	7	4	5	1	26	3.8825
1	0	0	2	30	3	6	2	1	9	2.7663
1	1	1	6	120	6	1	1	1	25	3.2077
1	0	0	6	30	11	2	2	2	19	3.1328
1	1	0	6	0	15	2	2	2	6	3.0245
1	0	1	8	60	8	3	3	2	32	2.7662
1	1	1	2	15	2	3	3	1	28	3.0078
1	1	1	6	0	7	2	2	2	37	2.333
1	0	0	8	0	5	2	2	2	4	2.4164
1	0	0	4	120	5	6	6	2	31	3.1329
1	0	0	4	30	7	4	4	2	2	3.4078
1	1	1	6	120	16	3	3	2	31	2.5829
1	0	0	4	120	9	2	2	2	48	2.7913
1	1	0	6	120	1	4	4	2	49	2.6746
1	0	1	2	0	7	6	5	1	15	2.6246
1	1	1	4	15	1	4	4	1	46	2.9578
1	0	1	8	0	14	3	3	2	29	3.1328
1	1	1	8	15	11	2	2	2	16	2.4746
1	1	0	6	120	16	3	3	2	51	2.4414
1	1	0	8	120	15	4	4	2	37	2.6829
1	0	1	6	60	4	5	5	2	19	2.3913
1	0	1	2	15	5	6	4	1	40	2.5996
1	0	1	8	15	10	1	4	1	38	2.7329
1	1	1	4	60	7	6	6	2	21	2.5248
1	1	0	4	0	13	6	6	2	21	3.1744
1	1	1	8	60	10	5	5	1	49	2.7662
1	0	0	6	15	14	3	3	2	45	3.6159
1	0	1	6	120	3	6	6	2	4	2.8496
1	1	0	8	60	6	1	1	2	9	2.4914
1	1	1	6	0	16	3	3	2	34	2.5246
1	0	0	8	0	1	6	6	2	54	2.5747
1	1	1	4	60	13	4	4	2	30	2.4163
1	1	1	6	60	2	3	3	2	47	2.4497
1	0	1	6	0	11	6	6	2	1	3.1744
1	1	0	4	15	7	2	2	2	21	2.4164
1	0	0	8	120	6	3	3	2	21	2.5746
1	0	0	8	15	12	3	3	2	35	2.4163
1	0	0	6	120	6	1	1	2	29	3.0662
1	0	0	2	30	6	1	3	1	47	2.408
1	1	1	4	30	5	2	1	1	15	3.2911
1	0	1	2	15	11	4	2	1	31	2.683
1	0	1	2	30	15	2	4	1	26	2.7079
1	1	0	2	30	3	6	3	1	38	2.7747
1	0	0	8	60	2	5	5	2	28	3.0994
1	0	0	2	30	8	3	5	1	8	2.358
1	0	1	4	0	5	6	6	2	21	3.2161
1	0	1	6	60	9	2	2	2	2	2.4914
1	1	0	4	120	3	4	2	1	38	2.3164
1	0	0	6	60	8	1	1	2	33	2.3665
1	0	1	8	30	13	6	6	2	28	3.7076
1	0	1	2	15	3	4	4	1	23	2.5163
1	0	1	2	60	5	2	3	1	18	2.7579
1	0	0	6	120	10	5	4	1	28	2.5247
1	1	1	2	60	5	2	4	1	41	2.5164
1	1	1	8	120	8	5	1	1	10	2.5163
1	0	0	4	30	9	6	6	2	7	2.9995
1	0	1	2	30	1	4	4	1	43	2.6662
1	0	1	2	60	8	5	5	1	37	2.8412
1	1	0	4	120	1	2	2	2	28	2.6414
1	1	1	4	0	9	2	2	2	5	2.683
1	1	0	6	30	11	2	2	2	5	2.2915
1	1	1	2	15	1	2	2	2	12	2.7581
1	1	0	2	0	11	2	3	2	14	2.9661
1	0	1	8	15	11	2	2	2	38	2.9746
1	0	0	2	0	3	2	3	1	36	2.3331
1	1	0	6	0	14	1	1	2	33	2.8663
1	1	1	4	0	12	5	1	2	28	2.408
1	0	0	6	60	12	5	1	2	15	2.9495
1	1	1	8	60	2	5	5	2	34	3.0078
1	0	1	4	60	2	1	1	2	3	2.8663
1	1	1	4	60	4	3	5	1	47	3.0828
1	0	1	2	120	10	1	4	1	48	2.9246
1	0	1	4	15	10	5	4	1	55	2.5413
1	0	1	6	120	10	5	4	1	16	3.0661
1	0	1	6	0	14	1	1	2	56	2.9996
1	0	0	2	30	15	2	2	1	40	2.7996
1	1	0	2	120	7	6	6	1	11	3.0328
1	0	1	2	60	13	2	4	1	55	2.6996
1	0	1	4	15	2	5	5	1	34	2.2331
1	0	1	4	120	3	4	4	1	15	2.5997
1	1	0	6	30	15	6	6	2	56	2.9661
1	1	1	4	120	1	2	2	2	30	3.8077
1	1	1	4	0	11	4	4	2	22	2.5163
1	0	0	4	30	16	5	5	2	4	2.4496
1	1	1	8	30	3	4	4	2	43	2.8079
1	0	1	8	120	6	3	3	2	14	2.8662
1	0	1	6	60	8	1	1	2	32	2.3081
1	1	0	6	0	7	2	2	2	53	2.6163
1	1	0	2	15	5	6	6	2	25	3.0912
1	0	1	2	120	2	1	5	1	52	2.7497
1	0	0	8	30	16	1	1	2	24	2.6164
1	0	0	2	60	4	1	1	1	27	2.5913
1	1	0	8	30	16	1	1	2	56	2.3082
1	0	1	4	120	5	6	6	2	17	3.6494
1	1	1	6	15	13	2	2	2	47	2.5996
1	0	1	6	60	1	2	2	2	35	2.458
1	1	1	4	0	2	3	3	2	2	2.4496
1	0	0	2	60	16	5	2	1	38	2.9333
1	0	0	2	30	11	6	2	1	56	2.4914
1	1	1	8	0	5	2	2	2	40	2.6412
1	1	0	2	60	14	3	3	2	55	2.5746
1	0	1	6	0	7	2	2	2	1	2.5414
1	0	0	4	15	14	1	1	2	20	2.4664
1	1	0	6	60	1	2	2	2	18	2.4915
1	1	1	2	60	13	2	2	1	44	2.9497
1	0	1	6	0	9	4	4	2	2	2.6995
1	0	1	6	60	16	1	1	2	53	3.3161
1	0	0	2	0	12	3	1	1	10	2.5163
1	0	0	2	120	4	3	2	1	14	2.9245
1	0	1	6	0	2	5	5	2	36	3.2744
1	1	0	2	60	5	2	4	2	38	2.7245
1	0	0	6	30	13	4	4	2	24	2.7996
1	0	0	6	15	13	2	2	2	25	2.483
1	1	0	8	60	7	2	2	2	8	2.633
1	1	1	6	0	8	3	3	1	32	3.6243
1	1	1	8	15	12	3	3	2	18	2.7995
1	1	1	6	60	10	3	3	2	54	2.4746
1	1	0	6	15	6	3	3	2	19	2.333
1	1	0	2	120	5	4	3	2	36	3.1577
1	0	0	2	0	5	4	3	1	51	2.2497
1	1	0	4	120	11	4	4	1	7	2.458
1	0	0	8	30	13	6	6	2	37	3.0244
1	0	1	2	0	10	1	6	1	5	3.0246
1	0	1	2	30	14	1	4	1	50	3.1245
1	1	0	8	120	9	6	6	2	38	2.783
1	0	0	8	60	3	6	6	2	23	3.0078
1	0	0	4	15	3	6	6	2	23	2.4829
1	0	0	8	15	14	5	5	2	53	2.3663
1	1	0	8	120	6	3	3	2	27	3.1745
1	1	1	4	15	3	6	6	2	42	2.5163
1	1	1	2	30	14	1	2	1	54	2.8996
1	1	1	8	15	3	2	2	2	24	3.1746
1	1	1	6	30	3	2	2	2	25	2.6996
1	1	0	2	120	12	3	2	1	27	2.8328
1	1	0	8	0	13	2	2	2	54	3.0412
1	1	1	2	120	14	5	2	1	50	2.7246
1	0	1	8	120	4	1	1	2	29	3.7577
1	1	1	6	120	7	2	2	2	22	4.1493
1	1	0	8	30	3	4	4	2	20	2.4913
1	1	0	6	120	2	5	5	2	41	2.5246
1	1	0	6	15	13	2	2	2	15	2.5996
1	0	0	2	60	15	4	4	1	48	3.7576
1	1	1	8	30	8	1	1	1	20	2.8247
1	1	1	4	60	3	2	2	1	46	2.3747
1	0	0	2	15	9	2	1	1	22	2.9246
1	1	0	2	15	12	5	4	1	42	2.6413
1	0	1	8	60	9	4	4	2	2	2.6746
1	1	1	6	0	14	1	1	1	37	2.708
1	1	0	4	120	5	6	5	1	46	2.333
1	1	1	2	30	11	6	3	1	14	2.2081
1	0	0	8	120	7	4	4	2	40	2.333
1	0	1	8	120	15	4	4	2	56	2.7412
1	0	0	4	60	6	5	4	1	29	2.3163
1	1	0	4	30	15	4	4	2	50	2.4913
1	1	1	4	0	8	1	1	2	42	2.9828
1	1	1	2	30	2	5	1	1	6	2.4579
1	0	1	6	60	10	3	3	2	13	2.2164
1	0	0	2	60	12	1	3	1	6	2.1582
1	1	1	8	60	1	4	4	1	6	3.766
1	0	1	6	120	7	2	2	2	18	3.0662
1	0	0	6	60	5	6	6	2	10	3.0244
1	0	0	6	30	12	3	3	2	51	2.8328
1	1	1	2	15	12	5	3	1	48	2.5747
1	0	1	8	30	4	5	5	2	26	3.0328
1	0	1	8	60	1	4	5	2	17	3.0245
1	0	0	6	15	7	4	4	2	19	2.7245
1	0	0	6	15	8	5	5	2	5	4.5407
1	0	0	2	15	11	4	5	1	41	5.0156
1	0	0	8	0	12	1	4	1	10	2.4664
1	0	0	4	120	2	3	3	2	34	2.8328
1	0	0	8	60	6	1	1	2	54	2.5248
1	0	0	8	30	8	1	1	2	40	2.4914
1	0	1	2	30	8	3	1	1	30	2.208
1	0	1	4	120	1	2	1	1	33	2.3164
1	1	0	6	60	5	6	6	2	9	3.6409
1	1	0	4	0	9	2	2	1	13	3.0329
1	1	1	8	120	7	4	4	2	31	2.9995
1	0	1	4	120	8	1	1	2	15	3.5578
1	1	1	2	60	14	3	3	2	30	2.3746
1	1	0	8	0	9	6	6	2	10	2.8828
1	0	1	8	0	16	5	5	2	37	2.8495
1	1	1	8	15	2	1	1	1	25	3.0413
1	1	0	8	60	1	4	4	2	42	2.2747
1	1	0	6	30	5	4	4	1	23	2.6662
1	1	0	2	0	7	6	6	2	12	2.4246
1	0	1	2	0	5	4	2	1	10	3.4077
1	0	1	2	120	14	5	6	1	13	2.8579
1	1	1	6	30	6	5	1	1	30	3.1994
1	0	1	4	0	8	1	1	1	6	2.8496
1	0	0	6	0	8	3	3	2	53	2.5579
1	0	0	6	120	16	3	3	2	45	2.5829
1	0	1	8	30	11	4	4	2	56	2.8912
1	0	0	2	30	16	3	3	1	23	2.3497
1	1	1	6	120	11	6	4	1	40	2.6995
1	1	0	4	120	9	2	2	1	45	2.6412
1	0	1	2	30	10	5	5	1	15	3.6826
1	0	1	6	15	1	6	6	2	47	2.7745
1	1	0	4	30	8	5	5	2	14	3.2745
1	1	0	2	0	6	5	6	1	50	2.9911
1	1	1	8	0	6	3	3	2	17	2.9495
1	0	0	6	0	11	6	6	2	8	2.6329
1	1	0	4	0	5	6	6	2	15	2.6165
1	0	0	8	30	12	5	5	2	54	2.558
1	1	0	6	60	10	3	3	2	46	2.358
1	0	0	6	60	3	4	4	2	55	2.4413
1	0	1	8	15	5	4	4	2	49	2.9578
1	0	1	4	30	8	5	5	1	51	2.9495
1	1	0	8	0	15	4	4	2	11	3.2161
1	1	0	6	60	13	6	6	2	1	2.6746
1	0	1	2	60	4	1	6	1	53	2.508
1	0	0	8	120	5	2	2	2	24	2.9746
1	1	1	8	0	13	2	2	2	31	2.5829
1	1	0	4	15	6	1	1	1	40	3.2245
1	1	1	6	0	9	4	4	2	25	2.4913
1	1	0	6	60	9	2	2	2	50	2.8912
1	0	0	6	15	1	6	6	2	14	2.4581
1	0	0	6	30	6	5	5	2	21	2.3746
1	1	1	8	120	5	2	2	2	19	2.8829
1	0	1	4	0	2	3	3	2	3	2.6829
1	1	1	6	0	10	5	4	1	44	2.7412
1	1	1	6	60	11	4	4	2	4	2.8828
1	1	0	2	15	1	2	2	1	53	2.9078
1	1	1	4	15	16	3	3	2	25	2.6995
1	1	0	2	120	2	1	4	1	10	2.208
1	1	1	8	120	6	3	3	2	42	3.3993
1	1	0	6	15	16	5	5	1	10	2.7995
1	1	1	6	60	9	2	2	2	37	2.3748
1	1	1	2	120	2	1	5	1	8	2.6996
1	0	1	2	0	3	2	4	1	2	2.1665
1	0	1	2	0	11	2	2	2	5	3.0496
1	1	0	2	15	4	5	5	1	44	2.6412
1	1	1	8	60	6	1	1	2	49	2.5581
1	0	0	4	120	1	2	2	1	44	2.433
1	0	1	6	15	6	3	1	1	55	2.3746
1	0	0	4	120	16	1	1	2	41	2.4831
1	0	1	6	30	7	6	6	2	32	2.6246
1	1	1	4	0	13	6	6	2	19	2.7829
1	1	0	2	15	11	4	5	1	53	2.5996
1	0	1	4	30	15	4	4	1	24	2.5829
1	0	1	6	0	10	5	5	2	1	3.0828
1	1	0	6	15	15	4	4	2	53	2.4996
1	1	0	8	60	10	5	5	2	38	2.6412
1	1	0	2	15	13	6	4	1	29	3.2079
1	0	0	8	30	3	4	4	2	30	2.2747
1	1	1	8	120	15	4	4	2	22	2.9494
1	1	0	4	30	16	5	5	2	56	2.4497
1	1	1	8	15	14	5	5	2	56	2.5829
1	1	0	2	15	2	3	3	2	28	2.5163
1	1	1	4	15	10	5	4	1	2	2.583
1	0	0	6	60	4	5	5	2	43	2.383
1	0	1	4	120	13	6	6	2	39	2.2831
1	1	0	4	0	12	5	5	2	25	2.5579
1	0	0	4	60	7	6	6	1	23	2.3914
1	1	0	4	60	11	2	2	2	14	2.783
1	0	0	6	15	16	5	5	2	17	2.3081
1	0	1	4	30	9	6	6	1	10	2.3914
1	0	1	6	30	13	4	4	1	27	2.4996
1	1	0	8	120	16	5	5	2	5	2.433
1	0	0	4	30	5	2	2	2	23	2.4248
1	1	1	6	15	9	6	6	2	40	2.6331
1	1	1	2	30	7	2	6	1	49	2.8662
1	0	0	4	120	8	1	1	2	53	2.8413
1	0	0	8	15	5	4	4	2	24	2.283
1	1	1	4	120	2	3	3	2	47	2.1747
1	0	0	2	30	14	1	3	1	31	2.208
1	1	1	2	120	13	4	3	1	35	2.408
1	1	0	4	15	3	6	6	2	1	2.4163
1	1	1	8	60	11	6	6	2	46	3.0329
1	1	0	6	0	2	5	5	2	47	2.5329
1	0	0	4	120	3	4	4	1	22	3.1911
1	0	1	6	120	16	3	3	2	14	2.4746
1	0	0	2	0	2	1	3	1	1	2.3663
1	1	1	6	15	1	6	6	2	43	3.1579
1	1	1	8	60	9	4	4	2	45	2.8412
1	1	0	2	0	2	1	3	1	4	2.2497
1	1	0	6	15	5	2	3	1	6	2.683
1	0	1	2	0	12	3	4	1	14	2.2913
1	1	1	2	0	2	1	2	1	44	2.6747
1	0	0	6	120	1	4	4	2	26	3.1328
1	0	0	2	0	6	5	2	1	44	2.9078
1	1	1	4	60	6	5	4	2	51	2.5413
1	0	0	2	60	8	5	5	1	4	2.9995
1	1	0	6	60	16	1	1	2	22	2.7579
1	1	1	4	120	4	5	5	2	17	3.541
1	0	0	8	15	6	5	5	2	28	2.5248
1	1	1	8	0	12	1	1	1	16	3.4661
1	1	1	6	0	11	6	6	2	34	2.6162
1	1	0	2	30	9	4	4	1	6	2.3746
1	1	0	4	60	10	1	1	1	25	2.4166
1	0	1	4	120	10	3	1	1	52	2.3913
1	0	0	2	60	9	6	2	1	25	2.5413
1	0	0	2	0	14	5	2	1	35	2.3496
1	1	0	2	0	4	3	4	1	7	2.6996
1	0	1	8	60	3	6	6	2	32	2.5163
1	0	0	2	15	4	5	4	1	22	2.6163
1	0	0	2	0	10	1	5	1	15	2.1499
1	0	0	6	30	15	6	6	2	38	2.458
1	0	0	4	15	2	5	5	2	21	2.7412
1	1	1	4	15	9	4	4	2	24	2.6579
1	1	1	8	15	4	3	3	2	16	2.5996
1	0	1	8	120	9	6	6	2	50	2.433
1	0	1	8	60	7	2	2	2	51	2.5414
1	1	1	2	120	12	3	3	1	26	2.5579
1	1	1	8	0	14	3	3	2	11	2.9578
1	1	1	2	15	16	1	2	1	54	2.233
1	1	1	6	60	16	1	4	1	51	3.0246
1	0	1	6	60	5	6	6	2	39	2.5997
1	0	1	4	30	16	5	5	2	37	3.1078
1	0	0	6	120	7	2	2	2	2	2.8829
1	0	0	6	60	11	4	4	1	19	2.7663
1	1	0	8	30	12	5	5	2	42	2.5163
1	0	1	4	30	13	2	4	1	29	2.3746
1	0	0	6	0	1	4	4	2	35	2.5913
1	0	1	2	0	2	1	5	1	49	2.408
1	1	0	6	60	12	5	5	2	51	2.3296
1	0	1	2	30	9	4	4	1	54	2.408
1	1	0	6	0	10	5	4	2	37	2.483
1	1	1	2	60	4	1	5	1	26	2.2415
1	0	0	8	30	11	4	4	2	11	2.558
1	1	0	4	120	10	3	3	1	7	2.3996
1	1	1	8	120	16	5	5	2	9	3.1494
1	0	0	2	15	16	1	4	1	23	2.8163
1	0	0	8	60	7	2	2	2	11	2.8996
1	0	0	2	15	1	2	3	1	11	2.9746
1	0	1	4	30	6	3	2	2	5	2.7829
1	0	0	6	60	10	3	3	2	45	2.8828
1	1	1	2	0	13	4	3	1	42	2.4746
1	1	0	6	30	10	1	1	2	48	2.8496
1	0	0	4	15	8	3	3	2	38	3.1745
1	0	0	8	120	13	2	2	2	51	2.8412
1	1	0	4	60	13	4	2	1	37	2.8079
1	1	0	2	60	1	6	6	2	17	2.1997
1	1	1	4	120	9	2	2	2	26	2.6415
1	1	1	8	120	14	3	3	2	31	3.0078
1	1	0	8	30	4	5	5	2	21	2.5829
1	1	1	2	30	3	6	6	2	49	2.6579
1	0	1	4	60	14	5	5	2	4	2.8662
1	1	0	6	120	6	1	1	1	13	3.2745
1	1	1	8	120	4	1	1	2	29	2.6747
1	0	1	8	15	7	6	6	2	50	3.1494
1	1	0	2	30	6	1	5	1	12	3.8659
1	0	0	8	30	10	3	3	2	49	2.5163
1	0	0	6	120	2	5	5	2	52	2.7245
1	0	0	8	0	16	5	5	2	2	2.5997
1	1	0	8	120	1	6	6	2	9	2.6579
1	0	1	8	30	9	2	2	2	43	3.0163
1	0	0	2	15	12	5	2	1	7	2.3331
1	1	0	6	15	8	5	5	2	42	2.8163
1	0	0	8	120	9	6	6	2	34	2.8329
1	1	1	2	60	1	6	6	2	10	2.3663
1	0	0	6	60	9	2	2	2	49	2.4164
1	0	0	4	0	13	6	6	2	40	2.883
1	1	0	6	120	8	3	4	1	10	2.5829
1	1	1	4	60	12	3	2	1	52	3.3327
1	1	0	8	15	6	5	5	2	14	2.5163
1	1	1	8	15	7	6	6	2	26	2.7246
1	0	1	8	15	6	5	5	2	44	2.8829
1	0	1	6	0	3	6	6	2	8	2.4581
1	1	1	2	0	5	4	3	1	22	2.308
1	1	1	6	30	12	3	3	2	3	2.6246
1	1	1	8	30	13	6	6	2	31	2.2663
1	1	0	2	30	15	2	6	1	21	2.383
1	1	1	6	120	8	3	5	1	7	2.308
1	1	0	6	0	16	3	3	2	7	2.7245
1	0	0	6	0	2	5	5	2	35	2.6579
1	1	0	8	120	12	1	2	1	54	2.9829
1	0	0	4	0	3	4	2	1	45	2.683
1	1	0	6	120	11	6	6	2	44	2.658
1	0	1	2	15	16	1	4	1	45	2.633
1	1	0	4	15	8	3	3	2	18	2.8412
1	1	1	4	30	1	6	6	2	46	2.3746
1	0	0	6	60	13	6	6	2	34	2.2497
1	1	0	2	120	15	6	6	2	29	2.6997
1	1	0	8	15	12	3	3	2	54	3.3993
1	1	0	8	15	2	1	6	1	2	2.9663
1	1	1	8	30	5	6	6	2	27	2.683
1	1	0	8	0	14	3	3	2	43	3.1244
1	1	1	8	0	15	4	4	2	30	2.4829
1	0	1	6	15	15	4	4	2	44	2.4746
1	0	1	2	30	7	2	5	1	39	2.6413
1	1	1	4	60	11	2	2	1	31	2.5997
1	0	1	2	30	6	1	3	1	8	2.7164
1	0	1	6	30	2	1	4	1	39	2.7329
1	0	0	4	120	11	4	5	1	49	2.6996
1	0	1	2	0	6	5	4	1	55	3.3744
1	0	1	6	15	13	2	2	2	26	2.833
1	0	1	8	120	8	5	2	1	41	2.9578
1	0	1	4	15	15	2	2	2	32	2.4663
1	0	1	2	15	9	2	4	1	48	2.383
1	1	0	2	60	15	4	3	1	20	2.5163
1	0	0	6	0	15	2	6	1	1	2.6662
1	1	0	4	0	1	2	3	1	50	2.7579
1	1	1	4	0	4	5	4	1	56	2.7662
1	0	1	6	15	7	4	4	2	53	2.4164
1	1	1	4	15	8	3	3	2	39	2.5163
1	1	1	6	15	14	3	3	2	27	2.4581
1	0	0	2	0	13	4	2	1	4	2.9245
1	0	0	8	0	14	3	3	2	40	2.8828
1	1	0	2	30	7	2	4	1	34	2.4413
1	0	1	8	60	16	3	3	2	47	2.4913
1	0	0	4	15	9	4	4	2	31	2.233
1	0	0	4	30	12	1	1	2	11	2.6996
1	1	0	8	15	7	6	6	2	27	3.1829
1	1	1	4	15	2	5	4	1	40	2.3913
1	0	0	6	15	9	6	6	2	35	2.483
1	0	0	2	30	9	4	4	2	8	2.8995
1	0	0	4	60	4	3	2	1	4	3.0911
1	1	0	4	60	5	4	4	2	54	2.4996
1	1	1	6	120	2	5	5	2	49	2.3247
1	1	1	8	15	10	1	1	2	9	2.5414
1	1	0	6	60	2	3	3	2	27	2.9079
1	1	0	2	0	3	2	4	1	25	2.7413
1	1	1	6	30	4	3	3	2	24	2.8412
1	0	0	4	15	15	2	2	1	42	2.6663
1	1	0	2	120	11	2	3	1	38	2.5663
1	0	1	4	0	12	5	4	1	45	3.2827
1	0	0	6	30	5	4	3	1	52	2.3663
1	0	0	6	15	6	3	3	1	36	4.0575
1	1	0	2	120	3	2	2	1	41	2.683
1	0	0	8	30	4	5	5	1	33	3.2578
1	1	0	4	15	16	3	3	2	35	2.6412
1	0	1	6	60	11	4	4	1	17	2.9245
1	0	1	4	60	15	6	6	2	49	2.3164
1	1	1	4	30	15	4	4	2	4	3.2077
1	0	0	6	0	14	1	4	1	39	2.608
1	0	1	2	60	1	6	6	2	12	2.633
1	0	1	6	60	12	5	5	2	7	3.341
1	0	1	6	0	8	3	3	2	3	2.5329
1	1	0	8	15	3	2	2	2	40	2.6246
1	1	1	8	60	8	3	3	2	53	2.9412
1	0	1	4	120	16	1	1	2	12	2.9828
1	0	1	2	60	9	6	2	2	43	3.416
1	1	1	6	60	13	6	6	2	51	2.7995
1	0	1	4	60	6	5	5	2	21	2.8662
1	0	0	6	60	1	2	2	2	53	2.8245
1	1	0	4	60	15	6	6	2	27	3.1577
1	0	0	8	15	10	1	1	2	5	2.808
1	1	1	6	30	10	1	1	2	16	2.683
1	1	1	4	120	5	6	6	2	9	2.5163
1	0	0	4	0	2	3	3	2	2	2.5163
1	0	1	4	15	16	3	3	2	37	2.2747
1	0	1	2	15	8	1	1	2	9	2.6329
1	0	0	2	120	10	1	3	2	20	2.8746
1	0	1	2	120	13	4	4	1	1	2.4163
1	1	0	8	15	14	5	4	2	42	3.3994
1	1	1	4	120	16	1	1	2	3	2.408
1	1	0	6	60	4	5	5	2	21	2.4746
1	0	0	4	30	15	4	4	2	12	3.341
1	1	1	6	0	3	6	6	2	17	2.6746
1	1	0	2	60	7	4	6	1	16	2.6495
1	1	1	2	60	8	5	4	1	24	2.5329
1	0	0	6	30	3	2	2	1	19	2.8829
1	1	1	4	120	11	4	4	1	55	2.9328
1	0	1	8	15	12	3	3	2	33	3.2497
1	1	1	8	0	1	6	6	2	32	2.9078
1	0	0	2	60	5	2	6	1	28	2.7414
1	1	0	8	15	11	2	2	2	52	3.0245
1	1	1	4	30	4	1	4	1	8	3.1579
1	0	0	4	60	15	6	6	2	49	2.8247
1	0	1	2	30	11	6	4	1	33	2.6829
1	1	1	8	0	9	6	6	2	4	3.9492
1	0	1	6	30	3	2	6	1	30	5.1656
1	1	1	2	15	8	1	4	1	32	2.5079
1	1	0	2	0	13	4	6	1	47	3.1328
1	1	0	4	15	10	5	5	1	41	2.3746
1	1	0	8	120	4	1	1	2	48	2.783
1	0	1	6	120	15	2	2	2	19	2.2665
1	0	0	8	30	5	6	6	2	30	3.1911
1	0	0	2	60	1	6	6	2	45	3.0913
1	1	1	6	0	6	1	3	1	51	2.8663
1	0	0	6	30	2	1	1	2	5	2.6914
1	1	1	4	15	15	2	4	1	8	3.008
1	0	1	2	60	15	4	5	1	44	2.9495
1	1	1	4	120	13	6	6	2	25	2.5413
1	0	1	4	0	13	6	6	2	19	2.7579
1	0	1	8	30	1	2	2	2	43	2.6998
1	0	1	8	15	4	3	3	2	13	3.0078
1	1	1	2	15	13	6	4	1	12	2.5997
1	1	0	6	30	13	4	4	2	30	2.7245
1	1	0	6	120	10	5	5	2	7	2.6412
1	1	0	6	30	6	5	5	2	28	3.0661
1	0	1	2	120	15	6	6	2	28	3.0494
1	1	0	4	30	1	6	6	2	19	2.433
1	1	1	2	0	12	3	5	1	9	2.8328
1	0	1	4	120	9	2	4	1	13	3.2078
1	0	1	4	0	9	2	3	1	29	2.6747
1	0	0	2	120	11	2	4	1	25	2.4414
1	1	0	8	0	8	5	5	2	2	2.433
1	0	0	4	0	5	6	6	2	17	2.3996
1	0	1	6	30	4	3	3	2	7	2.4913
1	1	0	4	15	9	4	4	2	9	2.5413
1	0	0	4	15	11	6	6	2	28	2.7662
1	1	0	8	60	16	3	3	2	50	2.5913
1	1	1	6	15	12	1	4	1	41	2.2497
1	1	0	8	120	13	2	2	2	18	3.616
1	0	1	4	15	9	4	4	2	36	2.8328
1	1	1	6	60	1	2	2	2	55	2.8412
1	1	1	6	15	7	4	4	2	41	2.8662
1	1	1	2	30	15	2	5	1	25	2.5747
1	1	0	6	15	14	3	3	2	45	2.3997
1	1	1	6	15	8	5	5	2	52	2.3663
1	1	1	6	15	4	1	4	1	19	2.8495
1	0	0	4	0	11	4	5	1	44	2.558
1	0	0	4	60	2	1	5	1	8	2.5246
1	0	1	4	30	4	1	1	1	28	2.9662
1	0	1	8	15	3	2	2	2	34	2.9913
1	1	1	6	120	3	6	6	2	32	2.5331
1	1	1	4	15	6	1	1	1	31	2.733
1	0	1	4	120	12	5	2	1	12	3.4327
1	1	0	6	15	1	6	6	2	35	3.0161
1	1	1	4	15	14	1	1	2	17	2.8996
1	0	1	8	30	10	3	3	2	28	2.3081
1	0	1	4	15	1	4	2	1	27	2.4329
1	1	1	4	15	11	6	6	2	7	2.7663
1	1	1	6	120	14	1	1	2	6	2.6413
1	0	0	2	60	6	3	4	1	5	2.4497
1	1	1	6	0	2	5	5	1	54	2.8078
1	0	0	4	120	12	5	1	1	50	3.0828
1	0	0	2	30	10	5	1	1	3	2.2581
1	0	1	2	120	11	2	4	1	39	2.558
1	1	1	6	30	5	4	4	1	3	2.5579
1	1	0	4	120	12	5	1	1	9	2.1831
1	1	1	2	15	4	5	1	1	44	2.4664
1	1	1	2	120	3	2	1	1	4	3.4744
1	0	1	6	15	5	2	2	2	24	2.9495
1	0	1	6	30	10	1	1	1	20	2.8163
1	1	1	6	30	13	4	4	2	51	2.5163
1	0	0	8	30	1	2	2	2	37	2.4748
1	1	0	2	120	10	1	4	1	41	2.5497
1	1	0	6	30	14	5	5	2	21	2.6829
1	0	0	6	0	6	1	1	2	29	2.5247
1	1	1	2	60	6	3	1	1	12	2.8079
1	0	0	8	0	8	5	5	2	36	2.8412
1	1	0	6	15	9	6	5	1	22	4.1326
1	1	0	4	30	6	3	4	1	54	2.683
1	0	1	8	30	12	5	5	2	5	2.2914
1	0	1	8	30	5	6	6	2	27	2.7663
1	1	1	2	30	8	3	5	1	36	2.6745
1	0	0	4	30	1	6	6	2	41	2.5997
1	1	0	8	60	11	6	6	2	7	2.4248
1	0	1	2	15	13	6	6	2	39	2.2498
1	0	1	4	15	6	1	6	1	19	3.1829
1	0	1	4	15	3	6	6	2	32	2.6163
1	1	1	8	30	9	2	2	2	20	2.6996
1	1	1	4	120	3	4	4	2	55	2.7246
1	1	0	4	0	3	4	4	2	41	2.4913
1	0	1	4	120	4	5	5	2	16	2.6995
1	1	0	2	60	6	3	5	1	25	2.283
1	0	1	2	30	16	3	3	2	34	2.9995
1	0	0	8	30	9	2	2	2	7	2.7245
1	1	0	8	120	8	5	5	2	52	2.7663
2	1	0	2	120	15	6	4	1	17	4.6073
2	0	0	8	60	7	2	2	2	26	6.257
2	0	0	8	15	13	4	3	1	6	4.8406
2	1	0	6	60	5	6	4	1	46	6.1819
2	1	1	4	15	16	3	3	2	37	2.6829
2	0	0	4	120	11	4	4	1	55	4.1491
2	1	0	6	60	12	5	6	1	10	3.1579
2	1	0	2	120	11	2	3	1	23	4.3159
2	1	1	6	15	8	5	5	2	1	3.9742
2	0	0	6	60	12	5	2	2	53	4.9739
2	0	1	4	30	1	6	4	2	30	4.4408
2	0	0	6	30	3	2	4	1	41	3.4578
2	1	0	2	30	3	6	3	1	40	2.9828
2	0	0	6	120	10	5	5	2	30	3.1412
2	1	0	6	60	9	2	2	2	29	5.0489
2	0	0	6	0	9	4	5	2	9	3.0995
2	0	0	8	0	14	3	3	2	18	4.499
2	1	0	8	30	13	6	6	2	4	3.1912
2	0	1	4	0	13	6	2	2	49	3.1078
2	0	0	6	15	16	5	5	2	5	2.7663
2	0	0	8	120	9	6	6	2	16	3.3328
2	1	0	2	30	7	2	4	2	23	3.0328
2	1	1	2	0	15	6	5	2	40	2.6579
2	1	1	2	120	5	4	2	2	24	2.8495
2	1	1	8	120	12	1	3	1	28	3.1244
2	0	0	8	15	12	3	4	1	8	6.2902
2	0	0	8	120	7	4	4	2	26	3.6826
2	1	0	4	0	8	1	3	2	13	4.1991
2	1	1	6	15	5	2	3	1	5	7.3233
2	0	0	8	30	12	5	6	2	14	4.649
2	1	0	8	0	8	5	5	2	43	3.5994
2	1	0	4	60	13	4	4	1	39	3.4993
2	1	1	6	15	12	1	6	2	40	2.833
2	1	1	8	120	16	5	5	2	7	2.4163
2	1	0	8	30	10	3	3	2	20	3.2078
2	0	0	8	15	7	6	6	2	4	5.1406
2	0	1	8	120	14	3	2	2	8	3.2161
2	0	0	6	15	9	6	6	2	36	4.0326
2	0	0	2	60	4	1	3	1	38	3.0246
2	1	0	4	15	9	4	2	2	49	4.524
2	1	1	8	30	12	5	1	2	6	4.5407
2	1	0	4	60	15	6	6	1	12	4.0493
2	1	0	8	0	14	3	3	2	35	3.316
2	1	1	6	30	15	6	6	2	34	3.0161
2	1	0	2	30	6	1	4	2	53	3.0579
2	0	1	4	60	3	2	5	1	36	3.4244
2	0	1	6	30	14	5	5	2	5	2.9245
2	1	1	2	0	7	6	6	1	47	4.2326
2	1	1	4	60	5	4	2	1	12	3.441
2	0	1	2	15	16	1	4	1	4	6.0069
2	1	0	2	0	5	4	3	1	7	2.9245
2	0	1	2	15	11	4	5	1	24	2.7683
2	1	1	2	30	1	4	4	1	17	3.2164
2	1	1	8	60	16	3	3	2	29	2.6329
2	0	0	8	30	1	2	2	2	21	3.7242
2	0	0	6	15	6	3	1	1	30	3.3161
2	1	1	6	0	1	4	5	2	26	3.316
2	0	1	4	0	1	2	3	1	39	4.0575
2	1	1	2	120	12	3	4	1	6	4.0075
2	1	0	8	0	4	1	3	1	43	4.8657
2	1	1	8	0	16	5	5	2	50	3.5994
2	1	0	6	0	7	2	2	2	8	2.8829
2	1	1	8	0	7	4	4	2	26	3.2161
2	1	1	4	120	2	3	2	2	41	3.316
2	0	0	4	120	1	2	6	2	26	3.0079
2	0	0	4	120	12	5	5	1	28	3.0245
2	0	1	8	15	10	1	2	2	3	10.956
2	1	0	8	120	8	5	5	2	19	3.7243
2	1	1	6	60	1	2	2	2	3	2.4829
2	1	1	8	60	9	4	4	2	47	3.766
2	1	0	2	15	16	1	3	1	52	3.5243
2	0	1	6	30	11	2	2	2	24	2.658
2	1	1	4	15	6	1	1	1	54	3.4327
2	0	1	2	15	5	6	5	1	33	2.9078
2	1	1	2	30	2	5	1	1	29	2.3663
2	0	0	2	30	1	4	3	1	7	2.8912
2	0	0	4	0	9	2	2	2	31	4.1992
2	0	1	6	15	13	2	3	2	39	4.5824
2	1	0	2	30	11	6	1	1	19	2.7995
2	0	1	8	30	5	6	5	1	6	2.883
2	1	0	4	15	7	2	1	2	33	4.2241
2	0	0	8	15	3	2	1	1	55	3.4577
2	1	1	2	60	14	3	3	1	17	2.5163
2	1	0	8	120	16	5	5	2	17	3.691
2	0	0	2	30	10	5	4	1	11	2.383
2	1	0	8	0	16	5	5	2	17	4.4074
2	1	1	2	15	8	1	2	1	18	2.3247
2	0	1	2	30	10	5	6	1	12	2.8828
2	0	1	6	0	7	2	2	2	30	4.2575
2	1	1	8	15	10	1	1	1	41	2.3414
2	0	1	4	120	12	5	5	1	39	2.7162
2	1	0	8	120	13	2	2	1	2	3.2828
2	1	0	8	60	10	5	5	2	18	4.1658
2	1	0	8	15	10	1	2	2	22	4.1908
2	1	1	2	0	2	1	1	1	24	2.4331
2	0	1	8	0	16	5	5	2	51	2.4747
2	1	0	6	15	16	5	3	1	52	2.0498
2	1	0	8	60	11	6	3	1	16	4.0991
2	0	0	4	120	4	5	5	2	50	3.291
2	1	0	8	0	13	2	2	2	25	2.9662
2	0	0	4	0	3	4	4	1	14	2.6579
2	0	0	2	60	1	6	3	1	27	2.3748
2	0	0	6	30	2	1	2	2	56	3.5328
2	0	1	6	0	10	5	5	2	47	2.8412
2	0	1	8	30	1	2	2	2	30	4.8407
2	1	0	4	60	11	2	3	2	3	2.9411
2	0	0	6	15	1	6	6	2	7	2.5997
2	0	1	2	0	3	2	3	1	32	2.7829
2	1	0	4	30	4	1	5	1	34	2.7164
2	1	0	8	30	5	6	6	2	2	4.0992
2	0	0	2	15	1	2	5	1	33	3.1744
2	1	0	8	60	7	2	2	2	35	3.2744
2	1	0	8	60	9	4	4	2	24	4.9989
2	0	0	6	15	7	4	1	1	10	2.9079
2	1	1	4	0	10	3	3	2	1	3.0078
2	0	1	6	120	3	6	6	1	22	3.5077
2	1	1	2	120	4	3	3	1	16	3.9742
2	0	1	8	60	16	3	3	2	29	3.3827
2	1	0	6	60	11	4	6	2	8	3.5993
2	1	1	4	60	7	6	6	2	24	2.7413
2	1	0	8	15	6	5	5	2	50	3.4743
2	0	1	8	30	3	4	6	1	47	2.7912
2	1	0	2	15	5	6	6	1	35	3.0245
2	0	1	4	120	1	2	3	2	55	2.5748
2	1	0	6	60	3	4	4	2	20	2.6829
2	1	0	2	0	3	2	5	2	44	4.1075
2	1	1	4	30	15	4	4	2	11	2.9745
2	1	0	4	15	11	6	5	1	5	3.9076
2	1	0	4	30	9	6	5	1	8	4.0909
2	1	0	2	0	2	1	2	1	31	2.0665
2	1	1	8	120	15	4	4	2	56	2.3913
2	0	1	6	30	2	1	5	2	50	3.1245
2	1	1	4	15	2	5	5	2	21	2.7663
2	1	0	6	120	9	4	4	2	17	3.9742
2	0	1	4	120	4	5	3	1	22	2.1831
2	1	1	2	15	12	5	1	1	50	3.3827
2	1	0	2	60	16	5	1	1	33	3.8659
2	1	0	6	30	4	3	3	2	5	3.0494
2	0	1	6	0	8	3	3	2	7	2.8828
2	0	1	4	15	10	5	1	2	56	3.0494
2	1	1	4	0	1	2	2	1	21	2.9078
2	1	0	2	120	13	4	2	1	19	2.533
2	1	0	4	0	13	6	6	2	18	4.5907
2	0	0	4	0	16	1	4	2	37	3.2495
2	1	0	4	60	7	6	6	2	10	3.0246
2	1	0	6	15	7	4	4	2	43	2.6829
2	1	1	4	30	9	6	6	2	13	2.9662
2	0	1	6	30	7	6	6	2	38	2.5414
2	0	1	6	15	16	5	5	2	23	3.7826
2	0	0	2	15	11	4	5	1	43	2.1914
2	0	1	6	120	6	1	2	2	17	2.333
2	1	0	2	120	4	3	1	1	14	2.8495
2	0	0	6	15	5	2	2	1	23	2.7829
2	1	0	2	60	13	2	4	1	46	2.2831
2	1	0	4	0	9	2	5	1	26	3.9492
2	0	0	4	0	11	4	2	1	19	2.5996
2	0	1	4	15	9	4	5	1	35	10.131
2	1	1	4	15	9	4	5	2	18	8.2812
2	0	0	6	60	16	1	4	1	16	2.8746
2	0	1	6	15	6	3	3	2	11	4.0076
2	0	1	8	120	16	5	5	2	4	3.3827
2	1	0	8	15	4	3	4	1	37	2.9661
2	0	0	4	0	10	3	3	1	25	3.2161
2	1	1	6	60	3	4	6	1	49	2.8995
2	0	1	2	30	11	6	5	1	51	3.0912
2	1	1	4	30	12	1	5	1	10	2.8829
2	1	0	8	0	15	4	3	1	15	2.5914
2	0	0	2	30	15	2	6	1	6	3.7826
2	0	1	4	30	9	6	6	1	6	3.3827
2	1	0	8	120	9	6	6	2	5	2.7412
2	0	0	4	60	5	4	5	1	1	3.0494
2	1	0	6	30	13	4	4	1	5	2.5163
2	1	0	8	60	6	1	5	1	6	3.1494
2	1	0	6	30	3	2	4	2	50	4.3825
2	0	1	8	60	7	2	2	2	44	2.3497
2	0	1	8	15	3	2	2	2	55	3.5244
2	0	1	4	30	4	1	3	1	53	2.1415
2	1	1	2	120	14	5	5	1	31	4.4574
2	0	1	2	60	1	6	3	1	14	2.2164
2	0	0	4	15	9	4	6	2	38	2.5829
2	0	1	4	30	13	2	3	1	22	3.1329
2	1	1	8	60	11	6	6	2	46	3.7576
2	1	1	6	60	10	3	3	2	47	3.0494
2	1	0	8	0	12	1	3	1	9	3.3244
2	0	1	2	120	13	4	4	1	36	2.1831
2	1	1	6	120	8	3	3	2	39	3.3577
2	0	0	2	15	13	6	4	1	36	3.1328
2	1	1	4	0	8	1	1	2	7	3.5828
2	0	0	8	120	8	5	5	2	21	6.7733
2	0	0	8	30	5	6	6	2	32	2.7246
2	1	1	6	15	7	4	4	2	10	3.0661
2	0	0	4	30	12	1	5	1	46	2.2998
2	0	1	8	0	14	3	3	2	29	3.1162
2	1	1	6	0	6	1	3	1	39	3.1912
2	1	0	6	30	2	1	6	1	28	3.2745
2	1	0	6	60	2	3	3	2	38	2.7246
2	0	0	4	120	2	3	2	2	47	2.3249
2	0	0	6	30	6	5	5	2	8	3.0578
2	1	1	4	30	6	3	4	1	45	3.4576
2	1	1	6	30	3	2	2	2	4	3.0745
2	0	1	8	60	10	5	5	2	1	3.3577
2	1	1	2	120	7	6	6	2	43	4.0659
2	1	0	2	60	5	2	3	1	22	2.2915
2	1	1	2	60	16	5	6	1	54	2.783
2	1	1	2	120	2	1	5	1	16	2.5663
2	1	1	8	30	9	2	6	2	41	3.1079
2	0	1	4	120	16	1	2	1	55	3.7077
2	1	1	8	60	7	2	2	2	15	3.0412
2	0	1	2	30	2	5	4	1	50	2.608
2	1	1	8	30	5	6	6	2	4	3.4578
2	1	0	2	0	6	5	5	1	2	3.9992
2	0	1	8	30	9	2	2	2	33	3.1744
2	1	0	6	0	3	6	6	2	36	3.0411
2	0	0	4	60	13	4	5	2	25	2.9911
2	1	1	8	15	14	5	5	1	44	3.7492
2	0	1	2	15	2	3	3	1	22	2.6162
2	1	1	6	0	14	1	6	1	25	3.2162
2	1	0	2	30	1	4	1	2	21	1.8998
2	1	1	8	60	3	6	6	2	35	3.2494
2	0	1	4	60	12	3	3	1	46	2.7246
2	0	0	8	30	2	3	3	2	52	3.8076
2	0	1	4	15	16	3	3	2	54	3.2744
2	1	0	4	0	5	6	6	2	7	2.283
2	0	0	8	15	2	1	3	2	53	3.1495
2	0	0	2	15	8	1	2	1	11	2.3414
2	0	1	2	60	14	3	3	1	49	3.8742
2	0	1	4	120	8	1	6	1	31	3.0995
2	1	0	2	15	8	1	6	1	44	2.7997
2	1	0	2	0	4	3	3	1	39	2.5413
2	0	1	8	60	15	2	4	1	29	2.658
2	1	0	8	30	1	2	2	2	30	3.6161
2	1	0	6	120	8	3	3	2	43	2.5996
2	0	1	8	0	12	1	1	1	46	2.3248
2	0	1	4	60	4	3	3	2	9	2.7079
2	1	0	6	120	14	1	1	1	26	3.7742
2	1	0	4	15	1	4	4	1	20	2.8495
2	0	1	2	120	5	4	2	1	26	2.7329
2	1	1	2	60	7	4	5	1	45	2.5079
2	1	1	4	15	10	5	2	2	18	3.8575
2	0	1	6	15	12	1	4	1	16	3.4411
2	0	1	2	15	4	5	5	1	11	2.6162
2	1	1	2	30	16	3	1	1	40	2.3746
2	1	1	2	15	3	4	6	1	39	2.8495
2	0	0	6	0	15	2	5	2	51	3.1828
2	0	0	8	60	2	5	5	2	48	4.9657
2	1	0	6	30	10	1	5	1	42	2.4747
2	1	1	4	60	6	5	5	2	29	3.3577
2	1	1	8	120	9	6	6	2	52	3.0162
2	0	0	6	60	13	6	6	2	24	2.9329
2	1	1	6	0	7	2	3	1	34	2.9497
2	1	0	4	15	16	3	3	1	20	3.3827
2	1	0	2	120	5	4	2	1	36	2.4163
2	1	1	8	60	15	2	2	2	24	3.4577
2	1	1	6	30	5	4	1	1	30	3.2494
2	0	0	6	60	3	4	5	2	53	2.6912
2	0	1	6	120	11	6	6	2	33	3.5743
2	0	1	8	60	1	4	4	2	36	3.1078
2	0	0	8	15	10	1	1	2	35	2.4331
2	1	1	6	60	4	5	4	2	55	2.658
2	1	1	4	30	1	6	6	2	6	3.6493
2	0	0	8	0	6	3	3	2	17	2.2914
2	1	1	2	15	9	2	2	1	10	3.4993
2	0	1	4	0	10	3	3	2	17	2.5746
2	1	0	2	15	2	3	3	2	3	3.1661
2	1	1	6	0	3	6	6	2	44	3.5244
2	0	1	8	120	7	4	4	2	43	3.3327
2	1	1	8	120	13	2	2	1	9	2.6081
2	0	0	8	0	12	1	2	1	9	3.0746
2	0	0	4	60	12	3	3	1	25	2.6246
2	0	0	2	0	10	1	5	1	7	2.9163
2	1	0	6	30	7	6	6	2	40	4.091
2	0	0	2	30	16	3	3	1	9	2.7662
2	1	1	4	30	8	5	5	1	53	4.7323
2	0	1	6	30	15	6	6	2	20	2.7163
2	0	0	4	0	8	1	2	1	9	4.2075
2	1	0	4	30	12	1	4	1	16	3.5076
2	1	1	4	30	13	2	1	2	29	3.2411
2	1	1	6	0	9	4	4	2	45	2.8578
2	0	1	2	60	6	3	2	1	33	4.8739
2	0	0	6	60	5	6	6	2	5	3.766
2	0	1	4	60	7	6	6	2	54	2.4998
2	0	1	6	30	13	4	4	1	25	3.3827
2	0	1	2	60	7	4	4	1	12	3.0661
2	0	1	8	30	8	1	1	2	40	4.5991
2	1	1	2	15	10	3	4	1	22	2.5996
2	0	0	8	120	12	1	2	1	30	3.1994
2	0	0	6	30	7	6	6	2	21	3.0162
2	1	0	8	15	2	1	1	1	26	2.8497
2	1	1	4	15	1	4	4	2	5	2.9829
2	0	1	6	120	2	5	5	2	38	3.3993
2	1	0	2	60	6	3	2	1	27	3.0494
2	0	1	2	120	7	6	6	2	21	2.2914
2	0	1	6	30	3	2	3	1	30	2.8913
2	0	0	6	60	1	2	2	1	47	3.6993
2	1	0	6	120	15	2	2	1	13	2.8662
2	0	0	2	60	6	3	4	1	13	2.8828
2	0	1	2	60	12	1	4	1	27	3.5244
2	0	1	2	15	3	4	1	1	56	3.2411
2	0	0	2	0	14	5	4	1	13	2.1664
2	0	0	6	60	9	2	1	1	30	4.3241
2	1	1	8	15	11	2	2	1	46	2.2247
2	1	0	4	60	2	1	3	1	38	3.8243
2	0	0	2	60	12	1	5	1	32	2.5497
2	0	0	2	0	15	6	6	1	12	2.9496
2	1	1	6	120	3	6	6	2	29	3.391
2	1	0	8	120	4	1	6	2	1	2.4331
2	1	0	4	0	12	5	2	1	56	3.3911
2	0	1	4	60	5	4	6	1	2	3.0328
2	1	0	4	120	8	1	2	1	39	2.2998
2	1	0	4	120	4	5	4	2	51	2.8578
2	0	0	4	30	4	1	5	1	10	3.3078
2	0	0	2	120	7	6	6	2	1	2.908
2	0	1	4	0	3	4	4	2	37	2.6745
2	0	1	8	60	14	1	2	1	36	2.3746
2	1	0	4	30	7	4	5	1	23	3.0828
2	0	1	2	0	15	6	6	1	32	2.433
2	0	0	6	30	14	5	5	2	19	2.3663
2	0	0	4	60	7	6	6	2	3	2.9246
2	1	0	6	30	15	6	6	2	2	2.9246
2	0	0	6	60	11	4	4	1	6	2.6246
2	0	0	4	30	9	6	6	1	44	2.5579
2	0	1	8	15	7	6	6	2	48	3.9325
2	0	0	6	120	3	6	6	2	28	2.6662
2	1	1	4	120	13	6	6	2	43	2.2663
2	0	0	8	15	11	2	5	2	22	2.6663
2	0	0	6	60	8	1	1	2	7	2.3998
2	0	1	8	0	13	2	3	1	2	2.9081
2	1	1	8	30	3	4	4	2	55	3.1161
2	1	0	6	120	3	6	6	2	3	3.4577
2	0	1	2	30	3	6	6	2	48	2.8746
2	1	1	4	15	11	6	4	2	16	3.0663
2	0	0	4	15	14	1	1	1	48	2.258
2	0	0	2	15	12	5	6	1	44	3.316
2	1	1	4	0	16	1	4	1	12	2.433
2	1	0	4	30	14	3	3	2	44	2.4747
2	0	0	8	30	16	1	1	2	25	3.2077
2	1	0	8	120	14	3	3	2	34	3.1578
2	0	0	4	60	4	3	2	1	28	2.5579
2	0	0	4	60	3	2	1	2	15	3.2077
2	1	1	6	30	4	3	3	1	42	2.9078
2	0	1	2	0	5	4	4	2	35	2.4413
2	0	0	8	30	13	6	6	1	44	3.3245
2	1	0	8	30	16	1	1	2	36	2.558
2	1	0	6	0	6	1	3	1	32	3.0828
2	0	1	8	0	7	4	5	1	44	4.3824
2	0	1	8	15	15	6	6	2	31	3.2912
2	1	1	8	15	13	4	2	1	21	2.8829
2	0	1	2	0	7	6	6	1	44	2.2081
2	1	1	2	30	15	2	4	1	11	3.3578
2	1	0	6	60	16	1	1	2	56	4.2908
2	1	0	4	60	6	5	4	1	43	3.9408
2	1	0	2	60	1	6	6	1	2	2.5582
2	0	1	8	15	13	4	4	1	1	2.6496
2	0	0	8	120	13	2	2	1	17	2.5163
2	1	1	6	120	15	2	2	1	40	3.0495
2	0	0	8	30	9	2	2	1	24	2.6829
2	1	1	2	60	5	2	2	1	24	3.4744
2	0	1	6	30	5	4	5	1	45	3.1078
2	1	0	8	15	7	6	6	2	9	3.2077
2	0	0	6	0	14	1	1	2	11	3.0413
2	0	1	4	30	7	4	5	1	49	2.7995
2	0	0	2	0	13	4	2	1	24	2.808
2	0	0	2	60	14	3	4	1	15	2.7828
2	0	0	8	120	4	1	3	2	41	2.5496
2	0	0	2	0	7	6	5	1	26	3.7576
2	1	0	6	15	6	3	3	2	48	3.1328
2	1	0	4	15	3	6	6	1	14	2.8079
2	0	1	6	15	8	5	5	1	11	2.9078
2	1	1	8	60	6	1	2	1	33	2.8746
2	1	1	8	120	4	1	6	1	41	2.6581
2	1	1	2	0	5	4	6	1	36	3.6909
2	1	0	4	0	3	4	4	1	14	2.9745
2	0	0	2	30	11	6	1	1	36	3.7161
2	1	0	6	30	11	2	3	1	29	3.4661
2	0	1	2	0	2	1	4	1	24	2.608
2	0	1	6	0	3	6	6	2	25	2.8662
2	1	1	8	15	12	3	3	2	19	2.2664
2	1	1	4	0	5	6	6	2	10	2.0998
2	1	1	8	15	4	3	3	2	51	2.5329
2	0	1	8	30	12	5	5	1	1	2.1914
2	1	1	4	0	13	6	6	2	20	2.4746
2	0	1	6	60	5	6	6	2	16	2.6997
2	0	0	8	0	7	4	4	2	1	2.2913
2	0	0	8	120	5	2	2	2	19	3.816
2	0	0	6	30	13	4	5	1	51	2.5329
2	1	0	8	15	12	3	3	1	46	2.333
2	1	0	4	120	3	4	6	1	44	2.2497
2	0	1	6	120	9	4	4	2	53	2.9495
2	1	1	6	15	16	5	5	1	2	3.1411
2	0	0	6	120	1	4	4	2	42	2.6162
2	1	1	6	30	10	1	1	2	14	3.2079
2	0	0	2	0	11	2	4	1	12	2.5914
2	1	0	2	30	16	3	5	1	38	3.1078
2	1	0	6	0	1	4	4	1	41	2.5997
2	0	1	2	120	12	3	5	1	30	2.1081
2	0	0	6	15	15	4	4	1	42	2.6662
2	1	0	8	60	8	3	2	1	49	2.4163
2	1	0	6	60	10	3	3	1	22	2.1664
2	1	1	4	60	2	1	1	1	3	2.308
2	0	0	6	120	11	6	6	2	13	2.8328
2	0	0	2	120	3	2	4	1	53	3.1078
2	1	0	6	15	8	5	5	2	17	2.9496
2	0	1	6	60	16	1	1	2	41	3.3077
2	0	0	4	0	13	6	6	2	9	2.2497
2	1	0	2	120	12	3	4	1	29	2.6995
2	1	1	6	60	13	6	6	2	4	2.4579
2	0	0	2	30	3	6	6	2	20	2.0165
2	1	1	2	0	3	2	6	1	13	2.1748
2	0	0	8	30	10	3	3	2	12	3.9741
2	0	1	2	60	13	2	6	1	15	2.8246
2	0	1	4	30	5	2	2	1	12	3.9076
2	1	0	6	30	14	5	5	2	20	3.0245
2	1	1	6	0	10	5	5	2	35	2.383
2	1	0	6	60	8	1	1	2	17	2.7579
2	1	1	6	60	5	6	6	2	15	3.2912
2	0	0	2	0	6	5	6	1	44	3.0911
2	0	0	8	0	8	5	5	2	8	2.7412
2	0	1	2	60	4	1	6	1	54	2.7497
2	0	0	2	30	8	3	3	2	38	3.1078
2	1	0	2	30	14	1	2	1	21	2.4664
2	0	1	8	30	16	1	2	1	27	4.8823
2	0	0	4	30	7	4	1	1	36	2.208
2	0	1	4	15	11	6	2	1	50	2.3997
2	1	0	2	120	6	5	4	1	43	2.4913
2	1	0	8	15	11	2	2	1	15	2.458
2	0	0	4	120	10	3	3	1	46	2.6412
2	0	0	4	120	9	2	2	1	4	2.358
2	1	0	6	0	8	3	3	2	7	2.9579
2	1	0	4	15	2	5	5	2	56	2.9745
2	0	1	6	15	15	4	5	1	44	2.5996
2	0	1	6	60	4	5	2	1	26	3.2494
2	0	0	6	30	12	3	3	2	6	2.4413
2	0	1	4	120	11	4	4	1	51	3.2494
2	0	1	2	30	15	2	6	1	22	3.1578
2	1	0	2	60	14	3	3	1	50	2.9495
2	1	1	8	120	6	3	3	1	14	2.6079
2	0	1	6	15	5	2	2	2	13	2.7663
2	1	1	6	120	9	4	4	1	9	2.8662
2	1	0	8	0	6	3	3	2	5	3.2327
2	0	1	8	0	15	4	4	2	37	2.8498
2	1	1	6	120	16	3	3	2	32	3.1494
2	0	1	4	15	14	1	2	1	23	3.0578
2	0	1	2	120	3	2	5	1	39	3.0912
2	0	1	8	120	4	1	1	1	50	2.558
2	1	0	6	0	15	2	2	2	4	2.7246
2	0	1	8	60	3	6	6	2	41	2.6995
2	1	0	2	120	10	1	3	1	18	2.7912
2	0	0	6	30	4	3	3	1	54	2.358
2	0	1	6	0	9	4	4	1	38	3.0828
2	1	0	8	0	1	6	6	2	45	2.8829
2	1	0	8	30	4	5	5	2	48	2.433
2	0	1	4	60	15	6	6	1	33	2.883
2	0	0	6	30	11	2	5	1	30	2.1748
2	0	0	4	60	2	1	5	2	30	3.7994
2	1	0	2	120	7	6	6	1	37	2.6414
2	1	1	2	30	3	6	3	1	23	2.4165
2	1	0	4	120	11	4	4	1	15	2.6329
2	1	1	4	120	1	2	3	1	31	2.4996
2	1	1	8	30	13	6	6	2	24	2.9495
2	1	1	8	30	16	1	1	1	4	3.2744
2	0	0	2	120	15	6	6	2	31	3.0496
2	1	1	8	0	12	1	1	1	36	3.0496
2	0	1	8	15	5	4	1	1	22	3.3661
2	1	1	2	15	4	5	4	1	10	2.5579
2	1	1	4	60	15	6	6	2	47	3.1662
2	0	1	4	15	6	1	1	1	14	2.9745
2	1	0	8	30	9	2	2	2	5	3.3245
2	1	0	8	120	1	6	6	2	29	2.4163
2	0	0	8	0	9	6	6	2	27	2.8578
2	0	1	8	30	10	3	3	2	39	2.4579
2	0	0	2	60	9	6	6	1	45	2.8495
2	1	0	4	30	15	4	4	2	5	2.8828
2	1	1	2	30	6	1	6	2	2	2.2581
2	0	0	6	120	6	1	2	1	32	2.2914
2	0	0	6	120	14	1	2	1	35	2.6164
2	1	1	4	30	14	3	3	2	37	2.458
2	0	0	8	60	8	3	3	2	56	2.0914
2	1	1	4	60	3	2	4	1	30	3.4743
2	1	0	4	15	15	2	3	1	27	3.2412
2	0	1	2	60	8	5	4	1	10	2.3496
2	1	0	2	30	9	4	4	1	15	3.6993
2	0	0	4	30	13	2	5	1	2	2.9495
2	0	0	2	120	6	5	6	1	47	2.1248
2	0	1	6	15	9	6	6	2	45	2.633
2	0	1	4	30	14	3	3	2	22	2.9412
2	1	0	8	0	7	4	4	2	29	3.5243
2	0	0	4	120	13	6	6	1	31	3.1162
2	0	1	6	120	7	2	6	1	40	3.5995
2	1	0	8	60	3	6	6	2	45	2.8995
2	1	1	6	120	6	1	4	1	23	2.4998
2	1	1	8	15	3	2	2	1	33	3.3328
2	0	1	8	30	13	6	6	2	22	2.4996
2	1	1	8	120	8	5	5	2	2	2.4163
2	1	0	4	0	10	3	3	2	56	3.0661
2	0	0	8	0	1	6	6	2	15	3.2161
2	1	1	8	30	10	3	3	2	48	3.0245
2	1	1	6	30	13	4	6	1	27	3.6909
2	1	0	2	60	9	6	6	1	12	2.5496
2	1	1	6	15	15	4	4	2	6	3.0994
2	0	1	6	120	1	4	4	2	53	2.1247
2	1	0	2	60	12	1	4	1	20	2.5579
2	0	1	8	60	8	3	3	1	37	2.7996
2	0	1	2	60	9	6	6	1	32	2.1247
2	0	0	6	120	15	2	2	1	36	3.0912
2	1	1	6	0	8	3	3	2	34	3.6077
2	1	0	6	120	10	5	5	1	15	2.2663
2	0	1	8	120	5	2	2	2	43	2.8412
2	1	1	6	120	10	5	5	1	54	2.9745
2	1	1	2	30	7	2	3	1	17	2.1581
2	1	0	4	120	1	2	1	2	42	2.9912
2	0	1	4	0	2	3	3	1	25	2.6496
2	0	0	8	120	1	6	6	2	36	2.4498
2	1	0	8	60	2	5	2	1	46	3.466
2	0	1	8	120	15	4	4	2	42	3.2744
2	0	0	6	0	3	6	6	2	40	3.0828
2	0	0	8	120	15	4	4	2	28	3.3827
2	0	0	8	120	6	3	3	2	26	3.1078
2	0	0	2	0	5	4	2	1	14	2.333
2	0	1	2	30	9	4	4	1	10	2.1247
2	1	0	2	120	2	1	4	2	28	1.9164
2	0	0	8	60	6	1	6	1	39	3.9827
2	0	1	8	0	6	3	3	1	27	2.2747
2	0	0	4	60	10	1	4	1	50	2.9246
2	1	0	6	120	11	6	6	2	3	3.7244
2	1	0	6	0	14	1	1	1	25	2.9411
2	1	0	4	15	10	5	4	2	54	2.2497
2	0	1	4	120	9	2	5	2	55	2.6496
2	1	0	8	15	15	6	6	2	52	2.4746
2	1	1	4	30	5	2	2	2	17	3.6577
2	1	1	2	120	3	2	6	1	16	2.6996
2	1	1	4	0	12	5	4	1	38	2.1081
2	0	1	6	15	4	1	5	2	37	3.5077
2	1	1	8	15	2	1	1	2	3	2.8579
2	1	1	4	15	15	2	1	1	30	2.9746
2	0	1	2	30	6	1	2	1	50	2.3331
2	0	1	2	0	4	3	4	1	25	3.0744
2	0	0	2	30	7	2	2	1	39	2.6996
2	1	0	2	15	11	4	1	1	1	2.8078
2	0	1	4	0	16	1	4	1	1	2.5496
2	1	1	6	0	11	6	6	2	28	3.4411
2	0	1	6	120	16	3	3	2	51	2.0497
2	0	1	8	120	12	1	4	1	45	2.6496
2	1	0	4	120	5	6	6	2	19	2.5164
2	1	0	4	30	16	5	5	2	52	2.9078
2	1	1	2	60	15	4	4	1	41	3.6243
2	1	0	4	30	6	3	3	2	5	2.2747
2	0	0	2	0	3	2	2	1	20	3.2496
2	1	1	6	120	2	5	5	2	49	2.3497
2	0	0	6	120	16	3	3	2	52	2.2163
2	0	0	6	60	10	3	4	1	37	2.2164
2	0	0	4	15	3	6	6	2	51	2.308
2	0	0	8	60	10	5	5	2	27	2.9829
2	1	1	8	0	4	1	1	1	33	2.6747
2	0	1	8	15	11	2	2	2	13	2.6996
2	0	1	4	120	2	3	3	2	37	2.658
2	0	0	4	15	11	6	6	2	55	2.658
2	0	1	8	120	6	3	3	2	9	3.0744
2	0	1	8	120	8	5	5	2	56	2.6163
2	0	0	4	120	3	4	4	2	52	2.2913
2	1	1	8	30	8	1	1	2	54	3.4327
2	0	0	6	30	10	1	4	1	16	2.7997
2	0	0	8	0	4	1	1	2	53	3.5744
2	0	0	4	0	5	6	5	2	14	2.5163
2	0	1	8	30	11	4	4	1	27	2.9661
2	1	1	4	60	11	2	2	1	25	2.9661
2	1	0	6	15	12	1	1	1	44	3.3662
2	0	0	2	15	9	2	4	1	8	2.8245
2	1	0	4	60	4	3	4	2	23	2.9245
2	1	1	2	15	2	3	3	1	48	3.5826
2	0	1	2	15	8	1	4	1	6	2.2831
2	1	0	8	15	5	4	5	1	15	2.5163
2	0	0	4	15	15	2	4	1	7	3.5494
2	1	0	4	0	16	1	6	1	38	3.2495
2	0	0	6	60	4	5	5	2	7	2.308
2	1	1	2	15	13	6	6	1	21	3.2579
2	1	0	6	15	15	4	4	2	35	2.8495
2	1	0	6	15	13	2	2	1	1	2.5913
2	0	0	4	60	15	6	6	2	16	2.3996
2	1	1	4	120	10	3	3	1	54	2.5163
2	0	0	6	15	4	1	3	2	51	3.0746
2	0	1	8	60	2	5	5	2	56	2.9078
2	1	1	6	60	2	3	3	2	26	2.9078
2	0	0	2	120	5	4	4	1	52	2.2913
2	0	0	4	15	2	5	5	1	43	2.6579
2	1	0	6	0	11	6	6	2	3	3.0329
2	0	1	2	30	14	1	6	1	39	2.733
2	1	0	2	0	12	3	6	1	31	2.9661
2	0	0	2	60	8	5	4	1	27	2.8245
2	1	0	8	120	7	4	4	1	13	2.9911
2	1	1	8	120	1	6	6	2	28	3.3494
2	1	1	2	120	11	2	2	1	11	3.2827
2	0	1	4	0	12	5	4	1	55	2.7496
2	1	0	4	120	10	3	3	1	51	2.8078
2	0	0	2	60	16	5	4	1	28	2.4996
2	1	0	6	120	16	3	3	2	50	2.8079
2	1	0	6	60	1	2	2	1	45	2.7579
2	1	1	8	120	14	3	3	2	34	2.3746
2	1	0	4	60	14	5	5	2	23	2.208
2	0	1	4	120	13	6	6	2	20	2.6997
2	1	1	8	0	1	6	6	2	35	2.8413
2	1	0	2	15	3	4	4	1	4	2.6995
2	0	0	4	60	11	2	2	1	42	2.7828
2	0	1	6	0	11	6	6	2	12	3.2994
2	0	0	2	15	4	5	4	1	8	2.1414
2	1	1	8	0	9	6	6	2	52	3.0328
2	0	0	2	15	3	4	4	1	12	3.2577
2	1	0	8	60	15	2	2	2	3	3.1329
2	1	0	8	30	12	5	5	1	40	4.0659
2	1	1	6	120	7	2	5	1	10	3.0995
2	0	1	4	15	3	6	6	2	22	2.4331
2	1	0	8	120	6	3	3	2	48	2.3913
2	0	1	6	30	6	5	5	2	36	2.5413
2	0	0	4	30	5	2	2	1	2	2.3663
2	0	1	2	15	1	2	4	1	27	2.6246
2	0	0	2	120	13	4	2	1	52	2.4746
2	1	1	2	30	14	1	6	1	33	2.7162
2	0	0	6	120	8	3	3	2	2	3.1577
2	0	0	2	15	5	6	6	1	40	3.0245
2	0	0	2	30	6	1	3	1	26	2.3747
2	1	1	8	0	5	2	2	1	41	3.0746
2	0	0	8	60	1	4	1	1	14	3.0078
2	1	0	2	0	7	6	6	2	38	2.8828
2	1	0	6	15	14	3	3	2	43	2.7245
2	0	0	8	15	5	4	4	2	21	2.4413
2	1	1	2	15	5	6	4	1	34	4.3908
2	1	0	4	120	12	5	3	1	20	2.8495
2	0	0	4	30	16	5	5	2	18	3.8909
2	0	1	2	60	16	5	5	1	51	2.2247
2	0	1	8	15	4	3	3	1	54	2.5163
2	0	1	4	120	5	6	6	2	40	2.3831
2	0	0	8	60	15	2	2	2	32	2.8245
2	0	1	8	0	5	2	2	2	42	2.583
2	1	1	8	120	5	2	2	2	54	2.9245
2	0	1	4	0	11	4	1	1	55	2.5996
2	1	1	6	30	7	6	6	2	15	2.4747
2	1	1	8	0	14	3	3	2	53	2.6162
2	1	1	8	60	1	4	4	2	4	2.1081
2	0	1	6	15	1	6	6	2	2	3.1078
2	0	1	2	120	2	1	6	1	21	3.8493
2	1	1	6	15	13	2	2	1	44	3.1495
2	1	0	4	120	16	1	1	2	28	2.9996
2	0	0	2	0	2	1	5	1	16	3.3745
2	1	1	4	120	4	5	2	1	33	2.5329
2	0	0	4	15	7	2	1	1	49	2.6163
2	1	1	2	0	13	4	4	1	37	2.8328
2	1	1	2	120	15	6	6	1	34	2.933
2	1	1	2	0	11	2	3	1	19	2.733
2	0	0	6	30	5	4	2	1	3	2.8828
2	0	0	6	0	1	4	4	2	38	2.433
2	1	0	6	120	6	1	2	1	19	2.1997
2	0	0	8	0	13	2	2	1	39	2.9496
2	1	1	2	0	12	3	1	1	20	2.3497
2	1	1	4	30	7	4	4	2	12	5.1322
2	1	1	8	0	6	3	3	2	13	2.8328
2	1	1	6	60	12	5	1	1	43	2.6329
2	1	1	8	120	7	4	4	2	48	2.6829
2	1	0	6	30	6	5	5	1	31	2.4579
2	0	0	2	120	10	1	4	1	40	1.9999
2	1	1	2	60	4	1	1	1	32	2.3914
2	1	0	6	120	2	5	5	1	52	2.1914
2	0	0	4	15	1	4	5	1	22	4.1992
2	1	1	4	60	14	5	5	1	25	2.1081
2	0	0	4	120	8	1	2	1	8	3.4494
2	0	1	8	30	2	3	3	2	48	3.2578
2	0	1	6	0	1	4	4	2	12	2.4496
2	0	1	2	30	1	4	4	1	23	2.5996
2	1	0	2	60	8	5	5	1	47	4.2824
2	1	1	4	60	13	4	4	1	37	2.3664
2	1	0	8	120	5	2	5	1	15	2.9496
2	1	1	8	60	10	5	5	2	56	2.7829
2	1	1	8	0	8	5	5	2	42	2.1081
2	1	0	4	60	12	3	5	1	18	3.2744
2	0	1	8	120	9	6	6	1	8	2.0831
2	0	1	4	60	6	5	5	2	21	2.7245
2	1	1	6	15	6	3	3	2	43	2.8496
2	0	1	2	120	14	5	4	1	43	2.433
2	0	0	8	120	14	3	3	1	1	2.5579
2	1	0	8	15	13	4	4	2	3	2.7245
2	1	1	8	30	2	3	3	2	6	3.1744
2	1	0	8	15	14	5	3	1	13	4.2324
2	0	0	4	15	6	1	1	1	21	2.6746
2	0	1	8	0	9	6	6	2	24	3.3162
2	0	1	6	60	3	4	4	2	50	3.1661
2	1	1	2	15	11	4	1	1	3	5.5737
2	0	1	2	60	15	4	4	1	47	2.2203
2	0	1	6	60	1	2	2	1	47	3.0995
2	1	1	4	15	14	1	4	1	26	2.7497
2	1	1	4	120	9	2	2	1	47	2.433
2	0	0	2	60	5	2	5	1	28	2.0833
2	1	0	6	120	1	4	4	1	52	2.8578
2	1	0	2	30	8	3	3	1	31	3.5743
2	1	0	8	120	12	1	1	1	9	3.5328
2	0	0	2	30	9	4	4	1	14	2.1497
2	0	0	6	30	15	6	6	2	17	2.7663
2	0	0	2	15	10	3	5	1	11	2.0331
2	0	0	8	60	16	3	3	2	50	2.433
2	0	0	6	60	2	3	3	2	3	2.3913
2	0	1	6	60	13	6	6	2	1	2.9662
2	1	1	2	0	10	1	4	1	33	2.6746
2	1	1	6	30	6	5	3	1	15	2.3663
2	1	0	6	0	2	5	5	1	33	2.6412
2	1	1	6	15	9	6	6	2	13	3.0162
2	1	0	2	120	3	2	6	1	47	3.0829
2	0	0	8	60	9	4	4	2	11	2.1831
2	1	1	4	120	12	5	5	1	33	2.2913
2	1	0	4	60	3	2	1	1	47	2.3996
2	0	0	6	0	10	5	5	2	24	3.4577
2	1	1	6	120	11	6	6	2	37	2.5996
2	1	0	8	0	9	6	6	2	9	3.3578
2	0	0	2	120	2	1	4	1	6	3.6661
2	1	1	6	30	14	5	3	1	7	3.1994
2	1	0	6	0	16	3	3	1	1	3.6409
2	0	0	2	60	15	4	2	1	32	2.7162
2	0	1	2	15	12	5	4	1	20	3.0578
2	1	0	2	60	4	1	1	1	5	2.7163
2	0	1	6	60	2	3	3	1	2	2.4496
2	1	1	4	0	4	5	4	2	9	2.2747
2	1	0	2	30	2	5	4	1	34	2.9947
2	1	1	6	0	2	5	2	1	46	2.2497
2	0	0	4	0	2	3	3	2	54	2.458
2	1	1	2	0	4	3	4	1	4	3.5826
2	0	0	8	15	6	5	5	2	47	2.5163
2	1	0	2	0	14	5	2	1	41	3.0662
2	0	0	2	30	2	5	5	2	21	2.4247
2	0	1	6	15	7	4	4	2	42	2.658
2	1	0	8	60	14	1	5	1	28	2.3498
2	0	0	6	0	2	5	5	2	25	3.2911
2	0	0	6	15	12	1	1	1	23	2.6164
2	0	0	6	120	2	5	5	2	48	2.2248
2	1	0	6	0	10	5	5	1	10	3.0745
2	1	0	2	30	15	2	3	1	10	2.9328
2	0	1	6	30	12	3	4	1	49	3.2327
2	1	1	4	120	16	1	5	1	16	2.6497
2	1	0	8	120	15	4	4	2	29	3.4826
2	0	1	8	15	12	3	3	2	47	3.2077
2	1	0	4	30	13	2	4	1	32	3.0911
2	0	1	8	15	2	1	1	2	45	2.5497
2	0	0	8	15	15	6	6	2	34	2.5914
2	0	1	6	0	15	2	2	2	23	2.2498
2	1	0	6	15	9	6	6	2	20	2.0915
2	0	0	2	120	14	5	5	1	39	2.0498
2	0	1	2	0	6	5	4	1	4	2.3913
2	1	0	8	15	3	2	2	1	8	2.1915
2	1	0	8	30	11	4	4	2	38	2.5579
2	1	0	2	15	9	2	5	1	27	3.8493
2	0	1	4	120	3	4	4	1	11	2.2914
2	0	1	8	0	1	6	6	2	32	3.1495
2	0	1	8	60	6	1	1	2	51	2.2165
2	1	0	2	0	15	6	6	2	13	2.6414
2	1	1	6	60	8	1	1	1	11	3.0244
2	0	1	4	0	9	2	5	1	28	2.683
2	1	0	8	60	1	4	4	1	12	2.5829
2	1	0	2	30	10	5	5	1	51	1.9998
2	0	1	4	30	6	3	4	1	46	2.7579
2	1	1	2	120	13	4	3	1	14	3.1744
2	0	1	6	30	4	3	3	1	18	3.0578
2	0	1	4	60	2	1	2	1	8	3.2412
2	1	1	8	0	15	4	4	2	55	3.0911
2	0	1	4	0	4	5	5	2	28	2.4996
2	1	1	2	60	9	6	4	1	29	2.5746
2	1	1	4	120	8	1	1	2	1	1.8582
2	0	1	4	15	15	2	2	1	46	2.6997
2	0	0	6	0	6	1	5	1	25	2.6663
2	1	1	2	60	1	6	6	2	54	3.9327
2	0	0	2	0	12	3	4	1	41	2.1914
2	0	0	6	0	11	6	6	2	6	2.5413
2	1	0	8	0	5	2	2	1	55	3.2244
2	0	1	2	120	15	6	6	2	35	2.9913
2	0	1	8	30	4	5	4	2	42	2.4996
2	1	0	2	60	7	4	5	1	10	3.416
2	1	1	8	15	5	4	4	2	25	2.0664
2	1	0	6	30	5	4	4	2	11	2.3664
2	0	0	8	15	4	3	3	2	32	2.7495
2	0	1	6	60	10	3	3	2	32	2.7829
2	1	1	4	0	3	4	4	2	52	3.241
2	0	1	2	15	10	3	5	1	41	2.9745
2	1	0	4	0	1	2	3	1	41	2.7912
2	1	1	2	0	6	5	4	1	40	2.8411
2	0	1	4	60	14	5	5	1	52	2.5163
2	0	0	6	0	7	2	2	1	35	3.4412
2	0	0	8	60	14	1	1	2	11	3.0912
2	1	1	4	0	11	4	2	1	19	2.4746
2	1	1	4	15	7	2	2	1	34	2.4663
2	1	0	2	60	15	4	4	1	31	2.5747
2	0	0	6	120	9	4	4	2	51	2.3497
2	0	1	2	30	8	3	3	2	19	2.1331
2	0	1	6	0	2	5	5	2	41	2.308
2	0	0	4	15	10	5	2	1	46	3.2411
2	1	0	2	15	10	3	4	1	50	2.8162
2	1	0	4	15	6	1	4	1	37	3.1162
2	0	0	8	60	3	6	6	2	8	2.708
2	1	1	8	60	8	3	3	2	33	3.2327
2	1	0	4	30	1	6	5	2	27	2.6162
2	0	1	2	120	6	5	5	1	53	2.4414
2	1	1	6	30	11	2	4	1	38	2.6163
2	1	1	6	120	1	4	2	1	40	3.316
2	0	1	2	0	13	4	4	1	27	3.0828
2	0	1	4	30	12	1	1	1	45	3.3244
2	1	1	6	0	15	2	2	2	27	2.5163
2	0	1	8	60	11	6	6	2	37	2.6329
2	0	1	4	15	7	2	2	1	7	2.7497
2	1	1	2	60	8	5	2	1	4	2.4913
2	0	0	8	0	15	4	4	2	18	2.8246
2	1	1	4	30	16	5	5	2	11	2.5246
2	1	1	8	15	15	6	6	2	53	2.5163
2	1	0	4	15	14	1	6	1	1	3.6993
2	0	1	4	30	15	4	4	2	23	2.2664
2	1	0	4	120	13	6	6	2	55	3.0495
2	0	0	8	30	8	1	1	2	52	2.6331
2	0	1	8	120	13	2	6	1	40	3.3578
2	1	1	6	15	4	1	4	2	39	2.0332
2	1	0	2	15	4	5	5	1	20	2.1497
2	0	1	6	15	14	3	3	2	31	3.0911
2	1	0	2	0	10	1	3	1	50	3.3743
2	1	0	6	15	5	2	1	1	49	4.2992
2	1	1	2	60	6	3	5	1	52	3.0245
2	1	0	6	30	12	3	2	1	23	2.6412
2	0	1	6	120	10	5	5	1	48	2.483
2	1	0	6	15	1	6	6	2	48	3.0662
2	0	1	6	0	14	1	1	1	12	2.2248
2	1	0	2	120	14	5	2	1	43	2.9745
2	0	1	8	0	4	1	6	1	46	2.3498
2	1	0	8	30	8	1	1	2	32	3.3744
2	0	0	4	30	6	3	4	1	34	2.2913
2	1	0	4	15	8	3	3	2	45	3.3744
2	1	1	6	60	11	4	4	1	18	2.8828
2	1	1	8	30	11	4	5	2	45	2.1914
2	1	1	8	30	1	2	2	1	44	2.383
2	1	1	2	30	11	6	1	1	41	2.6329
2	0	1	2	120	11	2	2	1	19	2.458
2	1	0	8	30	2	3	3	2	51	2.9745
2	0	0	4	120	16	1	1	1	14	3.4828
2	0	0	8	15	14	5	5	1	44	2.5829
2	0	0	2	30	14	1	5	1	8	2.9996
2	0	1	6	120	14	1	5	1	54	2.9413
2	1	0	8	60	16	3	3	2	19	2.8662
2	0	1	4	0	8	1	1	1	21	2.9829
2	0	0	2	120	4	3	2	1	42	2.8579
2	0	1	2	120	4	3	3	1	10	3.7909
2	0	1	8	0	8	5	5	2	18	2.4496
2	1	1	2	0	14	5	4	1	25	3.2495
2	0	1	4	0	5	6	6	2	11	2.4913
2	1	0	2	15	13	6	6	2	48	2.3746
2	1	0	6	60	4	5	6	2	13	2.7079
2	1	1	4	0	9	2	5	1	7	2.3081
2	0	0	2	15	2	3	3	1	4	2.8079
2	1	0	2	15	1	2	6	1	42	2.7579
2	1	0	4	60	5	4	4	1	16	2.8829
2	1	1	6	60	16	1	5	1	48	2.1415
2	0	1	4	60	10	1	1	2	48	3.1579
2	1	1	2	15	1	2	4	1	12	2.5164
2	0	0	8	30	11	4	4	2	28	2.433
2	0	1	2	0	11	2	5	1	13	2.4913
2	1	1	8	0	13	2	2	1	4	2.6413
2	1	0	2	0	11	2	4	1	38	2.5664
2	0	1	6	0	6	1	6	1	32	2.7996
2	0	1	6	120	15	2	4	2	29	2.733
2	0	1	2	15	13	6	6	1	8	2.4413
2	1	1	2	60	12	1	5	1	48	3.5576
2	0	0	4	60	14	5	5	1	40	2.3663
2	1	0	6	60	13	6	6	2	3	3.2578
2	1	1	4	15	3	6	6	2	5	2.2663
2	1	1	4	120	5	6	6	2	39	2.7497
2	1	0	6	15	4	1	4	1	37	3.466
2	0	1	4	120	10	3	3	2	56	2.4997
2	0	0	2	0	4	3	6	2	42	2.458
2	0	1	2	0	10	1	5	1	45	2.5747
2	1	1	8	60	2	5	5	2	53	3.6159
2	0	1	8	120	1	6	6	2	51	2.9328
2	0	0	2	60	7	4	2	1	16	3.2161
2	0	1	4	30	16	5	5	2	32	3.4993
2	1	1	2	30	10	5	5	1	22	2.408
2	0	0	2	15	16	1	4	1	54	2.7413
2	0	0	8	30	3	4	4	2	37	2.383
2	0	0	4	30	1	6	6	2	53	2.8162
2	1	0	4	0	2	3	3	2	24	2.7412
2	0	0	4	15	16	3	3	2	35	2.5913
2	1	1	2	120	10	1	6	1	2	2.4164
2	0	0	4	0	12	5	4	2	20	2.0165
2	0	0	8	120	16	5	1	1	34	2.383
2	1	1	2	60	13	2	4	1	46	2.4913
2	1	1	2	30	8	3	3	1	12	2.3746
2	0	1	6	60	8	1	1	2	23	2.5829
2	1	0	4	120	9	2	1	1	46	3.541
2	0	1	2	30	7	2	2	1	31	2.8747
2	0	1	6	30	10	1	1	2	33	2.7997
2	0	0	6	15	8	5	5	2	29	2.4829
2	0	0	4	30	8	5	5	2	5	2.433
2	0	1	4	15	1	4	4	2	26	2.6912
2	0	1	8	15	6	5	5	2	3	3.1244
2	0	0	6	15	14	3	3	2	56	2.4996
2	0	1	8	60	9	4	1	1	49	3.1827
2	1	1	2	30	9	4	4	2	18	2.133
2	1	0	6	120	7	2	2	1	38	3.1745
2	0	0	8	60	11	6	6	2	18	3.1912
2	0	0	4	30	15	4	4	2	49	2.0497
2	0	1	4	30	8	5	5	2	31	2.8245
2	1	1	2	120	6	5	5	1	41	3.3993
2	0	0	4	30	14	3	3	2	5	2.8079
2	0	0	2	120	12	3	1	1	14	3.5576
2	1	1	6	0	16	3	3	2	3	2.6412
2	0	1	4	60	11	2	1	1	49	3.4493
2	0	0	2	120	11	2	2	1	49	3.491
2	0	1	6	0	16	3	3	2	30	2.9828
2	1	1	4	15	8	3	3	2	56	2.5329
2	1	0	4	60	10	1	3	1	49	3.766
2	0	0	4	120	5	6	6	2	38	2.6497
2	0	1	6	60	9	2	2	2	55	2.7495
2	0	1	6	120	8	3	3	2	40	2.7496
2	1	1	2	15	16	1	1	1	52	2.4915
2	0	1	2	60	5	2	6	1	31	2.7996
2	1	0	4	0	4	5	4	1	15	2.7079
2	1	1	6	15	14	3	3	2	43	2.8578
2	1	1	4	0	2	3	3	2	21	3.0578
2	0	1	4	15	2	5	5	1	16	2.4913
2	0	1	2	0	14	5	2	1	8	2.2331
2	1	1	8	15	7	6	6	2	51	2.3081
2	0	1	2	15	9	2	2	1	56	2.6413
2	0	0	6	15	13	2	1	1	42	2.2913
2	1	1	4	60	10	1	2	1	35	2.1249
2	0	0	2	60	13	2	4	1	19	2.0914
2	1	1	6	30	2	1	5	1	45	2.833
2	0	1	6	60	12	5	1	1	22	2.7412
2	1	0	6	0	9	4	4	1	11	3.1328
2	0	0	4	0	1	2	5	1	31	3.1578
2	1	1	4	120	11	4	2	1	2	2.6746
2	0	0	4	0	4	5	4	1	16	2.6412
2	1	0	8	30	3	4	4	2	42	3.5826
2	1	0	4	120	2	3	3	2	53	2.6912
2	1	0	4	0	11	4	2	1	8	2.1664
2	0	0	6	0	8	3	3	2	36	2.6829
2	1	1	8	30	4	5	5	2	7	3.5409
2	1	0	2	0	13	4	1	1	34	2.9661
2	0	0	8	30	4	5	5	1	9	2.333
2	1	1	6	30	12	3	3	2	50	2.7829
2	0	0	6	120	7	2	2	2	35	2.2331
2	1	0	2	15	12	5	2	1	19	3.4327
2	0	0	4	60	6	5	5	1	55	2.0914
2	1	0	4	30	5	2	4	1	14	2.883
2	1	1	8	60	14	1	1	2	6	3.5994
2	1	1	4	30	4	1	2	1	27	3.0078
2	0	0	8	0	5	2	2	2	18	2.5164
2	1	1	8	15	6	5	5	2	26	2.8829
2	0	1	8	15	14	5	5	1	49	2.9495
2	0	1	4	60	13	4	2	1	49	2.5829
2	1	1	4	60	12	3	3	2	30	2.5662
2	1	1	6	15	1	6	6	2	10	2.8078
2	1	1	6	60	9	2	2	2	17	2.2164
2	1	1	6	120	14	1	1	2	4	2.8329
2	0	0	6	0	16	3	3	2	34	3.3327
2	1	1	4	60	4	3	3	2	28	2.1747
2	0	1	2	0	12	3	2	1	14	2.9828
2	0	0	4	15	8	3	3	2	30	2.4996
2	0	0	8	0	16	5	5	2	55	2.4746
2	0	1	6	60	11	4	2	1	7	4.2158
2	0	1	2	30	16	3	3	1	6	2.9245
2	0	1	2	120	10	1	1	2	24	3.0828
2	0	1	4	15	8	3	3	2	45	2.7912
2	1	1	4	120	3	4	4	2	5	2.6329
2	1	0	4	30	8	5	5	2	19	2.3996
3	1	0	8	30	3	4	2	1	9	3.8659
3	0	0	6	15	6	3	2	1	56	3.9575
3	1	1	8	120	13	2	2	2	20	4.3574
3	0	0	8	30	12	5	5	2	54	3.7242
3	0	1	4	60	3	2	3	1	18	3.9825
3	0	0	6	0	1	4	1	1	14	2.4414
3	0	0	6	30	5	4	4	1	29	2.9661
3	0	0	2	30	3	6	1	2	35	3.6659
3	1	1	2	120	10	1	5	1	40	3.266
3	1	1	2	30	15	2	2	1	33	3.4077
3	0	1	8	60	8	3	3	2	48	3.1244
3	1	0	8	30	8	1	3	2	23	3.3911
3	0	1	8	15	3	2	2	2	1	3.4328
3	1	0	4	15	11	6	5	2	28	3.4993
3	1	0	6	0	6	1	1	1	20	4.9074
3	0	1	4	30	1	6	6	2	31	3.8076
3	1	0	8	0	12	1	5	2	39	5.3656
3	1	1	2	60	4	1	4	2	41	2.9495
3	1	1	4	0	11	4	3	1	46	3.3493
3	1	0	2	15	1	2	6	2	6	2.4829
3	1	0	6	30	7	6	6	1	3	2.9496
3	1	1	8	0	5	2	2	2	29	3.2661
3	1	0	6	120	3	6	5	1	47	4.1074
3	0	1	8	15	5	4	3	1	41	2.6995
3	1	0	4	0	11	4	4	2	52	3.4493
3	1	1	4	60	6	5	3	1	22	4.3241
3	1	0	8	60	1	4	4	2	55	3.5909
3	0	1	4	0	13	6	5	2	39	3.0496
3	0	0	4	0	1	2	4	2	9	4.3075
3	1	1	2	15	9	2	2	2	43	2.4996
3	1	0	6	15	14	3	3	2	45	2.458
3	1	1	6	60	9	2	3	2	5	2.1749
3	0	0	6	15	4	1	4	1	43	4.5407
3	1	1	4	30	16	5	5	2	13	3.3327
3	1	0	2	60	5	2	5	2	26	2.758
3	1	0	6	15	12	1	4	2	9	2.5581
3	0	0	2	120	4	3	3	1	4	2.7996
3	1	1	6	0	8	3	2	2	41	5.4154
3	1	1	4	120	9	2	3	2	33	3.2494
3	0	1	4	15	10	5	6	2	38	4.5823
3	0	1	4	0	9	2	4	2	10	2.608
3	0	0	8	30	11	4	5	2	16	2.458
3	1	1	2	15	4	5	3	2	12	3.0911
3	1	0	2	15	4	5	2	1	39	4.474
3	1	0	4	120	13	6	5	1	21	2.7662
3	1	1	6	30	3	2	2	2	48	3.0329
3	1	1	4	120	16	1	1	2	7	9.3893
3	0	1	6	30	6	5	4	2	35	4.1658
3	1	1	8	120	8	5	1	1	49	3.341
3	1	1	8	0	9	6	5	2	9	3.9077
3	0	0	4	60	15	6	5	1	2	4.0658
3	0	0	4	0	16	1	1	1	38	3.291
3	1	1	2	0	2	1	2	1	50	4.899
3	0	1	6	0	8	3	2	2	13	4.399
3	0	1	6	15	7	4	4	2	7	3.3743
3	1	0	6	120	14	1	1	2	56	3.741
3	1	1	6	15	7	4	4	1	23	3.1078
3	1	1	4	0	10	3	2	2	48	3.466
3	1	0	8	15	12	3	6	2	37	3.266
3	0	1	6	15	12	1	2	1	38	2.7828
3	0	0	6	0	9	4	4	2	43	2.8912
3	1	1	2	15	8	1	1	1	27	4.674
3	1	0	2	15	12	5	5	1	16	6.3151
3	1	1	4	0	8	1	2	2	41	3.6993
3	1	0	2	15	5	6	1	1	37	3.6826
3	0	1	4	120	13	6	6	1	16	2.633
3	1	1	4	30	1	6	1	1	35	4.3825
3	0	1	2	15	11	4	5	2	28	5.0572
3	1	1	4	15	15	2	3	1	55	2.3665
3	0	0	6	120	2	5	2	2	24	2.7162
3	1	1	8	60	2	5	1	1	15	6.0236
3	0	0	6	15	1	6	6	2	3	3.2329
3	1	0	4	0	3	4	4	2	30	4.3407
3	0	0	6	30	7	6	5	2	21	4.5075
3	0	0	8	120	15	4	6	1	22	2.9495
3	1	0	4	15	1	4	4	2	24	3.1494
3	0	1	8	0	5	2	1	2	43	3.4326
3	0	0	2	0	10	1	2	2	24	4.3658
3	0	1	8	0	6	3	2	2	24	3.366
3	1	1	6	30	4	3	3	2	11	2.258
3	1	0	8	15	11	2	3	1	14	3.5328
3	0	0	4	15	2	5	2	1	49	2.8912
3	1	0	4	120	4	5	5	2	50	2.4746
3	0	1	6	120	3	6	6	2	12	3.2161
3	1	0	4	60	7	6	6	2	36	3.3493
3	1	1	8	120	15	4	4	2	31	3.9492
3	1	0	6	120	16	3	3	2	35	3.4576
3	0	0	8	60	1	4	4	2	32	3.5993
3	0	1	2	15	8	1	5	1	10	4.1908
3	1	1	2	15	3	4	1	1	3	3.1911
3	1	0	8	15	10	1	4	1	22	3.7742
3	0	0	2	30	2	5	6	2	40	3.5826
3	1	0	6	30	4	3	2	2	7	2.5746
3	1	0	2	30	10	5	1	2	23	3.8325
3	1	0	4	30	13	2	1	2	18	5.6904
3	1	1	4	30	5	2	1	1	4	2.1998
3	0	1	4	120	8	1	5	1	15	3.4161
3	1	0	4	30	9	6	5	1	34	2.2665
3	0	0	6	0	16	3	3	1	39	3.8825
3	1	0	4	120	5	6	6	1	18	2.583
3	0	1	6	120	1	4	4	2	39	3.8659
3	0	1	2	60	15	4	6	2	10	3.3827
3	1	0	8	15	6	5	5	2	24	2.6579
3	1	1	8	0	7	4	4	2	11	2.8412
3	1	0	6	60	13	6	6	2	15	2.483
3	0	0	6	60	16	1	3	2	37	3.5078
3	0	1	4	60	10	1	2	2	55	3.4994
3	1	1	6	30	13	4	2	2	46	2.6079
3	0	1	6	30	15	6	6	2	22	3.416
3	0	0	2	30	1	4	5	2	53	3.8575
3	0	1	2	0	6	5	6	2	44	2.2663
3	1	0	2	30	1	4	6	2	56	2.0497
3	0	0	2	30	11	6	4	2	5	3.7744
3	0	0	8	120	1	6	6	2	51	2.5914
3	0	1	6	120	10	5	4	2	2	2.283
3	0	0	8	120	6	3	1	2	41	2.733
3	0	1	6	60	2	3	3	2	56	4.4657
3	0	0	4	120	13	6	4	1	20	3.8325
3	1	1	8	0	12	1	3	2	22	5.5405
3	0	1	4	60	15	6	6	2	3	4.0076
3	0	0	2	60	4	1	4	2	20	3.7244
3	1	0	4	15	10	5	6	1	49	2.6329
3	1	1	4	15	10	5	4	2	3	3.541
3	1	1	8	30	10	3	3	2	40	3.8492
3	1	1	4	15	7	2	5	2	31	2.4913
3	0	1	4	120	5	6	6	2	16	3.4577
3	1	0	8	120	7	4	2	2	10	2.9245
3	1	1	2	30	11	6	2	1	26	2.9161
3	0	0	2	15	10	3	2	2	49	2.7828
3	0	0	6	15	9	6	6	2	14	4.6241
3	0	0	8	120	13	2	2	2	47	3.291
3	1	1	8	60	15	2	2	2	26	3.4911
3	1	0	2	120	7	6	4	2	45	3.0245
3	1	1	4	30	9	6	6	2	37	3.5911
3	1	1	6	15	14	3	2	2	45	2.9161
3	0	1	8	120	9	6	6	2	29	3.2828
3	1	1	6	0	16	3	3	2	44	3.0244
3	1	1	4	15	1	4	4	2	56	2.6662
3	0	0	2	30	8	3	5	2	31	2.8995
3	0	1	2	120	3	2	2	2	27	2.6246
3	0	0	8	15	13	4	4	2	48	2.8995
3	0	0	2	15	9	2	3	2	41	3.1245
3	0	0	4	0	8	1	6	2	54	2.7997
3	0	1	6	15	14	3	3	2	15	3.0994
3	1	0	4	30	7	4	5	2	30	2.8828
3	1	1	2	0	7	6	4	1	39	2.6329
3	0	1	6	120	9	4	4	2	18	3.1077
3	0	0	2	120	7	6	5	1	16	3.1911
3	0	0	2	15	3	4	2	2	42	3.416
3	0	1	2	0	11	2	2	2	11	3.1245
3	1	1	8	120	12	1	1	2	34	3.2495
3	0	0	6	120	8	3	2	2	30	4.2491
3	1	0	8	30	10	3	3	2	48	2.7495
3	1	0	6	120	7	2	2	1	46	3.3828
3	1	1	8	0	14	3	3	2	1	2.7163
3	1	1	2	30	2	5	3	2	23	2.6329
3	1	1	6	0	3	6	1	1	36	3.4245
3	0	0	8	0	6	3	3	2	12	3.1411
3	0	0	2	0	11	2	5	1	53	3.0496
3	0	1	4	120	11	4	5	1	50	2.1831
3	0	0	8	30	8	1	1	2	6	3.7494
3	0	1	6	60	11	4	6	1	39	2.7163
3	0	0	2	120	10	1	4	1	41	2.7413
3	1	0	4	60	15	6	6	2	8	2.9579
3	1	0	4	30	6	3	3	2	29	3.391
3	1	1	2	15	12	5	6	2	2	2.7995
3	0	1	8	30	9	2	2	2	51	2.8246
3	1	0	2	60	12	1	1	2	52	2.583
3	0	1	2	0	15	6	6	2	28	2.4664
3	0	0	6	0	11	6	6	2	51	3.5326
3	0	1	2	15	4	5	5	2	33	3.266
3	0	0	6	60	8	1	1	2	6	3.4411
3	1	0	6	60	8	1	2	2	42	3.6077
3	0	1	2	0	10	1	3	2	2	3.0245
3	1	1	8	60	1	4	4	2	7	2.3746
3	1	1	2	0	6	5	6	1	13	2.9328
3	0	0	4	30	12	1	5	1	5	2.4164
3	1	0	4	0	13	6	6	2	13	2.8162
3	0	1	2	30	8	3	2	2	16	2.9161
3	1	0	4	30	8	5	5	2	56	3.7825
3	1	0	4	30	16	5	5	2	28	3.7492
3	0	1	2	60	13	2	2	2	4	2.4747
3	0	0	4	0	2	3	1	2	6	2.6745
3	0	0	2	30	6	1	4	1	40	2.3331
3	0	1	4	30	5	2	5	1	26	2.6759
3	1	0	2	120	3	2	4	1	18	2.683
3	1	0	4	60	10	1	3	1	6	3.3661
3	1	0	2	15	2	3	4	1	7	2.6746
3	1	0	8	30	12	5	5	2	52	4.4823
3	0	0	6	60	10	3	3	2	33	3.0749
3	1	1	6	120	7	2	2	2	1	2.3413
3	1	0	8	0	14	3	3	2	36	3.1744
3	1	1	2	0	11	2	3	2	5	2.5996
3	1	1	2	60	6	3	2	2	3	2.7746
3	0	1	8	30	12	5	5	2	42	3.0911
3	1	0	6	30	2	1	1	1	20	3.0662
3	0	0	2	30	15	2	4	1	48	2.6414
3	0	1	6	120	15	2	2	2	24	3.6992
3	1	0	6	120	2	5	3	2	50	3.2411
3	0	1	6	30	11	2	3	1	35	6.1985
3	0	0	8	0	16	5	5	2	3	3.3827
3	1	0	2	15	16	1	6	2	8	7.1649
3	0	1	8	120	15	4	4	2	42	3.9408
3	0	0	2	120	2	1	6	2	42	2.4829
3	1	1	8	15	4	3	1	1	51	4.3657
3	1	0	2	30	3	6	4	2	15	4.0991
3	0	1	4	60	5	4	2	2	16	1.8415
3	0	0	8	0	1	6	6	2	7	2.5746
3	0	0	6	60	3	4	1	1	30	4.5407
3	0	1	8	15	6	5	6	2	14	3.1828
3	0	0	6	0	8	3	2	2	31	4.7323
3	0	1	8	60	6	1	2	1	44	3.0578
3	1	1	2	120	5	4	6	1	46	3.3911
3	1	0	6	15	15	4	4	2	48	2.7662
3	0	1	8	30	8	1	1	2	15	2.5912
3	0	1	8	0	4	1	3	1	12	3.4495
3	1	0	2	15	13	6	3	2	16	2.4913
3	0	0	4	30	6	3	6	2	44	2.9912
3	1	0	2	120	15	6	4	1	45	2.1498
3	0	0	4	0	5	6	1	1	9	2.2914
3	0	1	8	15	10	1	2	1	34	2.5414
3	1	0	6	120	10	5	1	1	32	3.4244
3	1	1	4	0	2	3	6	1	39	2.3746
3	1	1	6	30	11	2	4	1	54	3.6826
3	0	1	2	15	13	6	6	2	13	2.7578
3	1	0	4	120	8	1	4	2	46	2.9913
3	1	0	6	0	10	5	5	2	50	3.8409
3	0	0	2	0	7	6	4	1	16	2.8162
3	0	1	8	120	1	6	6	2	28	2.5331
3	1	1	2	15	16	1	6	2	4	2.2915
3	0	0	4	0	11	4	4	1	12	4.0241
3	0	0	2	120	11	2	2	2	20	3.0578
3	1	1	4	120	4	5	1	2	20	2.9412
3	1	0	2	30	2	5	3	2	52	2.7329
3	1	1	4	60	3	2	4	2	56	3.4661
3	0	1	8	30	3	4	4	2	11	2.9912
3	0	1	8	60	2	5	3	2	47	3.4077
3	1	0	2	0	10	1	4	2	23	2.3581
3	0	1	2	60	14	3	2	2	54	2.7329
3	1	0	6	30	10	1	1	1	5	3.1078
3	0	1	2	30	6	1	3	2	43	3.241
3	0	1	2	0	14	5	2	1	51	2.6413
3	0	0	8	0	9	6	6	2	19	3.3744
3	1	0	2	30	14	1	5	2	4	2.0749
3	1	0	6	60	11	4	1	2	7	2.4913
3	0	0	6	60	12	5	1	1	55	2.283
3	1	1	4	15	3	6	6	2	17	3.3578
3	1	1	6	15	8	5	4	2	26	2.6913
3	1	1	6	120	15	2	2	2	34	2.5997
3	0	0	6	30	11	2	3	2	20	2.6497
3	1	0	8	60	2	5	1	2	1	2.3664
3	0	0	4	30	8	5	5	2	18	3.9325
3	0	1	4	120	4	5	4	2	8	2.6579
3	0	1	2	15	2	3	4	2	2	2.083
3	1	0	8	15	13	4	4	2	53	3.3077
3	0	0	6	15	13	2	3	2	2	3.441
3	1	0	6	30	11	2	2	2	43	2.9661
3	1	1	2	120	3	2	2	1	4	2.758
3	0	1	2	30	7	2	5	1	21	3.3911
3	1	1	6	120	11	6	6	2	53	2.8162
3	0	1	2	0	12	3	3	2	37	2.4829
3	1	1	6	0	7	2	2	2	47	2.408
3	0	1	6	30	3	2	6	2	2	2.908
3	1	1	4	30	12	1	6	2	44	2.6413
3	0	1	6	30	5	4	4	2	34	2.9579
3	1	0	2	120	4	3	6	2	47	3.0494
3	1	0	4	60	3	2	5	2	1	2.9496
3	1	0	4	0	8	1	1	2	51	3.1496
3	0	1	6	0	10	5	2	2	36	2.433
3	1	0	8	60	15	2	2	2	56	3.6077
3	0	1	6	30	12	3	1	2	49	2.258
3	0	0	2	15	13	6	3	2	27	2.0666
3	0	1	4	15	11	6	3	2	17	2.5747
3	0	0	6	120	1	4	5	2	47	6.1819
3	1	0	6	60	10	3	3	2	28	2.4746
3	0	0	8	0	8	5	2	2	17	2.6579
3	1	0	4	60	12	3	2	1	24	2.9661
3	0	0	4	15	1	4	4	2	4	2.7662
3	1	0	2	0	7	6	6	2	5	2.8079
3	0	0	4	15	10	5	1	2	3	3.566
3	0	1	6	0	14	1	1	1	5	3.1496
3	1	1	4	0	13	6	6	2	52	2.808
3	0	0	8	15	7	6	6	2	51	2.883
3	1	1	8	0	6	3	4	2	27	3.9325
3	1	1	8	60	9	4	4	1	27	2.8828
3	1	1	2	0	13	4	2	1	14	2.7412
3	0	0	2	60	5	2	5	1	21	2.9245
3	1	0	4	60	4	3	4	1	43	3.3577
3	1	0	4	120	3	4	5	1	37	2.7662
3	1	0	2	30	15	2	6	2	53	1.9415
3	0	1	4	15	15	2	3	1	10	2.3832
3	0	0	4	30	7	4	5	1	6	2.5996
3	1	0	2	60	8	5	2	2	22	3.3827
3	1	1	6	120	14	1	1	1	44	2.2165
3	1	0	4	60	14	5	3	2	41	4.1242
3	1	1	6	30	12	3	2	2	18	2.8578
3	0	0	2	60	8	5	1	1	45	2.5413
3	0	1	6	30	14	5	1	1	39	2.0081
3	0	1	6	0	6	1	2	2	46	2.9162
3	1	0	4	0	10	3	5	1	35	4.0744
3	0	0	8	0	12	1	3	2	8	2.0999
3	1	1	2	120	13	4	6	1	1	2.3664
3	0	1	2	0	4	3	6	1	53	3.0161
3	0	0	2	120	15	6	4	2	45	3.3327
3	0	1	8	120	8	5	5	2	31	3.616
3	1	0	8	0	16	5	5	2	17	2.9662
3	0	0	4	60	7	6	6	2	12	2.8663
3	1	0	6	120	8	3	3	2	25	3.7076
3	0	0	2	0	15	6	4	2	7	2.6496
3	0	0	8	30	13	6	2	2	50	2.9246
3	0	0	8	15	12	3	5	2	36	2.9662
3	0	0	4	60	4	3	4	1	13	3.6409
3	0	1	2	120	6	5	6	2	1	2.7079
3	1	0	2	0	14	5	2	1	52	2.7913
3	1	0	8	60	16	3	3	2	19	2.3913
3	0	1	4	30	8	5	2	2	11	2.708
3	1	0	4	60	5	4	1	2	49	2.2497
3	1	1	4	60	12	3	5	1	19	3.1577
3	1	0	8	0	5	2	2	2	1	4.2075
3	0	1	8	30	11	4	1	1	42	3.7076
3	1	0	2	120	14	5	4	2	22	2.4163
3	0	0	4	15	6	1	5	1	6	3.3078
3	1	1	2	0	15	6	6	1	49	2.808
3	0	0	4	15	7	2	4	2	40	3.3328
3	0	1	4	30	4	1	3	2	38	2.6913
3	1	0	4	30	4	1	1	1	7	2.283
3	1	0	2	120	5	4	6	2	17	2.6912
3	1	0	8	120	12	1	5	1	1	3.0163
3	1	0	4	120	10	3	3	1	52	3.0328
3	1	0	8	120	4	1	2	2	5	2.7579
3	1	1	4	0	5	6	6	2	37	2.6745
3	0	1	2	120	7	6	4	2	6	2.308
3	0	0	6	60	13	6	5	2	51	2.1915
3	0	0	4	15	15	2	6	1	47	2.2831
3	1	1	2	30	6	1	3	1	48	3.7327
3	1	1	8	15	13	4	1	1	23	2.333
3	1	1	4	15	6	1	2	1	7	2.9161
3	1	1	2	60	1	6	6	2	6	2.208
3	0	0	2	0	3	2	4	1	29	3.291
3	1	0	4	15	16	3	4	1	32	2.183
3	1	1	2	0	5	4	3	2	51	1.7832
3	0	1	4	120	1	2	6	1	49	2.8412
3	1	0	4	120	16	1	2	1	34	2.7829
3	0	0	8	15	4	3	3	1	45	2.6662
3	0	1	4	15	3	6	6	2	19	3.1329
3	1	0	4	15	7	2	1	2	14	3.1661
3	1	0	2	15	11	4	4	2	21	2.8662
3	1	1	2	30	1	4	4	2	54	3.2827
3	1	0	4	30	5	2	2	2	47	3.4578
3	1	1	2	60	5	2	6	2	13	2.8746
3	0	0	8	30	10	3	1	2	19	3.0578
3	0	1	4	30	7	4	2	2	37	2.6829
3	0	1	4	60	13	4	3	1	23	2.8911
3	0	0	8	120	8	5	5	2	1	5.0322
3	1	0	2	15	3	4	3	2	11	3.9158
3	1	0	2	30	16	3	6	2	44	3.3327
3	1	1	2	15	2	3	6	2	40	2.4746
3	0	0	8	60	7	2	5	2	22	3.5493
3	1	0	8	15	5	4	1	2	28	2.3914
3	1	0	8	15	3	2	1	1	39	3.1995
3	0	0	2	0	13	4	3	1	2	3.8077
3	1	1	4	120	11	4	4	2	44	4.1408
3	0	1	8	30	10	3	3	2	18	2.5662
3	0	1	2	15	9	2	2	2	43	3.1911
3	1	1	2	60	14	3	3	2	46	3.5076
3	1	1	6	120	1	4	4	2	31	2.7412
3	1	1	8	120	7	4	1	1	26	2.9911
3	1	1	6	120	8	3	3	2	17	3.491
3	0	0	2	15	2	3	3	2	11	2.0664
3	1	1	6	30	14	5	5	2	17	3.7076
3	0	1	8	60	11	6	6	2	43	3.9826
3	1	0	2	30	6	1	6	2	42	2.6996
3	1	0	6	15	6	3	2	2	29	4.7157
3	1	0	2	15	9	2	5	2	8	2.8412
3	1	0	6	60	5	6	1	2	14	4.2909
3	0	1	4	60	4	3	2	2	34	2.8662
3	0	1	6	60	1	2	1	1	33	2.2498
3	1	0	2	0	11	2	2	2	4	1.8082
3	0	1	2	30	11	6	1	1	42	1.8666
3	0	1	2	0	7	6	6	2	8	2.4332
3	0	0	4	0	3	4	5	1	14	3.8909
3	0	1	4	120	3	4	6	2	27	2.0914
3	0	0	4	60	10	1	1	2	52	2.4579
3	1	1	8	15	3	2	2	2	21	2.758
3	0	0	4	15	8	3	3	2	16	2.6329
3	0	0	6	120	7	2	2	2	36	2.5414
3	1	0	6	30	13	4	5	2	32	3.0745
3	0	0	6	30	15	6	6	2	39	2.4746
3	0	0	6	60	11	4	5	2	30	3.441
3	1	1	6	120	3	6	6	2	56	2.3496
3	0	0	4	60	6	5	2	2	30	3.1327
3	1	0	8	60	11	6	6	2	27	3.3745
3	1	1	2	60	15	4	4	1	53	2.6162
3	0	0	4	60	12	3	6	2	45	2.5413
3	1	0	6	120	11	6	6	1	15	2.558
3	0	0	8	60	11	6	6	2	9	4.2407
3	1	0	6	0	11	6	6	2	7	2.7997
3	0	0	4	120	4	5	1	1	48	2.2913
3	1	1	6	60	13	6	6	2	2	3.4994
3	1	1	8	15	5	4	6	2	9	2.7329
3	0	1	2	60	9	6	4	2	22	2.9994
3	0	1	8	15	15	6	6	2	34	3.1327
3	0	0	8	30	5	6	1	1	14	2.3331
3	1	1	4	0	1	2	4	2	19	3.4327
3	0	0	8	0	4	1	6	2	38	2.3498
3	0	0	2	60	9	6	6	2	30	3.0578
3	1	1	2	0	3	2	3	1	52	2.6746
3	1	1	4	15	9	4	6	1	54	2.9495
3	1	0	4	15	2	5	5	2	21	2.9161
3	1	0	8	120	5	2	1	2	23	3.1995
3	1	0	6	0	7	2	5	1	54	2.4248
3	1	1	8	30	4	5	2	1	54	2.7162
3	1	1	6	60	3	4	3	1	54	2.8746
3	1	0	8	30	1	2	2	2	42	2.3997
3	1	1	6	120	16	3	3	2	40	2.5079
3	1	0	6	15	16	5	2	2	1	2.4746
3	0	0	2	60	15	4	1	1	24	2.7662
3	1	0	6	0	1	4	2	1	37	3.3577
3	0	0	8	15	5	4	2	1	15	2.3663
3	0	1	8	30	1	2	2	2	11	2.7412
3	0	0	2	120	6	5	5	2	10	2.358
3	0	1	4	0	10	3	2	2	4	2.4829
3	0	1	6	15	9	6	6	2	32	3.0245
3	1	0	4	120	12	5	1	2	28	3.2495
3	1	1	6	15	1	6	6	2	9	2.4248
3	1	0	8	0	8	5	5	2	11	3.3993
3	1	1	4	0	3	4	4	2	18	2.7245
3	1	1	4	120	1	2	5	2	43	2.4247
3	1	0	4	0	4	5	1	1	45	2.9411
3	0	1	2	30	16	3	2	1	45	2.3246
3	1	0	6	15	5	2	3	2	41	2.9245
3	1	0	6	0	8	3	2	2	4	2.8995
3	1	1	4	120	5	6	3	2	13	3.2327
3	1	0	6	15	13	2	2	1	46	2.3498
3	0	0	4	120	10	3	3	2	38	3.1744
3	0	1	6	120	16	3	2	2	10	3.2077
3	1	1	2	60	13	2	3	2	40	1.9082
3	1	0	6	60	4	5	6	2	32	2.7996
3	1	1	6	15	16	5	5	2	47	2.6245
3	0	0	6	0	6	1	4	2	47	3.5161
3	0	1	6	0	15	2	2	2	41	3.7576
3	1	1	8	30	2	3	3	2	5	2.7995
3	0	0	6	60	5	6	5	2	40	3.7327
3	0	0	6	30	4	3	1	1	49	2.358
3	1	1	4	60	10	1	5	1	52	2.6164
3	0	0	6	60	4	5	6	2	35	3.2328
3	1	0	2	60	4	1	3	1	5	2.183
3	0	0	2	15	11	4	1	1	42	2.9245
3	1	0	8	120	8	5	4	1	37	2.7245
3	0	1	4	30	15	4	5	1	16	2.3496
3	1	1	6	60	4	5	2	1	55	2.7995
3	0	0	6	15	15	4	4	2	44	3.6242
3	0	1	2	15	16	1	2	2	41	2.4829
3	0	0	4	60	5	4	5	2	13	2.8495
3	1	1	2	0	14	5	5	2	48	4.7822
3	1	0	8	30	11	4	4	2	34	2.9661
3	0	1	2	60	7	4	3	2	44	3.2744
3	1	1	6	15	12	1	1	2	3	2.4579
3	0	0	4	30	4	1	3	2	10	2.6497
3	1	0	4	15	3	6	5	2	21	3.0578
3	0	1	8	60	15	2	2	2	52	2.7413
3	1	1	8	15	2	1	1	2	47	4.3658
3	0	0	4	0	12	5	5	2	5	3.0744
3	1	0	2	120	13	4	4	2	3	2.5329
3	1	0	2	60	7	4	2	2	4	2.7662
3	1	0	8	120	15	4	5	2	20	3.7409
3	0	1	8	0	14	3	3	2	51	2.5163
3	0	0	6	30	10	1	1	2	6	2.2831
3	0	0	8	15	15	6	6	2	14	3.6909
3	0	0	2	60	14	3	6	1	45	2.2334
3	0	1	8	120	7	4	6	1	2	2.6162
3	0	0	8	0	5	2	2	1	13	3.2328
3	0	1	2	30	10	5	3	1	50	2.1747
3	0	1	2	60	6	3	4	1	25	3.1327
3	0	1	4	15	6	1	5	2	24	2.8078
3	1	1	8	60	10	5	5	2	33	2.5912
3	1	0	8	60	3	6	6	2	15	3.0745
3	1	0	6	60	12	5	2	2	40	3.2411
3	0	0	4	30	16	5	2	2	15	2.2498
3	1	0	8	30	4	5	4	2	25	3.3577
3	1	0	2	0	3	2	4	1	38	3.3161
3	0	1	2	120	4	3	6	1	55	2.433
3	1	0	8	0	15	4	4	2	51	3.1744
3	1	0	8	120	9	6	6	2	33	2.6996
3	1	0	4	60	2	1	1	2	56	2.2082
3	0	0	6	30	6	5	2	1	1	3.2078
3	1	1	4	120	12	5	5	1	44	3.0828
3	0	1	6	120	11	6	6	2	53	2.2917
3	1	0	2	0	2	1	6	2	26	2.0498
3	1	0	2	60	13	2	1	1	50	2.6412
3	1	0	2	15	8	1	5	1	4	2.6497
3	0	1	2	0	3	2	4	2	15	3.3161
3	1	0	8	30	13	6	5	1	54	3.0079
3	1	1	6	0	14	1	6	1	20	2.2164
3	1	1	6	0	6	1	3	1	50	3.7743
3	0	1	4	60	6	5	5	1	9	2.5664
3	0	1	6	60	10	3	3	2	48	2.8745
3	0	0	6	0	10	5	5	2	34	2.8078
3	1	0	4	120	11	4	4	2	32	2.2747
3	1	0	4	60	6	5	2	1	23	2.6495
3	0	0	4	60	13	4	1	2	51	3.6576
3	1	1	2	30	10	5	1	1	52	3.2744
3	0	0	2	120	5	4	6	2	41	2.2164
3	0	0	6	30	12	3	3	2	9	2.433
3	0	1	2	120	15	6	6	2	25	2.9828
3	0	1	6	60	12	5	5	2	48	4.1324
3	0	1	6	15	6	3	1	1	5	4.0658
3	0	0	4	120	1	2	6	1	2	3.2994
3	0	1	8	0	12	1	2	1	33	2.9913
3	0	1	2	15	10	3	5	1	24	2.2663
3	0	1	2	120	10	1	1	1	10	1.7583
3	0	1	6	60	8	1	4	1	2	2.1331
3	1	1	8	0	15	4	4	1	42	3.1077
3	0	0	6	120	14	1	1	1	9	2.7746
3	0	0	4	120	12	5	2	2	22	3.1579
3	0	1	8	30	16	1	2	2	11	2.6664
3	0	1	4	0	5	6	1	1	44	3.0996
3	1	0	4	120	1	2	4	2	43	4.8489
3	1	1	2	30	7	2	4	2	25	2.2581
3	1	0	2	30	11	6	5	2	46	2.1747
3	0	1	2	15	3	4	6	1	54	2.5496
3	1	1	2	60	16	5	2	1	37	3.6326
3	0	1	4	0	16	1	6	2	38	2.9496
3	0	0	6	120	6	1	5	2	47	1.9249
3	0	1	2	30	1	4	6	2	8	1.7998
3	1	1	2	60	9	6	5	2	23	2.0499
3	0	0	4	30	15	4	5	2	4	3.8409
3	1	1	4	15	8	3	4	1	29	2.9911
3	0	0	8	30	4	5	2	1	7	2.408
3	1	0	6	30	14	5	4	2	31	2.8079
3	1	0	8	0	4	1	1	2	26	2.3998
3	0	0	2	60	1	6	2	2	18	2.658
3	0	1	8	60	9	4	4	1	44	1.9498
3	1	1	4	30	14	3	2	1	31	2.2913
3	1	1	6	15	4	1	5	2	39	2.7245
3	0	0	8	30	3	4	4	2	28	3.8826
3	1	1	2	30	16	3	3	2	36	3.291
3	1	1	4	120	3	4	4	2	36	2.9495
3	0	1	4	15	2	5	5	2	12	3.7242
3	1	1	4	15	2	5	3	2	32	4.1658
3	0	1	6	15	4	1	1	2	6	2.7079
3	1	0	2	0	6	5	4	1	18	2.5996
3	0	0	2	15	4	5	6	2	46	2.5412
3	1	1	8	30	11	4	4	2	31	3.2744
3	1	1	8	30	1	2	1	2	10	3.6243
3	0	0	8	120	14	3	3	2	20	3.3827
3	1	0	6	15	9	6	2	2	19	2.8079
3	1	1	6	30	15	6	6	2	18	3.0828
3	1	1	6	60	16	1	6	1	21	2.5414
3	1	1	4	60	7	6	6	1	29	2.2498
3	0	0	4	120	2	3	5	2	1	2.6829
3	0	0	8	0	13	2	4	2	10	3.316
3	0	1	6	120	2	5	1	2	8	3.3077
3	1	1	8	30	8	1	2	2	23	1.9164
3	1	0	6	30	5	4	4	1	12	4.4158
3	1	1	2	15	1	2	2	1	29	3.1577
3	1	1	4	60	5	4	5	1	15	3.0828
3	1	1	6	60	1	2	2	1	6	3.2661
3	0	0	6	15	7	4	1	2	51	3.666
3	0	1	6	15	13	2	2	2	43	3.2244
3	1	0	2	60	15	4	5	1	31	2.8745
3	0	1	2	30	3	6	3	1	28	2.8662
3	1	1	8	0	13	2	2	1	15	2.0915
3	0	0	8	60	16	3	5	1	4	2.4913
3	0	0	8	15	14	5	5	2	44	3.6576
3	1	0	4	15	14	1	1	2	21	14.205
3	0	1	4	15	9	4	6	2	51	2.6746
3	0	1	4	0	8	1	4	2	4	2.8995
3	0	0	2	15	1	2	4	2	34	2.9912
3	1	0	4	0	16	1	2	2	56	2.6664
3	0	1	8	15	4	3	4	2	55	2.3496
3	0	0	4	30	14	3	3	2	34	2.0248
3	1	0	6	0	3	6	1	2	22	2.2747
3	0	0	6	30	2	1	4	2	9	3.0996
3	0	0	2	30	9	4	5	1	17	2.8412
3	0	0	2	15	5	6	2	2	20	2.4664
3	0	1	4	0	3	4	6	2	55	2.6162
3	1	0	4	30	12	1	2	2	11	3.5744
3	0	0	6	60	1	2	2	2	56	2.9413
3	0	1	6	15	8	5	5	2	54	3.8825
3	0	0	8	120	4	1	2	2	21	9.5226
3	0	0	8	30	16	1	6	1	23	2.4996
3	0	0	2	60	6	3	4	1	35	2.6995
3	0	1	2	60	5	2	1	1	21	2.5247
3	0	1	2	0	13	4	3	1	52	2.5163
3	0	1	4	120	16	1	4	1	53	4.1159
3	0	0	4	120	3	4	3	2	19	2.5163
3	0	0	6	15	8	5	5	2	9	2.6829
3	1	1	6	15	6	3	3	2	43	3.1078
3	1	0	4	30	15	4	2	2	29	2.4163
3	1	0	4	0	1	2	1	1	53	3.5494
3	1	0	6	120	1	4	4	2	55	2.2414
3	0	1	8	0	9	6	5	2	36	3.3828
3	1	1	8	60	8	3	3	2	13	3.0828
3	0	0	8	0	7	4	3	2	10	2.7162
3	0	1	4	60	12	3	6	2	35	4.1408
3	0	1	6	60	13	6	2	2	54	2.2332
3	1	0	6	15	1	6	2	1	22	3.1744
3	1	0	6	15	8	5	1	1	54	6.3818
3	1	1	2	30	9	4	6	2	23	2.8578
3	1	1	8	120	16	5	5	2	16	2.8578
3	0	0	6	120	3	6	4	2	14	2.4246
3	0	1	8	60	16	3	3	2	27	2.7412
3	1	0	4	30	1	6	6	2	19	3.0496
3	0	0	2	15	16	1	4	1	6	3.3578
3	0	0	4	15	9	4	1	2	2	4.7407
3	0	0	4	120	8	1	2	2	32	2.1581
3	0	1	8	120	12	1	1	2	52	2.9913
3	1	1	4	60	2	1	2	2	52	3.3662
3	0	0	4	120	16	1	3	2	11	2.2332
3	0	0	8	120	16	5	5	2	34	2.283
3	1	1	8	15	6	5	4	2	47	3.8075
3	1	1	2	15	11	4	4	2	25	2.6829
3	0	1	8	30	4	5	4	2	46	3.2327
3	1	1	4	0	16	1	5	2	55	3.9242
3	0	1	2	120	2	1	2	2	8	2.9496
3	1	0	6	15	4	1	5	2	56	3.2245
3	1	1	8	30	13	6	6	2	19	3.0994
3	0	1	8	15	13	4	4	2	3	2.9079
3	1	1	2	60	8	5	4	2	54	2.8662
3	1	1	8	0	16	5	5	2	17	3.0828
3	0	0	2	0	6	5	4	2	53	3.0495
3	0	1	4	15	8	3	2	2	40	3.3994
3	0	0	4	0	4	5	5	2	33	2.5246
3	1	1	8	30	5	6	5	2	32	3.7494
3	1	0	8	120	6	3	3	2	17	2.6329
3	0	0	6	15	12	1	6	2	5	2.358
3	1	0	4	120	2	3	2	2	25	2.5413
3	0	0	6	15	14	3	3	2	3	2.2413
3	0	0	8	30	9	2	2	2	40	3.3828
3	0	1	8	120	13	2	2	2	31	3.2828
3	1	1	4	15	11	6	6	2	11	2.7746
3	1	1	6	30	2	1	3	2	50	3.4328
3	1	0	6	120	9	4	5	2	38	2.9495
3	0	0	6	0	15	2	2	2	53	3.791
3	1	1	8	120	5	2	1	1	30	3.0496
3	0	1	2	30	2	5	4	1	54	2.8995
3	1	1	8	30	3	4	4	2	17	3.4076
3	0	0	8	60	8	3	3	2	48	3.1494
3	0	1	2	30	9	4	4	1	49	3.9078
3	1	0	8	60	6	1	5	1	2	3.366
3	1	0	6	0	2	5	5	2	42	3.3327
3	0	1	2	60	4	1	6	2	8	2.908
3	0	1	2	120	14	5	2	2	52	2.7912
3	0	1	4	120	10	3	1	2	14	2.4579
3	0	0	2	15	8	1	5	1	12	2.8995
3	1	1	4	60	13	4	5	2	44	2.6663
3	0	1	2	60	12	1	6	2	46	2.3331
3	0	1	8	15	14	5	5	1	54	2.7579
3	1	1	4	60	15	6	6	2	43	3.1078
3	1	1	8	0	4	1	2	1	53	3.716
3	1	0	4	30	14	3	5	1	55	2.4663
3	1	0	2	60	16	5	5	2	54	3.1077
3	0	0	4	120	5	6	5	1	37	3.3577
3	1	1	4	60	4	3	4	2	19	2.5996
3	0	0	8	60	14	1	1	2	17	3.6077
3	1	1	2	120	14	5	6	2	10	2.5746
3	1	1	4	120	10	3	2	2	20	2.4579
3	0	0	2	120	12	3	2	2	1	2.2747
3	1	1	2	15	13	6	6	2	19	3.0912
3	1	0	2	120	12	3	4	2	13	2.7995
3	0	0	2	15	12	5	4	1	55	4.999
3	0	1	2	15	12	5	2	1	17	2.6579
3	0	0	6	15	16	5	4	1	27	2.4996
3	0	1	4	15	1	4	5	2	2	2.7745
3	1	1	2	120	6	5	6	1	55	3.2827
3	1	1	6	0	1	4	5	2	7	2.8328
3	1	1	2	15	5	6	4	2	6	2.6163
3	1	1	4	120	2	3	3	2	26	2.7079
3	0	1	6	30	13	4	4	1	8	3.3493
3	0	0	8	60	10	5	2	1	33	3.541
3	1	0	4	0	12	5	5	2	41	2.7162
3	1	1	6	120	6	1	2	2	8	3.4411
3	1	1	2	0	4	3	5	2	30	2.4414
3	1	1	2	120	12	3	4	2	35	2.6829
3	1	1	6	60	11	4	1	2	10	2.5746
3	1	1	8	30	16	1	1	2	35	2.7247
3	0	0	2	120	14	5	2	2	38	2.1331
3	1	0	4	60	13	4	5	1	26	3.5826
3	1	0	8	60	10	5	2	1	21	2.8412
3	1	0	4	15	9	4	5	2	9	3.666
3	1	0	6	0	14	1	1	2	44	2.9578
3	0	1	8	60	7	2	5	2	39	2.7996
3	0	0	4	60	11	2	4	1	50	2.4748
3	0	1	8	60	14	1	6	1	45	2.3581
3	1	0	2	0	13	4	2	1	30	3.0078
3	1	0	8	60	14	1	1	1	35	2.2664
3	1	0	6	0	15	2	2	2	32	4.0992
3	1	1	8	60	16	3	3	2	27	3.5326
3	1	0	2	0	12	3	3	1	27	2.358
3	1	1	8	15	12	3	2	1	18	2.5579
3	1	1	6	120	10	5	5	2	29	3.2994
3	1	1	2	0	10	1	2	2	19	2.4331
3	1	1	6	60	12	5	5	1	21	3.341
3	0	0	6	60	2	3	3	2	20	3.0078
3	0	0	6	30	3	2	2	2	24	3.0994
3	1	1	6	0	15	2	2	2	50	3.666
3	1	0	6	30	3	2	3	2	8	2.6497
3	1	1	6	30	6	5	5	2	7	3.616
3	0	0	2	0	12	3	1	2	3	2.6412
3	1	0	8	15	15	6	6	2	52	2.7246
3	0	1	8	120	14	3	5	2	41	2.6745
3	1	0	6	30	15	6	6	2	28	2.8078
3	1	1	8	120	9	6	6	2	26	3.5328
3	0	0	2	60	13	2	4	2	42	3.0912
3	1	0	8	0	1	6	6	2	25	4.0659
3	0	0	4	15	11	6	1	2	36	2.9079
3	0	1	2	120	5	4	6	2	26	2.7745
3	0	1	6	60	9	2	2	2	50	2.7413
3	0	0	4	30	1	6	6	2	7	2.708
3	1	0	4	15	15	2	4	2	10	3.1661
3	1	0	2	60	9	6	1	2	34	2.7996
3	1	0	2	120	2	1	4	2	15	3.1328
3	1	0	8	0	13	2	1	2	46	2.9079
3	1	1	8	15	14	5	5	1	55	3.9492
3	1	1	4	30	13	2	2	2	33	3.2329
3	1	1	6	0	9	4	4	2	28	2.658
3	0	0	4	0	13	6	3	2	45	3.9492
3	1	1	4	0	12	5	1	1	40	3.0411
3	0	1	2	60	1	6	6	2	49	2.5747
3	1	1	6	0	10	5	5	2	39	7.9063
3	1	1	2	120	2	1	1	2	41	3.3827
3	1	1	6	15	5	2	4	2	6	2.1415
3	1	1	4	15	16	3	3	2	46	3.8332
3	1	1	2	30	8	3	5	1	40	2.9328
3	0	0	6	120	15	2	2	2	10	2.8745
3	1	0	8	60	9	4	4	2	6	3.3244
3	1	0	2	15	10	3	2	2	35	3.5493
3	1	1	2	60	7	4	3	1	12	2.8912
3	1	0	2	120	11	2	6	2	40	2.8912
3	1	1	8	60	3	6	5	2	55	3.0661
3	0	1	4	120	9	2	6	2	26	2.5917
3	0	1	8	30	13	6	6	2	37	3.1911
3	0	0	6	0	14	1	1	1	45	3.5826
3	0	0	2	0	4	3	1	2	32	2.1498
3	0	1	2	120	13	4	2	2	53	2.483
3	1	1	4	30	6	3	3	2	46	2.8578
3	1	0	2	0	15	6	6	2	21	3.2161
3	0	0	8	0	15	4	4	2	56	3.391
3	1	1	6	15	13	2	2	2	28	3.2245
3	1	0	8	15	2	1	1	2	8	4.0076
3	0	0	8	0	14	3	3	2	40	3.3244
3	1	1	2	0	12	3	6	2	27	3.316
3	0	1	8	15	2	1	5	1	11	3.3995
3	0	1	8	15	12	3	5	2	42	3.1911
3	1	1	8	60	7	2	2	2	33	2.8079
3	1	1	4	60	11	2	3	2	36	3.8743
3	1	1	2	120	15	6	4	2	2	2.4996
3	0	0	2	0	2	1	2	2	32	3.1078
3	1	0	2	30	9	4	6	1	39	2.283
3	0	1	8	120	4	1	1	1	25	2.7163
3	0	1	2	0	2	1	4	2	43	2.9079
3	1	0	4	0	9	2	2	2	28	2.4331
3	1	0	2	30	7	2	5	2	32	3.1995
3	0	0	2	60	12	1	1	1	17	1.8666
3	0	1	6	30	7	6	6	2	35	2.1582
3	1	0	6	60	3	4	5	2	39	2.3746
3	0	1	6	0	11	6	6	2	38	3.0662
3	0	0	8	15	3	2	2	2	5	2.783
3	0	1	4	0	1	2	1	2	22	3.3328
3	0	0	6	120	10	5	5	2	26	2.8579
3	0	0	6	60	9	2	1	2	43	2.6664
3	0	1	8	15	7	6	6	2	20	3.2245
3	0	1	4	60	11	2	2	2	4	2.8578
3	0	1	6	30	10	1	1	2	56	3.5659
3	1	0	8	15	4	3	5	1	53	2.6246
3	0	1	8	60	1	4	2	1	38	4.9572
3	0	1	6	15	5	2	5	2	24	2.6747
3	0	1	6	120	14	1	6	2	31	4.0575
3	0	0	2	30	7	2	6	2	42	2.633
3	1	0	8	15	7	6	6	2	36	3.3744
3	0	1	6	120	6	1	1	2	34	3.5576
3	1	0	8	120	13	2	2	2	21	3.3412
3	0	1	8	120	16	5	5	2	28	3.0662
3	0	1	6	60	16	1	1	2	49	2.6164
3	1	1	4	15	14	1	2	2	24	4.1826
3	0	1	4	120	2	3	3	2	19	2.3247
3	0	0	8	60	6	1	5	1	9	2.9161
3	0	1	6	0	9	4	3	2	49	2.8995
3	1	1	4	0	4	5	2	1	35	2.5663
3	0	1	4	15	7	2	5	1	13	2.2498
3	1	1	2	120	11	2	6	2	3	2.6912
3	0	0	8	120	7	4	4	2	25	3.4993
3	0	1	4	30	6	3	3	2	13	3.7242
3	1	1	6	0	2	5	5	2	25	3.2244
3	1	0	6	60	1	2	2	2	37	2.3913
3	1	1	8	15	15	6	6	2	41	2.6164
3	0	1	8	30	2	3	5	1	22	2.5912
3	0	1	4	60	7	6	6	2	24	3.8159
3	1	1	8	0	8	5	2	2	37	3.3328
3	1	0	8	30	16	1	1	2	41	2.7079
3	0	0	6	30	13	4	2	2	27	2.9661
3	0	1	4	0	12	5	5	2	11	2.8829
3	0	0	2	30	14	1	4	1	2	2.733
3	0	1	8	0	13	2	2	2	23	2.9995
3	1	0	4	15	6	1	5	2	8	2.8496
3	0	0	8	30	2	3	2	2	10	3.6077
3	1	0	2	0	4	3	3	2	1	2.4746
3	0	1	8	120	5	2	4	2	47	2.7413
3	0	0	2	30	10	5	2	2	52	2.7662
3	1	1	6	60	5	6	2	2	36	2.4496
3	0	0	4	15	16	3	3	2	49	2.583
3	0	0	6	0	3	6	6	2	18	2.6914
3	0	0	8	30	1	2	5	2	27	2.833
3	0	0	8	60	2	5	6	2	46	2.9329
3	1	1	4	0	9	2	2	2	37	2.8661
3	1	0	2	30	8	3	1	1	22	4.0409
3	0	0	8	60	3	6	6	2	37	2.1498
3	0	0	2	30	16	3	4	2	31	3.1911
3	0	0	2	0	5	4	3	1	27	3.0661
3	1	0	4	60	11	2	5	1	35	3.291
3	0	0	4	15	3	6	6	2	42	2.6579
3	1	1	2	120	4	3	4	2	43	3.5076
3	0	1	4	30	9	6	6	2	30	2.2164
3	1	1	6	15	9	6	1	1	19	2.3248
3	0	1	8	15	11	2	4	2	32	3.541
3	1	0	4	0	5	6	4	1	8	1.8999
3	0	0	4	60	2	1	2	1	19	1.8416
3	0	0	4	30	9	6	6	2	19	2.0414
3	0	1	2	30	14	1	4	2	51	2.6664
3	0	0	8	15	6	5	2	2	13	3.3328
3	1	1	2	30	3	6	6	2	42	2.5164
3	1	0	8	120	14	3	3	2	11	2.9078
3	1	0	6	120	15	2	2	2	35	2.6746
3	1	0	6	60	2	3	3	2	16	2.7579
3	1	0	8	120	1	6	6	2	14	2.3581
3	1	0	6	30	12	3	1	1	31	2.6079
3	1	1	2	120	7	6	1	1	18	3.1494
3	0	1	4	30	14	3	3	2	21	2.9828
3	1	0	6	0	16	3	3	2	40	2.4746
3	1	1	2	30	14	1	5	1	30	3.3245
3	0	1	2	60	16	5	6	1	56	2.8162
3	1	1	4	30	15	4	3	2	48	2.7495
3	1	0	4	0	2	3	3	2	11	3.0827
3	0	1	4	60	14	5	4	2	27	2.7247
3	1	1	6	30	7	6	2	1	45	2.9246
3	1	0	2	120	6	5	5	2	14	2.608
3	1	1	6	0	11	6	2	1	9	3.1162
3	1	0	8	30	9	2	2	2	50	2.9579
3	1	1	4	30	4	1	1	2	45	3.0162
3	0	1	6	15	16	5	5	2	25	4.0909
3	0	0	8	120	12	1	1	2	6	4.1576
3	0	1	2	30	15	2	5	2	51	2.6745
3	0	1	6	15	15	4	4	2	29	2.5579
3	0	1	4	30	12	1	4	2	27	3.0412
3	1	0	4	120	9	2	2	2	17	3.5744
3	0	0	4	60	3	2	5	2	9	2.6912
3	0	1	2	120	11	2	3	2	28	2.7663
3	1	0	2	60	14	3	2	2	46	2.5829
3	1	1	4	30	7	4	1	2	36	3.1078
3	1	0	8	30	2	3	3	2	33	2.433
3	0	1	6	15	1	6	6	2	24	3.2578
3	0	1	8	60	10	5	5	2	18	3.3994
3	0	1	8	30	5	6	6	2	26	3.2743
3	0	1	2	120	12	3	4	2	41	3.5836
3	0	1	8	0	15	4	4	2	28	2.6912
3	1	0	2	120	10	1	4	2	15	2.3246
3	1	0	6	15	7	4	1	2	8	2.4497
3	1	1	6	60	8	1	1	2	50	2.2415
3	0	0	8	15	2	1	5	2	29	3.1745
3	0	1	8	0	7	4	4	2	25	2.9161
3	1	0	8	0	9	6	6	2	12	2.608
3	1	0	2	0	5	4	2	2	20	2.9828
3	1	1	4	30	8	5	5	2	51	4.649
3	0	0	2	120	13	4	4	2	4	3.1661
3	1	1	6	120	9	4	4	2	25	2.8328
3	0	0	8	120	5	2	4	2	38	3.7827
3	1	1	8	15	7	6	6	2	15	3.0246
3	0	0	4	120	11	4	2	2	50	3.0661
3	1	0	8	60	8	3	3	2	21	2.7079
3	1	1	4	120	13	6	6	2	53	2.8078
3	1	0	8	30	5	6	6	2	30	3.3743
3	0	1	4	0	4	5	4	2	10	3.0412
3	0	0	6	15	5	2	3	2	27	3.2494
3	0	1	4	0	11	4	1	2	3	2.9995
3	1	0	2	60	1	6	4	2	51	3.0746
3	0	0	8	15	11	2	6	2	42	3.3661
3	1	1	8	30	12	5	5	2	23	3.1578
3	0	1	6	0	3	6	4	2	40	2.6995
3	0	0	4	0	9	2	1	2	50	3.1494
3	1	0	8	0	6	3	3	2	16	2.7496
3	0	1	6	60	5	6	6	2	13	3.491
3	0	1	8	0	8	5	2	2	5	3.0662
3	0	1	4	60	2	1	1	1	15	3.1079
3	1	1	4	120	8	1	4	2	29	2.5247
3	0	1	2	0	5	4	5	2	29	2.9412
3	0	1	6	0	16	3	3	2	49	3.3327
3	0	0	8	60	9	4	4	2	33	3.4826
3	0	1	8	0	1	6	5	2	45	3.3327
3	0	0	6	120	9	4	4	2	36	3.4161
3	0	0	4	60	14	5	1	2	25	3.3161
3	0	1	6	0	7	2	2	2	19	3.991
3	1	1	8	15	10	1	1	2	25	3.3911
3	1	1	8	60	14	1	1	2	38	3.2911
3	0	1	6	0	2	5	4	1	30	3.241
3	0	0	6	30	14	5	5	1	47	2.7579
3	0	1	6	60	4	5	5	2	12	2.4414
3	0	0	6	0	7	2	2	2	5	2.5747
3	0	1	8	0	16	5	5	2	28	2.6829
3	0	1	4	30	13	2	1	1	44	4.2324
3	1	1	2	15	10	3	3	1	12	2.258
3	0	0	2	60	7	4	1	2	45	2.3663
3	1	1	8	120	1	6	6	2	38	3.4743
3	1	0	4	15	8	3	3	2	24	2.5496
3	1	1	8	60	6	1	6	2	39	3.9826
3	0	1	8	120	6	3	1	1	55	2.6746
3	0	0	2	120	3	2	2	1	4	2.7662
3	0	0	4	120	9	2	2	2	36	2.4914
3	0	1	6	0	1	4	5	2	30	2.6412
3	1	0	8	15	14	5	6	1	46	2.5246
3	0	0	4	0	10	3	4	2	53	3.8575
3	0	1	6	120	7	2	5	1	3	2.5912
3	1	1	6	60	2	3	2	2	38	3.4744
3	1	0	2	60	6	3	1	1	50	2.7079
3	0	1	6	60	3	4	4	2	3	2.458
3	1	1	8	30	9	2	2	2	34	2.8829
3	0	1	4	120	12	5	5	2	5	2.8329
3	0	1	2	60	8	5	3	1	1	2.7913
3	1	1	6	30	10	1	2	2	7	3.8493
3	0	0	6	120	11	6	6	2	11	3.4245
3	0	0	4	30	5	2	2	2	18	2.8996
3	1	1	4	60	14	5	5	2	23	3.0495
3	1	1	8	120	4	1	2	2	8	4.3242
3	1	1	8	60	11	6	1	2	16	2.5413
3	0	0	4	15	14	1	4	2	29	2.7497
3	0	0	6	120	16	3	3	2	12	2.9411
3	0	1	8	60	3	6	6	2	38	2.7579
3	0	1	4	15	16	3	3	2	48	3.1077
3	0	1	4	30	16	5	5	2	12	3.3577
3	0	0	6	0	2	5	5	2	49	2.3996
3	1	0	6	30	6	5	1	2	9	3.6243
3	1	1	8	0	1	6	6	2	49	3.9076
3	1	1	8	120	6	3	5	2	6	2.6829
3	1	0	8	60	7	2	2	2	25	2.6579
3	1	1	6	15	15	4	4	2	48	3.1745
3	1	1	8	120	14	3	3	2	22	2.4912
3	0	0	8	15	10	1	1	2	37	2.408
3	0	1	6	120	8	3	3	2	17	2.7745
3	0	1	6	30	4	3	4	1	20	3.3327
3	0	0	2	60	16	5	5	1	14	2.4996
3	1	0	6	0	9	4	4	2	32	2.333
3	1	0	8	120	16	5	5	2	16	3.1244
3	0	0	4	30	13	2	5	2	7	3.6493
3	0	0	2	0	14	5	5	2	23	2.7412
3	0	1	2	15	5	6	6	2	24	3.1661
3	1	0	8	0	7	4	2	2	26	3.266
3	0	0	8	60	15	2	2	2	47	2.5913
3	1	1	6	30	5	4	1	2	25	2.6163
3	0	1	2	15	1	2	4	1	56	2.7996
3	0	0	8	120	9	6	6	2	34	2.858
3	1	0	6	120	6	1	5	1	13	3.2412
3	1	1	2	60	12	1	2	2	12	2.383
3	1	0	6	60	9	2	3	2	18	2.8745
3	0	1	4	15	14	1	5	1	56	3.2828
3	1	1	8	15	11	2	2	2	13	2.908
3	0	1	6	30	2	1	1	1	48	2.4331
3	0	1	4	0	2	3	3	2	26	3.2494
3	1	1	6	120	2	5	4	2	31	2.6997
3	1	1	6	60	10	3	5	1	38	2.8495
3	1	0	6	60	16	1	5	2	15	4.1575
4	0	1	8	0	16	5	5	2	55	3.0078
4	0	0	2	60	16	5	6	1	34	2.6664
4	0	0	2	60	15	4	4	1	39	1.9914
4	1	1	6	0	10	5	4	1	29	2.8995
4	1	0	4	60	12	3	5	1	12	4.4407
4	1	0	4	120	5	6	5	1	40	3.841
4	0	1	2	15	8	1	4	1	10	3.3494
4	1	1	4	120	11	4	4	1	52	3.4077
4	0	0	8	30	2	3	3	2	24	3.591
4	0	1	6	0	6	1	2	1	4	2.7745
4	1	1	4	0	5	6	5	1	30	3.966
4	0	1	4	60	6	5	6	1	49	3.6826
4	0	1	4	0	11	4	4	1	35	3.0328
4	0	1	2	0	15	6	3	1	25	2.8412
4	1	0	6	15	1	6	6	2	25	3.4078
4	0	1	8	15	12	3	2	1	27	3.0412
4	1	0	2	30	6	1	6	1	34	3.3577
4	0	1	6	15	15	4	4	2	50	3.1495
4	1	0	6	0	16	3	3	2	31	3.4827
4	0	0	8	120	15	4	4	1	49	3.1244
4	0	0	6	60	13	6	6	2	33	2.8912
4	0	0	2	0	10	1	6	1	33	2.7913
4	1	1	4	30	16	5	4	2	51	2.4246
4	1	0	4	0	12	5	5	1	37	3.366
4	0	1	6	60	3	4	4	1	18	2.258
4	0	1	4	15	16	3	3	2	32	3.7242
4	0	0	6	15	9	6	4	1	43	3.4826
4	1	0	2	0	12	3	6	1	41	2.383
4	0	0	2	120	10	1	5	1	28	3.2079
4	1	1	4	60	11	2	4	1	1	3.1578
4	0	1	8	120	4	1	1	1	22	2.3415
4	1	1	6	15	7	4	4	1	32	2.608
4	0	1	4	0	2	3	2	1	25	4.0575
4	0	0	2	0	2	1	3	1	27	2.2248
4	0	1	6	120	6	1	5	1	7	3.3495
4	1	0	4	0	11	4	3	1	43	2.0664
4	1	1	8	120	16	5	5	2	13	3.1745
4	1	1	2	30	10	5	5	1	43	2.8662
4	1	1	2	120	7	6	4	1	35	2.8828
4	1	0	8	30	16	1	1	2	56	3.4578
4	0	0	4	0	9	2	3	1	36	2.0582
4	1	1	2	120	6	5	4	1	14	3.6993
4	1	0	4	30	6	3	2	1	42	2.8495
4	0	1	2	120	11	2	3	1	14	2.8412
4	0	1	2	15	12	5	4	1	55	2.7496
4	0	1	8	60	2	5	5	1	9	3.7743
4	1	1	6	120	15	2	5	1	2	2.9495
4	0	0	6	0	1	4	6	1	1	2.4997
4	0	1	4	60	7	6	2	1	51	2.1081
4	0	0	4	30	9	6	2	1	49	2.0997
4	1	1	6	120	8	3	6	1	1	2.2914
4	1	1	8	60	2	5	5	2	52	2.9078
4	0	0	4	15	15	2	5	1	26	3.0828
4	1	1	4	30	13	2	5	1	23	3.2994
4	1	0	2	60	1	6	6	1	12	2.7663
4	1	1	4	60	4	3	6	1	56	3.2661
4	0	1	6	30	2	1	6	1	23	2.8662
4	0	0	8	15	3	2	5	1	29	2.5914
4	0	1	6	60	8	1	2	1	47	2.433
4	1	0	8	120	15	4	5	2	32	3.6409
4	1	0	4	30	14	3	4	1	2	2.208
4	1	1	6	120	3	6	5	2	10	2.0665
4	1	0	6	120	9	4	4	2	7	2.7662
4	0	0	8	0	1	6	6	2	6	2.5997
4	0	0	6	120	11	6	5	1	28	3.1161
4	0	0	2	15	9	2	6	1	50	2.1831
4	0	0	2	0	3	2	5	1	7	2.8079
4	1	1	6	30	7	6	6	1	54	2.8412
4	1	0	6	120	11	6	3	1	10	2.3331
4	0	1	6	15	9	6	2	1	9	2.1665
4	0	0	8	0	9	6	6	2	25	2.6162
4	0	1	2	120	14	5	6	1	37	2.1914
4	1	0	8	15	13	4	4	2	48	2.2497
4	0	1	2	0	7	6	4	1	24	2.8329
4	0	1	4	120	4	5	5	1	41	3.0244
4	0	1	2	60	14	3	6	1	43	2.2497
4	0	0	4	30	6	3	4	1	28	2.2747
4	0	0	4	0	13	6	6	2	11	2.9995
4	1	0	8	60	1	4	4	2	23	3.0578
4	1	0	6	120	15	2	2	2	50	3.1329
4	1	0	4	15	9	4	4	2	48	3.0412
4	0	1	6	15	5	2	1	1	55	2.7912
4	1	1	4	30	9	6	6	2	2	2.9245
4	1	0	8	120	4	1	6	1	10	2.5996
4	1	0	2	30	9	4	4	1	49	2.3413
4	0	0	4	0	12	5	5	1	27	2.0497
4	0	1	4	0	1	2	2	1	39	2.4997
4	1	0	4	15	15	2	2	2	52	2.883
4	1	1	2	60	4	1	3	1	45	2.2665
4	1	0	8	30	8	1	1	1	20	2.5247
4	1	0	2	0	4	3	3	1	33	2.0331
4	0	0	2	60	5	2	3	1	35	1.9248
4	0	0	8	15	14	5	5	2	42	2.8746
4	1	1	4	60	2	1	3	1	13	2.5413
4	1	1	2	15	16	1	2	1	47	2.7996
4	0	0	6	30	12	3	3	2	56	2.7579
4	1	0	6	60	16	1	1	2	5	3.4327
4	1	1	6	15	4	1	4	1	24	3.0329
4	1	0	4	60	4	3	2	1	24	2.6746
4	0	1	6	60	2	3	2	2	19	2.8912
4	0	0	8	120	16	5	5	2	32	2.6746
4	1	1	6	15	12	1	5	1	33	3.0246
4	1	1	6	30	13	4	4	2	13	3.1744
4	1	1	4	30	1	6	6	1	44	2.383
4	1	0	8	120	7	4	2	1	4	2.3996
4	0	1	2	0	6	5	5	1	54	2.9245
4	0	1	4	30	5	2	2	1	12	2.4748
4	0	0	4	120	8	1	2	1	37	2.0665
4	0	0	6	15	14	3	3	2	14	3.0661
4	0	0	2	0	7	6	3	1	37	1.9832
4	1	0	6	15	13	2	3	1	8	2.9246
4	0	1	4	30	13	2	3	1	34	2.4164
4	0	1	4	120	11	4	3	1	14	3.2327
4	1	1	8	0	5	2	2	2	21	3.0328
4	1	0	4	0	2	3	3	2	41	2.7246
4	0	1	8	60	8	3	3	2	39	2.7412
4	1	1	6	15	13	2	2	1	8	3.2078
4	1	0	8	120	1	6	6	1	4	2.5579
4	0	0	8	30	8	1	5	1	16	2.9663
4	1	0	2	15	12	5	4	1	48	2.8164
4	1	0	8	0	16	5	5	2	25	3.2078
4	1	1	6	30	12	3	2	1	32	2.133
4	0	0	2	120	7	6	3	1	49	2.8662
4	0	0	8	15	11	2	2	2	14	3.441
4	1	0	8	0	1	6	6	2	23	2.3748
4	1	0	2	120	14	5	5	1	52	2.9828
4	1	0	4	60	10	1	3	1	55	2.1665
4	0	1	8	0	7	4	3	1	15	2.6829
4	1	0	2	0	10	1	6	1	23	2.4746
4	1	0	4	15	1	4	5	1	44	3.1828
4	0	1	2	30	16	3	4	1	31	2.1497
4	1	1	8	60	1	4	4	2	42	2.5829
4	0	0	6	120	9	4	4	2	5	2.8078
4	1	1	4	120	13	6	5	2	6	2.308
4	0	1	4	120	12	5	1	1	7	2.433
4	1	0	2	30	3	6	2	1	30	2.0914
4	1	1	6	30	4	3	2	1	16	2.3746
4	0	0	8	60	11	6	5	1	45	2.7828
4	1	1	8	0	7	4	6	1	28	2.7245
4	0	0	4	30	15	4	3	1	27	2.0581
4	1	0	6	0	3	6	3	1	29	2.433
4	0	1	8	0	1	6	6	2	44	2.7497
4	0	0	2	120	3	2	6	1	43	2.9662
4	1	0	2	60	16	5	5	1	42	2.5579
4	0	1	6	30	6	5	3	1	30	2.1081
4	0	1	2	60	16	5	4	1	13	2.6329
4	1	1	8	120	1	6	6	2	4	2.8913
4	0	0	2	120	15	6	6	1	30	2.5163
4	0	1	2	15	9	2	5	1	27	2.7996
4	1	1	6	0	6	1	5	1	5	2.3664
4	1	1	8	15	14	5	5	2	54	2.5747
4	0	1	4	0	5	6	4	1	43	2.1497
4	1	1	6	60	2	3	3	2	3	3.4744
4	0	1	4	0	16	1	2	1	52	2.1666
4	0	0	6	15	5	2	5	1	35	2.558
4	0	1	8	120	7	4	3	1	10	2.1081
4	0	0	2	60	6	3	4	1	35	3.291
4	0	0	8	120	4	1	6	1	22	2.208
4	0	1	4	60	12	3	1	1	4	3.4244
4	0	0	6	60	4	5	6	1	22	2.2414
4	1	1	2	30	7	2	4	1	22	2.0914
4	1	0	6	60	11	4	4	1	42	2.7496
4	1	0	4	15	2	5	3	1	21	2.9911
4	0	1	4	60	15	6	6	2	9	2.4579
4	0	1	8	15	2	1	6	1	39	2.1832
4	0	1	6	30	10	1	1	2	53	2.9829
4	1	1	2	30	2	5	4	1	44	1.9665
4	0	1	4	120	9	2	2	1	21	2.5163
4	1	0	4	120	9	2	2	2	38	3.1078
4	0	1	6	60	5	6	5	1	33	2.1664
4	1	1	4	30	14	3	3	1	4	3.0744
4	0	0	8	15	13	4	4	2	3	3.8659
4	0	0	2	30	15	2	4	1	56	2.0831
4	0	0	4	60	13	4	4	2	35	3.5243
4	0	0	8	30	16	1	5	2	30	2.183
4	1	0	6	60	10	3	3	2	4	2.7162
4	1	1	2	15	3	4	2	1	47	3.0161
4	0	1	4	60	14	5	5	1	15	2.6746
4	1	0	6	60	3	4	5	1	53	2.0914
4	1	1	4	60	13	4	4	1	20	2.6162
4	0	1	4	120	16	1	3	1	26	2.6747
4	1	1	8	15	11	2	2	2	20	2.2664
4	1	1	4	120	9	2	2	2	16	2.1332
4	0	1	2	15	13	6	3	1	34	2.1082
4	0	1	6	15	13	2	1	2	15	2.5579
4	1	1	8	15	7	6	5	1	51	2.5914
4	1	1	2	60	14	3	3	1	47	2.8911
4	1	0	4	0	10	3	3	2	24	2.8412
4	1	0	8	15	6	5	3	1	23	3.341
4	1	0	2	30	10	5	4	1	12	2.333
4	1	1	6	30	15	6	6	2	15	2.7245
4	0	0	2	15	11	4	4	1	53	2.308
4	1	1	6	120	7	2	2	2	17	2.6995
4	0	1	2	15	1	2	3	1	28	1.9498
4	1	0	6	120	2	5	3	1	49	2.9662
4	0	0	2	120	6	5	4	1	51	2.3664
4	1	0	2	15	1	2	6	1	37	2.7996
4	0	1	6	30	13	4	4	2	34	3.1578
4	1	0	2	120	13	4	2	1	35	2.6745
4	0	1	4	60	10	1	4	1	7	2.6579
4	0	0	8	60	9	4	3	1	38	2.8829
4	0	1	2	60	4	1	6	1	12	2.4831
4	0	0	6	15	1	6	6	2	28	2.1749
4	1	1	8	60	16	3	3	2	51	2.9245
4	0	1	2	60	9	6	5	1	5	2.9412
4	1	1	8	0	15	4	4	2	31	2.5163
4	1	0	8	30	13	6	6	2	1	2.2748
4	1	1	4	15	9	4	5	1	27	2.3163
4	0	1	2	15	2	3	5	1	2	2.1997
4	1	0	2	15	3	4	4	1	21	3.2411
4	1	0	4	120	10	3	3	1	1	2.5746
4	0	0	6	60	1	2	4	1	29	2.4913
4	1	0	8	60	6	1	1	1	24	2.3497
4	1	0	4	30	5	2	5	1	52	2.8996
4	0	0	8	120	1	6	6	2	42	3.766
4	1	1	8	15	15	6	6	2	53	3.1911
4	1	1	4	15	3	6	5	1	4	2.2913
4	0	1	8	0	14	3	3	2	56	2.4747
4	1	1	8	0	12	1	3	1	29	2.8996
4	1	1	2	60	6	3	4	1	22	2.5829
4	1	0	4	0	13	6	6	2	52	2.4413
4	0	0	4	60	3	2	5	1	38	2.3413
4	0	1	8	60	1	4	5	2	19	2.6913
4	1	1	6	0	16	3	3	2	45	2.6995
4	0	0	4	120	5	6	6	2	44	2.5329
4	0	1	4	15	8	3	2	2	30	2.7079
4	0	0	8	120	8	5	4	2	35	2.4664
4	0	0	2	0	15	6	2	2	27	2.2082
4	1	1	4	15	8	3	3	2	38	2.8912
4	0	0	4	30	7	4	6	2	16	2.9828
4	1	1	4	0	1	2	5	1	29	2.9079
4	1	0	6	15	12	1	3	1	43	2.2082
4	0	0	6	60	8	1	4	1	31	2.6164
4	0	1	6	15	16	5	5	2	44	2.8578
4	0	1	2	60	12	1	5	1	26	2.2747
4	0	1	4	0	10	3	5	1	37	2.383
4	1	0	2	0	14	5	4	1	46	2.4413
4	0	0	2	0	11	2	5	2	42	2.4581
4	0	0	2	120	2	1	4	1	43	2.658
4	0	1	2	60	6	3	4	1	20	2.7745
4	1	1	6	120	14	1	5	1	10	2.333
4	1	0	6	15	9	6	6	1	54	2.658
4	0	0	8	60	7	2	1	2	19	3.4993
4	0	1	4	60	13	4	2	1	27	3.6077
4	0	0	8	30	5	6	2	1	19	2.8412
4	1	0	8	0	7	4	5	1	6	2.1914
4	1	1	8	0	4	1	2	1	46	2.1998
4	1	1	2	0	2	1	3	1	54	2.0498
4	0	1	8	60	7	2	2	2	30	2.7913
4	1	0	2	120	12	3	3	1	45	2.7246
4	0	1	2	0	13	4	2	1	18	2.7662
4	1	0	6	0	1	4	4	2	18	3.1494
4	1	0	6	60	13	6	6	1	7	2.683
4	1	1	2	120	4	3	4	1	10	2.7829
4	1	1	8	30	12	5	5	2	51	4.524
4	1	1	4	120	8	1	3	1	43	2.2998
4	1	1	6	60	4	5	5	2	17	3.716
4	0	1	2	120	7	6	6	1	44	3.5827
4	1	0	6	120	3	6	6	2	48	3.4578
4	1	1	4	60	6	5	5	1	24	2.8496
4	1	0	6	0	9	4	4	1	20	2.4913
4	0	1	4	15	11	6	4	1	45	2.558
4	0	0	8	15	7	6	5	1	13	3.2161
4	1	1	2	30	15	2	2	1	8	3.0828
4	1	1	6	0	2	5	3	1	15	2.1081
4	1	1	4	30	15	4	5	1	39	2.108
4	1	1	2	15	5	6	4	1	10	2.0331
4	0	1	4	30	9	6	6	2	47	2.4498
4	1	1	4	30	4	1	3	1	10	2.0831
4	1	0	2	30	11	6	6	1	18	2.1081
4	1	0	8	15	4	3	2	2	28	2.9495
4	0	1	4	15	9	4	3	1	37	2.0248
4	1	0	4	60	5	4	3	1	24	3.2077
4	1	0	8	120	5	2	1	1	54	2.7246
4	0	1	4	15	3	6	6	1	41	2.5414
4	0	0	2	30	9	4	4	1	32	2.308
4	1	0	4	30	16	5	5	2	6	3.0161
4	0	0	6	120	6	1	2	1	56	2.508
4	1	0	6	30	10	1	4	1	49	4.0826
4	0	0	8	60	10	5	2	1	53	3.4494
4	0	0	8	15	15	6	6	2	45	2.4413
4	0	0	4	120	3	4	6	1	40	2.5829
4	0	0	2	15	10	3	5	1	34	2.9495
4	1	1	4	120	16	1	2	1	51	2.9161
4	0	0	8	0	13	2	2	1	46	2.4581
4	1	1	4	0	16	1	5	1	11	2.5497
4	1	0	8	15	12	3	3	2	36	4.0159
4	1	0	6	30	6	5	1	1	35	2.8663
4	0	0	6	30	15	6	6	2	41	2.3581
4	1	0	6	15	16	5	5	2	42	2.3081
4	0	1	8	60	6	1	3	2	31	2.7996
4	1	0	4	120	13	6	6	2	31	2.5164
4	0	1	2	30	1	4	5	1	45	3.1078
4	1	0	2	60	4	1	4	1	31	2.5581
4	1	0	2	60	14	3	3	1	25	3.1328
4	0	0	8	15	2	1	4	2	36	2.9829
4	0	0	8	30	10	3	3	2	3	3.0412
4	1	0	6	60	4	5	3	1	3	2.433
4	0	1	6	15	1	6	6	2	1	2.9495
4	1	1	8	30	10	3	3	2	3	2.6995
4	0	1	4	30	12	1	4	1	19	3.3161
4	1	0	8	0	8	5	3	2	35	2.2914
4	0	1	8	30	11	4	4	2	18	2.6579
4	1	1	2	30	3	6	6	1	31	2.1497
4	1	1	4	120	12	5	5	1	22	2.383
4	1	1	2	60	12	1	4	1	42	2.658
4	0	1	6	120	7	2	1	1	16	2.7745
4	1	0	4	0	9	2	2	1	8	3.0163
4	1	1	4	0	8	1	4	1	47	2.2747
4	0	1	2	30	3	6	6	1	3	2.5912
4	0	0	6	0	8	3	2	1	22	3.0494
4	1	0	6	60	12	5	5	1	29	3.4743
4	0	1	4	30	6	3	4	1	11	2.1164
4	0	1	4	120	8	1	4	2	48	4.066
4	0	0	4	120	9	2	6	1	37	2.3247
4	1	1	2	30	1	4	6	1	36	2.7662
4	0	0	4	120	11	4	4	1	38	2.8245
4	0	1	2	120	10	1	3	1	17	2.8913
4	0	1	6	120	14	1	6	1	45	2.6996
4	1	1	8	60	3	6	5	1	14	2.6995
4	0	0	4	120	13	6	3	2	16	2.1164
4	1	0	2	0	7	6	6	1	4	2.3663
4	0	1	2	0	14	5	4	1	37	2.8245
4	0	1	2	15	10	3	3	1	55	2.683
4	0	1	6	60	12	5	4	1	21	3.3827
4	1	0	8	30	5	6	5	1	40	2.308
4	0	0	8	60	1	4	5	2	50	6.74
4	0	1	6	0	9	4	5	1	23	3.2744
4	1	0	2	120	10	1	6	1	22	3.291
4	0	0	4	0	4	5	4	1	44	2.8662
4	1	1	8	120	15	4	5	1	13	3.2327
4	0	0	4	15	1	4	4	1	12	3.2327
4	1	1	4	15	16	3	3	2	30	2.9911
4	0	1	8	15	6	5	2	1	53	3.2161
4	0	0	8	30	1	2	2	2	36	2.9162
4	1	0	8	60	2	5	5	2	50	2.7245
4	1	0	4	120	8	1	2	1	47	2.783
4	0	1	2	120	5	4	4	1	41	2.9329
4	1	1	6	60	12	5	5	2	14	2.8245
4	1	0	6	30	13	4	4	1	44	3.2327
4	1	1	4	60	14	5	5	1	20	2.6662
4	1	0	6	0	14	1	1	1	14	3.3328
4	0	0	4	0	8	1	3	1	18	7.5399
4	1	1	6	0	15	2	2	2	28	2.4579
4	1	1	4	30	7	4	2	1	16	2.6246
4	1	1	6	15	15	4	4	1	43	2.8995
4	0	1	6	30	14	5	5	2	2	2.5996
4	0	0	4	60	14	5	4	1	11	2.6246
4	0	0	6	60	3	4	5	1	8	2.6329
4	1	0	4	60	13	4	4	2	37	4.9155
4	1	1	8	0	6	3	3	1	10	3.1244
4	0	1	2	0	11	2	1	2	36	7.848
4	0	1	8	120	14	3	3	2	53	2.308
4	0	1	8	15	4	3	3	2	21	2.6246
4	0	0	8	0	15	4	4	1	41	3.0911
4	0	0	6	0	15	2	2	2	56	2.2497
4	1	1	6	0	9	4	2	1	49	6.9983
4	1	1	8	15	2	1	1	1	20	3.3161
4	1	1	6	60	1	2	2	1	16	2.658
4	1	1	6	30	11	2	2	2	5	4.2325
4	0	1	2	120	6	5	6	1	31	2.4163
4	0	0	8	60	2	5	5	2	52	3.3993
4	1	1	4	120	4	5	5	1	27	3.291
4	0	1	8	30	2	3	2	2	13	2.6412
4	0	1	2	60	1	6	6	1	44	2.6997
4	0	0	4	15	7	2	5	1	14	2.3746
4	1	0	4	120	3	4	6	1	53	2.658
4	0	0	6	120	10	5	3	1	12	2.2747
4	1	0	6	30	2	1	2	1	15	2.5497
4	1	0	2	30	15	2	4	1	7	3.3578
4	1	0	6	120	16	3	3	2	26	3.1911
4	0	1	4	0	13	6	2	1	29	3.6244
4	1	1	2	0	11	2	2	1	40	2.4914
4	0	0	2	30	7	2	3	1	17	2.2748
4	0	0	2	60	1	6	4	1	40	3.4743
4	0	0	8	60	14	1	2	2	17	3.2078
4	0	1	8	60	16	3	3	2	53	2.6496
4	0	1	6	60	11	4	1	1	8	5.1155
4	1	0	4	30	15	4	2	1	54	2.6329
4	0	0	8	30	9	2	2	2	6	2.8745
4	0	1	8	15	5	4	4	1	4	4.8573
4	0	1	2	15	11	4	6	1	6	3.1911
4	1	1	8	30	8	1	4	1	27	4.5073
4	1	1	2	60	1	6	5	1	10	2.4746
4	1	0	4	30	1	6	4	1	40	4.499
4	0	0	6	15	7	4	4	2	56	2.7995
4	0	1	8	0	5	2	2	2	47	3.1496
4	0	0	4	15	6	1	2	1	17	2.5913
4	1	0	4	120	12	5	3	2	54	2.2164
4	1	1	2	15	10	3	4	1	23	2.6413
4	0	1	8	120	16	5	5	2	9	2.3913
4	1	0	8	120	13	2	2	2	49	2.3913
4	0	0	4	60	10	1	3	1	30	2.758
4	0	1	2	30	11	6	4	2	3	2.5329
4	1	1	2	30	11	6	4	1	36	2.0081
4	1	0	6	120	7	2	2	2	36	2.9745
4	1	1	4	0	4	5	2	1	33	3.2327
4	0	1	4	15	10	5	6	1	45	2.3747
4	0	1	4	0	8	1	5	1	13	2.7497
4	0	1	8	0	8	5	4	1	6	3.0494
4	0	0	6	60	12	5	5	2	3	2.5579
4	0	0	6	15	13	2	3	1	41	3.0496
4	0	0	4	0	3	4	4	1	24	3.0745
4	1	1	8	0	13	2	2	1	45	2.4996
4	1	1	8	30	16	1	1	1	19	2.3498
4	0	0	8	30	12	5	4	1	12	6.1568
4	1	1	2	0	13	4	5	1	3	3.0078
4	0	1	6	120	3	6	6	2	21	2.4498
4	1	1	8	15	4	3	3	1	34	2.3746
4	1	0	4	30	12	1	1	1	28	2.3748
4	0	0	4	120	4	5	5	1	13	2.4413
4	1	0	2	60	7	4	4	1	52	2.0664
4	0	1	2	30	15	2	4	1	31	3.1494
4	1	0	6	60	8	1	3	1	15	2.4414
4	1	1	8	0	9	6	2	1	29	3.1328
4	1	1	8	60	7	2	2	2	48	3.0079
4	1	0	6	15	14	3	3	1	41	2.2913
4	0	1	4	30	15	4	4	2	17	2.9495
4	0	0	2	120	12	3	2	1	47	2.8412
4	1	0	6	0	15	2	2	2	2	2.458
4	0	1	8	15	14	5	3	1	12	3.1911
4	0	0	2	120	5	4	5	1	20	2.6163
4	0	0	6	120	15	2	4	1	29	3.8493
4	1	1	6	120	6	1	5	1	11	7.5148
4	0	0	4	60	6	5	5	1	31	3.1744
4	1	0	8	60	7	2	2	2	18	2.633
4	0	1	8	60	14	1	1	1	30	2.7579
4	0	1	6	120	9	4	4	2	18	2.9411
4	0	1	6	15	7	4	4	2	31	2.2747
4	0	0	4	0	5	6	2	1	42	6.1402
4	0	1	6	30	12	3	3	2	2	3.2411
4	0	1	4	30	14	3	4	1	21	2.6579
4	1	0	8	60	9	4	5	1	39	6.69
4	1	0	2	15	8	1	4	1	16	4.2158
4	1	1	4	15	10	5	3	1	27	2.7245
4	0	0	4	30	8	5	5	1	27	3.1744
4	0	1	8	0	6	3	5	1	19	2.9911
4	0	1	8	120	1	6	6	2	6	2.4913
4	0	1	6	0	8	3	3	1	8	4.4574
4	0	0	4	60	11	2	2	2	46	2.4748
4	0	0	4	60	12	3	3	1	22	3.0161
4	1	0	8	0	9	6	4	1	9	4.2492
4	1	0	8	60	10	5	5	1	42	2.9495
4	0	1	8	120	6	3	1	1	22	2.5413
4	1	1	8	120	5	2	6	1	28	1.9665
4	0	0	2	0	13	4	1	1	49	3.5993
4	0	1	6	120	8	3	4	1	13	7.5481
4	0	1	4	15	7	2	5	1	35	2.2748
4	1	0	8	0	15	4	3	1	1	4.8739
4	1	0	8	30	4	5	5	1	29	2.7246
4	1	1	8	30	11	4	3	1	34	8.4478
4	1	0	4	60	6	5	6	1	51	7.3732
4	0	1	4	15	14	1	6	1	53	3.0911
4	0	0	4	15	16	3	3	2	36	2.5496
4	0	0	8	15	10	1	4	1	30	3.4077
4	0	1	4	60	11	2	4	1	45	2.4413
4	1	1	2	15	4	5	4	1	39	2.5746
4	1	0	8	120	16	5	5	2	11	2.4663
4	1	0	6	30	7	6	2	1	20	8.3729
4	1	0	2	120	7	6	4	1	23	2.5496
4	0	0	6	60	5	6	3	2	53	5.7321
4	1	0	8	15	11	2	6	1	14	4.9322
4	0	1	8	30	9	2	2	2	25	2.9246
4	0	0	6	30	10	1	2	1	29	2.2248
4	0	0	4	30	1	6	3	1	16	3.9743
4	1	0	8	15	7	6	4	1	34	5.6237
4	1	1	8	15	6	5	4	2	6	2.8745
4	0	1	6	30	11	2	2	2	30	3.0412
4	1	1	6	120	10	5	5	2	38	2.7412
4	1	1	6	15	14	3	3	2	13	2.9994
4	0	0	2	15	2	3	3	1	20	3.491
4	1	1	2	0	5	4	4	1	48	3.4743
4	0	1	6	0	11	6	6	2	33	2.3914
4	0	1	2	0	4	3	5	1	27	2.9911
4	0	1	4	60	2	1	3	1	40	2.0999
4	1	0	4	0	3	4	4	1	43	2.6162
4	1	1	4	120	2	3	3	1	43	2.5412
4	0	0	6	60	10	3	4	1	12	6.915
4	0	1	2	0	5	4	3	1	26	3.8325
4	1	1	8	15	13	4	5	1	1	2.9661
4	0	0	8	120	7	4	6	1	24	2.5413
4	1	1	2	60	5	2	4	1	11	2.1914
4	0	1	2	60	13	2	5	1	26	2.433
4	1	0	6	15	6	3	3	1	46	2.333
4	1	0	2	15	10	3	2	1	9	2.4746
4	1	0	8	120	12	1	1	1	50	2.5329
4	0	0	6	30	2	1	3	1	48	2.2498
4	1	1	2	120	12	3	3	1	35	2.6745
4	1	0	8	0	13	2	2	2	44	2.6496
4	1	0	6	120	10	5	1	1	46	3.4743
4	0	0	2	0	4	3	4	1	50	2.8662
4	0	1	6	60	10	3	3	1	30	6.5734
4	0	1	4	120	10	3	3	1	23	2.7912
4	0	0	6	60	2	3	3	1	2	2.7246
4	1	0	2	0	2	1	3	1	5	2.6164
4	0	1	6	120	16	3	3	2	56	2.458
4	0	1	4	120	1	2	5	1	24	7.2316
4	1	0	8	30	10	3	4	1	3	2.1247
4	1	0	8	30	12	5	5	1	37	2.6412
4	1	1	4	15	14	1	5	1	18	2.3665
4	1	0	2	0	15	6	3	1	1	2.133
4	0	0	6	30	14	5	5	2	15	3.6409
4	0	1	4	0	4	5	5	1	56	2.6412
4	1	1	6	120	9	4	4	2	14	2.4913
4	1	1	8	120	9	6	6	2	3	2.9495
4	1	1	2	120	15	6	3	1	9	3.241
4	0	0	6	0	10	5	5	1	45	10.172
4	0	1	4	30	7	4	4	1	46	2.7245
4	0	1	2	30	14	1	1	1	19	2.2414
4	1	0	6	120	1	4	4	2	25	2.1498
4	0	1	6	15	14	3	3	2	24	2.8163
4	0	1	4	60	3	2	4	1	55	2.5413
4	0	0	8	60	6	1	3	1	44	2.3831
4	1	0	4	30	7	4	4	1	5	2.6829
4	0	0	2	30	16	3	3	1	35	2.5413
4	1	0	8	15	14	5	5	2	4	3.1744
4	0	0	8	0	16	5	5	2	25	2.9245
4	0	0	4	30	5	2	2	1	15	2.7829
4	0	0	8	0	14	3	3	2	15	2.9829
4	0	0	6	15	12	1	1	1	11	2.0831
4	1	1	2	30	16	3	3	1	29	2.9828
4	0	0	4	30	13	2	2	2	4	2.8495
4	1	1	6	60	3	4	5	1	39	6.7151
4	1	1	8	60	8	3	3	1	46	4.7323
4	1	1	4	30	12	1	4	1	41	3.666
4	1	0	2	120	5	4	3	1	6	4.2242
4	1	1	6	120	16	3	3	1	19	7.2065
4	0	0	8	120	14	3	3	2	2	3.2077
4	1	1	8	0	14	3	3	2	12	2.4747
4	1	1	8	30	5	6	1	1	17	3.4328
4	0	1	8	0	4	1	4	1	32	3.5828
4	0	1	2	15	4	5	6	1	44	4.6906
4	0	1	6	0	1	4	5	2	31	2.9245
4	0	0	8	15	5	4	4	2	51	2.6995
4	1	1	2	15	12	5	5	1	17	2.1332
4	0	0	4	30	12	1	5	1	3	3.0995
4	0	0	4	120	16	1	2	1	34	2.3164
4	1	0	8	15	15	6	6	2	38	2.4748
4	0	0	4	60	15	6	6	2	12	2.9161
4	1	0	6	60	1	2	5	2	6	2.6663
4	1	0	6	0	10	5	3	2	26	3.0245
4	1	0	4	60	7	6	6	2	35	2.1664
4	1	0	6	60	9	2	2	2	47	2.8662
4	0	0	4	0	2	3	3	2	7	2.7829
4	0	1	8	0	9	6	6	2	23	2.1331
4	0	0	8	15	6	5	3	1	37	2.5913
4	0	1	8	30	12	5	5	2	8	2.8829
4	0	1	4	0	12	5	2	1	12	6.0569
4	0	0	6	120	16	3	3	1	8	2.1664
4	1	1	8	30	9	2	2	2	18	2.608
4	1	0	4	0	16	1	2	1	8	3.3412
4	0	0	4	15	2	5	1	1	55	4.774
4	1	1	4	0	9	2	2	1	53	2.9495
4	1	0	6	15	4	1	4	1	38	4.7157
4	0	0	2	15	13	6	6	2	1	2.5581
4	1	0	2	60	15	4	5	1	20	2.8162
4	0	0	2	0	6	5	4	1	49	2.133
4	0	0	6	60	9	2	3	1	7	2.308
4	0	1	8	15	3	2	4	1	42	2.9913
4	0	1	4	0	9	2	3	1	54	2.9245
4	1	1	2	0	10	1	2	1	33	2.4914
4	1	1	6	15	9	6	6	2	4	3.541
4	0	0	6	15	4	1	1	1	40	3.9909
4	1	1	8	30	13	6	6	2	30	2.6746
4	1	1	2	15	11	4	5	1	19	2.433
4	0	0	8	30	3	4	4	1	41	3.3077
4	1	0	8	30	9	2	3	2	7	2.4247
4	1	0	8	60	15	2	2	1	13	2.8412
4	0	0	2	0	5	4	4	1	44	2.4663
4	1	0	6	0	7	2	3	1	55	6.8984
4	1	1	6	60	8	1	5	1	26	2.8662
4	1	1	4	15	15	2	2	2	24	2.5163
4	0	1	8	30	16	1	5	1	5	8.3897
4	0	0	8	120	6	3	4	1	41	3.1328
4	1	1	6	30	6	5	2	1	32	2.3747
4	0	0	6	60	11	4	4	1	21	2.0832
4	1	1	2	30	6	1	3	1	26	4.9322
4	1	1	8	60	9	4	5	1	39	3.7909
4	1	1	4	60	3	2	5	1	17	2.0581
4	1	0	2	60	5	2	6	1	47	3.2411
4	0	0	4	0	16	1	6	1	32	2.6084
4	1	0	4	120	11	4	6	1	7	3.1494
4	1	1	8	60	10	5	5	1	55	2.9495
4	0	0	2	120	11	2	5	1	28	2.7412
4	1	1	8	15	3	2	2	1	10	2.2415
4	1	0	4	15	7	2	3	1	37	2.958
4	0	0	4	60	4	3	3	1	14	8.2979
4	1	0	6	15	7	4	4	1	49	2.208
4	1	0	2	15	16	1	5	1	7	2.5746
4	0	0	2	60	13	2	4	1	3	2.9912
4	1	0	8	0	6	3	3	1	10	3.0828
4	1	1	2	60	8	5	4	1	47	2.6246
4	0	1	6	30	7	6	1	1	15	2.4163
4	0	1	2	120	2	1	4	1	46	2.1581
4	1	0	6	0	2	5	1	1	26	2.2914
4	0	1	2	30	9	4	2	1	54	2.8246
4	1	1	2	30	14	1	3	1	18	2.3996
4	1	1	4	15	7	2	4	1	48	2.2248
4	0	1	6	120	2	5	2	1	50	2.8246
4	0	0	8	15	12	3	3	1	16	2.5747
4	0	0	6	0	11	6	4	1	22	2.6579
4	0	1	8	0	12	1	1	1	9	2.9413
4	0	0	4	15	11	6	6	2	11	2.3913
4	0	0	4	60	5	4	2	1	38	2.9078
4	1	0	4	60	15	6	6	2	11	2.8496
4	0	0	4	0	1	2	2	2	56	2.6996
4	1	1	2	15	8	1	4	1	34	2.4497
4	0	0	6	15	6	3	2	1	11	4.2908
4	1	1	2	60	7	4	4	1	18	7.9896
4	1	1	4	30	5	2	2	1	46	2.7247
4	0	0	8	30	4	5	3	1	34	2.9662
4	1	0	8	60	14	1	2	1	32	5.0822
4	1	0	2	60	6	3	4	1	1	3.0745
4	0	1	2	60	5	2	5	1	15	2.433
4	1	1	4	60	12	3	3	1	33	3.291
4	0	1	2	0	2	1	2	2	40	3.3995
4	1	1	6	15	1	6	6	2	8	3.1244
4	1	1	2	120	10	1	4	1	51	2.458
4	1	0	4	0	5	6	3	1	26	2.883
4	0	0	6	0	14	1	5	1	34	2.9245
4	1	0	2	15	5	6	4	1	53	2.5163
4	0	1	8	15	10	1	1	1	49	2.9328
4	0	1	8	60	10	5	5	1	46	3.7326
4	0	0	2	30	6	1	4	1	28	2.4918
4	0	1	6	60	4	5	1	1	51	2.9079
4	0	0	4	15	8	3	2	1	36	2.383
4	1	0	4	15	3	6	3	1	55	2.4247
4	0	1	2	30	6	1	2	1	3	6.3569
4	1	0	8	120	14	3	3	2	19	2.9078
4	0	1	8	30	4	5	5	2	25	3.0078
4	0	1	8	120	9	6	6	2	5	2.208
4	1	1	8	120	14	3	3	2	34	2.8078
4	1	1	2	60	15	4	5	1	16	2.5662
4	0	0	6	0	16	3	3	2	5	2.6496
4	0	0	2	60	4	1	5	1	50	2.4664
4	0	1	6	0	7	2	2	1	32	2.6246
4	1	1	4	60	7	6	3	2	55	2.6996
4	0	0	2	30	8	3	4	1	39	2.1498
4	1	1	4	30	8	5	4	1	2	4.1659
4	0	1	2	120	3	2	6	1	10	2.4164
4	1	0	2	15	4	5	6	1	31	3.341
4	1	0	2	0	5	4	6	1	38	2.9911
4	0	1	2	60	8	5	4	1	3	2.5246
4	1	1	8	120	8	5	1	1	39	3.6909
4	1	1	6	0	7	2	1	1	34	2.7079
4	1	0	2	15	9	2	2	1	9	3.1495
4	0	0	8	60	3	6	6	2	15	2.9412
4	0	0	2	60	12	1	4	1	48	2.3081
4	0	1	6	0	10	5	5	2	31	2.458
4	1	1	6	60	16	1	1	2	19	3.7577
4	1	1	8	30	4	5	1	2	21	3.2995
4	1	1	8	30	3	4	4	1	11	3.541
4	0	0	6	15	8	5	2	2	5	2.9911
4	0	1	8	0	15	4	4	1	2	2.9495
4	0	0	6	120	14	1	1	2	50	3.1579
4	1	1	4	120	10	3	3	2	56	2.9662
4	1	1	4	15	2	5	2	1	38	2.6829
4	1	0	4	30	4	1	4	1	26	2.4664
4	1	0	4	15	10	5	2	1	20	2.308
4	0	1	6	15	6	3	3	2	42	2.1497
4	0	1	2	30	2	5	3	1	35	1.9998
4	0	1	4	15	2	5	2	2	47	2.1498
4	1	0	8	15	2	1	1	2	53	2.5996
4	1	1	4	120	1	2	2	2	5	2.2498
4	0	1	8	60	9	4	4	2	25	2.5579
4	1	0	8	30	1	2	2	2	10	2.9496
4	1	1	2	15	1	2	3	1	46	2.5413
4	0	1	8	15	7	6	6	2	43	2.5914
4	1	1	4	0	12	5	4	1	2	2.483
4	1	0	8	60	16	3	3	2	37	2.2663
4	1	0	8	60	8	3	3	2	29	2.6162
4	1	1	6	60	5	6	6	1	20	2.8745
4	0	0	4	120	10	3	3	2	42	2.383
4	1	1	2	120	3	2	6	1	39	2.2914
4	0	0	2	30	14	1	3	1	38	3.4911
4	0	1	8	120	15	4	4	2	37	2.6996
4	0	0	6	30	4	3	2	1	1	2.2497
4	1	0	8	15	5	4	4	1	9	2.5829
4	1	0	6	0	8	3	3	2	51	2.5579
4	1	1	4	0	3	4	2	1	20	2.0664
4	1	1	8	60	11	6	6	2	45	2.4496
4	1	1	8	15	5	4	6	1	46	2.6079
4	1	0	2	15	13	6	4	1	4	2.1664
4	0	0	2	15	16	1	4	1	26	2.683
4	1	1	6	60	9	2	2	2	52	2.7413
4	0	1	6	60	9	2	3	1	49	2.8413
4	1	1	2	0	12	3	3	1	54	2.0915
4	1	0	4	60	14	5	5	1	52	2.6412
4	0	1	4	0	3	4	4	1	37	2.6412
4	0	1	8	15	11	2	2	2	34	3.0245
4	0	0	8	0	7	4	4	2	48	3.2494
4	1	1	4	60	5	4	3	1	38	2.1497
4	0	1	2	15	5	6	4	1	22	2.5329
4	1	1	6	60	11	4	4	2	3	2.5746
4	0	1	8	120	8	5	3	1	26	2.9829
4	1	0	2	120	4	3	4	1	17	3.0161
4	1	0	4	120	16	1	6	1	22	3.0829
4	1	0	8	60	11	6	6	2	31	2.1499
4	0	1	8	30	1	2	2	2	41	3.1494
4	1	1	8	120	6	3	3	2	23	2.6246
4	0	0	2	60	8	5	3	1	27	2.0414
4	1	1	4	60	15	6	6	2	41	2.4081
4	0	1	6	30	15	6	6	2	13	2.358
4	1	0	2	120	2	1	6	1	54	2.3748
4	0	1	2	120	12	3	4	1	11	3.416
4	0	1	4	15	6	1	4	1	29	2.533
4	1	0	4	0	4	5	3	1	39	3.1078
4	1	1	8	30	1	2	2	2	10	2.8246
4	0	1	4	30	1	6	6	2	48	2.3746
4	0	1	6	120	11	6	6	2	22	3.0329
4	0	1	2	30	8	3	6	1	33	2.7245
4	1	1	2	120	5	4	6	2	56	3.0828
4	0	0	8	0	8	5	5	2	17	2.4997
4	1	0	4	0	1	2	5	2	30	2.633
4	0	0	6	120	8	3	3	2	51	2.683
4	0	0	6	120	1	4	4	2	43	3.0744
4	0	1	8	30	3	4	5	1	41	2.5496
4	0	0	6	30	7	6	3	1	33	3.0579
4	1	0	8	0	5	2	2	1	51	2.9911
4	1	1	8	120	13	2	2	2	1	2.6163
4	0	0	6	0	9	4	4	2	1	2.6829
4	0	1	8	30	13	6	6	2	27	2.5413
4	0	0	2	15	1	2	3	1	8	2.8829
4	0	1	4	120	13	6	6	2	15	2.1247
4	1	1	6	30	2	1	2	1	55	2.3165
4	1	1	6	120	11	6	6	2	34	2.1498
4	0	0	2	30	1	4	4	1	18	2.5329
4	1	1	8	60	15	2	2	2	28	2.9078
4	0	1	2	0	10	1	4	1	4	2.7663
4	0	1	4	120	3	4	2	1	53	2.6746
4	1	1	8	0	16	5	4	2	45	3.3994
4	1	1	8	120	12	1	1	2	5	2.2081
4	0	0	4	15	9	4	4	2	13	3.0912
4	1	0	6	30	5	4	4	2	11	2.308
4	1	0	6	120	8	3	3	2	32	2.6412
4	0	0	4	15	10	5	3	1	7	2.5746
4	1	0	6	0	6	1	2	1	27	2.7747
4	0	1	6	30	5	4	5	1	52	2.6663
4	1	1	8	0	1	6	6	2	50	3.641
4	0	1	2	30	7	2	4	1	15	3.4995
4	0	1	6	120	1	4	4	2	48	2.5163
4	0	1	6	0	2	5	5	2	32	2.4413
4	1	1	6	30	10	1	1	2	33	2.5579
4	1	0	2	60	9	6	4	1	22	2.6579
4	1	1	2	120	11	2	1	1	38	2.4164
4	1	0	4	15	8	3	4	1	23	2.7246
4	0	0	2	120	4	3	3	1	21	2.7495
4	0	1	8	15	13	4	4	2	22	3.0328
4	0	0	8	60	16	3	3	2	23	3.6826
4	1	1	6	0	8	3	3	1	39	2.5662
4	0	1	2	15	16	1	5	1	50	2.5497
4	0	0	8	30	11	4	4	2	3	2.9913
4	1	1	4	120	5	6	6	2	5	2.3413
4	1	1	2	15	2	3	3	1	55	2.2997
4	1	0	6	30	15	6	6	2	27	2.783
4	1	0	6	15	8	5	2	1	49	2.3336
4	1	1	6	0	1	4	4	2	45	2.2248
4	0	0	8	120	9	6	6	2	32	2.4414
4	1	0	2	30	8	3	5	1	16	2.0664
4	0	0	4	0	10	3	4	1	51	2.6412
4	0	0	2	60	7	4	4	1	54	2.6579
4	1	1	2	120	14	5	3	1	2	3.2744
4	0	1	6	15	12	1	2	1	16	2.7746
4	0	0	6	15	15	4	4	2	46	2.6079
4	1	0	2	120	15	6	4	1	50	2.3331
4	0	1	8	60	3	6	6	2	43	2.8163
4	1	1	2	0	4	3	5	1	55	2.2747
4	1	0	6	30	3	2	4	1	12	2.1914
4	0	0	4	120	1	2	5	2	18	2.5747
4	0	0	6	30	11	2	4	1	55	2.758
4	0	0	2	15	8	1	6	1	44	2.9079
4	0	0	6	0	6	1	2	1	32	2.5081
4	1	0	4	120	2	3	3	1	14	3.0662
4	0	1	2	0	12	3	4	1	16	2.8745
4	1	1	8	15	12	3	3	2	11	2.8412
4	0	1	2	60	15	4	4	1	13	2.2663
4	1	1	4	0	10	3	2	1	21	2.9911
4	0	1	6	0	15	2	2	1	30	2.7246
4	0	0	2	15	3	4	2	1	2	2.3747
4	0	1	6	120	10	5	5	2	31	3.3244
4	0	0	2	15	4	5	5	1	28	2.7079
4	1	1	2	0	14	5	4	1	21	2.558
4	1	0	2	30	16	3	3	2	7	2.3914
4	0	0	4	120	2	3	3	2	8	2.4163
4	0	1	4	15	15	2	2	2	28	2.5996
4	0	0	2	120	13	4	2	1	24	2.5163
4	0	1	6	120	15	2	2	2	24	2.6913
4	1	0	2	30	1	4	3	1	15	2.9828
4	0	0	4	0	11	4	4	1	31	2.0581
4	1	1	2	0	15	6	5	1	18	3.0912
4	1	1	6	30	14	5	5	2	4	2.9661
4	1	0	4	30	9	6	6	1	7	3.2412
4	0	0	8	0	12	1	1	2	19	2.8662
4	0	1	6	30	4	3	3	1	48	2.9329
4	0	0	6	15	16	5	5	2	8	2.383
4	1	1	4	0	13	6	6	2	11	3.3078
4	1	1	6	15	16	5	5	2	18	2.6413
4	1	1	4	15	11	6	6	2	46	3.2911
4	0	1	6	0	3	6	6	2	52	2.3331
4	0	0	4	15	3	6	5	1	37	2.3165
4	1	0	8	120	8	5	5	2	50	2.658
4	1	0	6	60	5	6	1	2	17	2.1247
4	1	1	2	120	13	4	6	1	50	3.0994
4	0	0	4	30	4	1	6	1	35	3.0412
4	1	0	2	15	11	4	6	1	50	2.8662
4	1	0	8	0	4	1	1	1	5	2.4498
4	1	0	6	15	5	2	2	1	6	2.4414
4	0	0	8	120	12	1	1	1	14	3.4328
4	1	1	6	15	8	5	1	2	19	3.0661
4	1	0	4	60	11	2	2	1	9	2.8412
4	1	0	2	30	2	5	4	1	33	3.1078
4	0	0	8	0	4	1	5	1	33	2.3665
4	1	1	4	15	6	1	4	2	29	2.4831
4	1	1	2	0	6	5	3	1	33	2.8828
4	0	0	2	0	12	3	3	1	38	2.4747
4	1	0	2	0	6	5	3	1	32	2.5829
4	0	0	8	120	13	2	2	2	9	2.8163
4	0	1	6	15	8	5	1	2	54	2.8662
4	0	0	2	60	9	6	5	1	21	2.4413
4	1	1	8	60	14	1	1	1	13	3.2079
4	1	1	8	15	10	1	1	2	2	2.8913
4	1	0	6	15	15	4	4	2	41	2.6412
4	0	0	6	30	3	2	4	1	36	2.5331
4	0	1	8	30	8	1	1	2	54	2.3248
4	1	1	4	15	1	4	4	2	33	2.5663
4	1	1	2	15	13	6	4	1	50	2.0082
4	0	1	8	120	5	2	1	2	36	2.5912
4	0	0	6	30	5	4	2	1	20	2.333
4	1	0	2	120	11	2	1	1	14	2.5163
4	0	1	6	0	16	3	3	2	47	2.8829
4	1	1	4	0	2	3	3	2	5	2.4996
4	0	0	2	120	14	5	2	1	15	2.7162
4	1	0	4	30	8	5	1	2	23	2.7162
4	0	1	8	30	10	3	3	2	51	2.6579
4	0	0	6	120	3	6	3	1	55	2.4082
4	1	1	6	120	1	4	4	1	49	2.7245
4	1	1	6	60	13	6	6	2	16	2.7829
4	0	1	8	30	5	6	6	2	50	3.4995
4	1	0	4	15	14	1	5	1	47	2.9662
4	1	0	6	30	11	2	4	1	41	2.9246
4	0	0	8	0	6	3	3	1	40	2.9911
4	0	0	6	30	13	4	4	1	15	2.5746
4	0	0	2	30	11	6	4	1	9	2.6413
4	0	0	4	60	2	1	4	1	11	2.2581
4	0	0	6	30	6	5	6	1	25	2.8079
4	1	1	4	60	10	1	5	1	21	2.7579
4	0	1	6	0	14	1	4	1	33	2.6498
4	0	0	2	30	3	6	3	1	13	3.5078
4	1	0	2	60	12	1	4	1	26	3.2245
4	1	1	6	60	10	3	3	2	30	3.7742
4	0	1	6	15	4	1	3	1	25	2.4498
4	0	0	8	60	15	2	2	2	4	2.5497
4	1	0	2	0	3	2	2	1	6	2.4998
4	1	1	2	0	7	6	5	1	23	2.3163
4	0	0	8	0	5	2	2	2	52	2.533
4	1	0	6	0	11	6	6	2	51	2.7163
4	1	1	4	120	3	4	4	1	14	2.4829
4	0	1	4	30	8	5	2	1	32	2.7579
4	1	0	8	30	3	4	3	1	43	2.6261
4	0	0	8	30	13	6	6	2	46	2.7413
4	1	1	8	120	7	4	4	2	42	2.7245
4	0	0	2	15	5	6	4	1	12	2.9246
4	0	1	8	120	13	2	2	2	17	2.7162
4	1	1	6	0	3	6	6	2	44	2.4331
4	1	1	6	0	14	1	1	1	24	4.0075
4	1	0	2	60	8	5	4	1	39	2.4497
4	1	0	8	120	6	3	5	1	2	2.4829
4	1	0	4	120	1	2	6	1	20	2.9995
4	0	1	4	60	4	3	5	1	52	2.1997
4	1	1	2	15	9	2	3	1	1	2.533
4	0	1	2	0	3	2	6	1	40	2.7163
4	0	1	2	120	13	4	5	1	33	2.7662
4	0	1	8	120	12	1	5	1	54	2.9246
4	1	0	2	60	13	2	6	1	13	2.3331
4	1	1	6	0	11	6	6	2	28	2.3248
4	1	0	6	30	14	5	5	2	1	2.358
4	1	0	6	30	4	3	2	1	29	2.4329
4	1	1	8	0	8	5	5	2	52	2.6829
4	0	0	6	60	16	1	5	1	40	2.8996
4	0	1	2	120	4	3	1	1	14	2.3081
4	0	1	8	60	11	6	6	2	22	2.4413
4	0	0	4	30	16	5	5	2	48	3.0661
4	0	0	2	60	14	3	5	1	40	2.1914
4	0	0	4	60	7	6	6	1	6	2.3246
4	1	1	2	60	9	6	6	1	25	3.2995
4	1	0	8	0	12	1	1	2	23	2.3748
4	0	0	4	15	14	1	1	1	39	2.733
4	0	1	8	15	15	6	6	2	56	2.4579
4	0	0	4	30	14	3	3	2	34	2.433
4	1	1	6	15	6	3	2	2	10	3.0328
4	1	0	4	60	3	2	4	1	48	2.8996
4	0	0	8	60	8	3	3	2	53	2.4163
4	0	0	6	120	7	2	2	2	44	2.8662
4	0	0	8	15	4	3	3	2	18	2.333
4	0	0	8	120	5	2	3	1	8	3.0662
4	0	1	4	15	1	4	2	1	40	2.8662
4	1	0	8	15	10	1	1	2	47	2.3663
4	0	1	2	30	10	5	2	1	29	2.9912
4	1	1	4	30	6	3	3	1	24	2.4913
4	1	0	8	15	3	2	2	2	25	2.6996
4	1	0	6	120	6	1	3	2	48	2.883
4	0	1	6	60	16	1	4	1	19	2.8578
4	0	1	4	30	4	1	6	1	24	2.9413
4	1	1	8	30	2	3	3	2	9	2.4996
4	1	1	2	30	8	3	6	1	40	2.2497
4	1	0	8	30	2	3	3	2	7	3.0078
4	0	1	4	60	5	4	3	2	6	2.8245
4	0	0	4	120	12	5	6	1	44	2.5329
4	1	1	8	120	4	1	4	1	19	3.3495
4	1	0	2	30	7	2	2	1	25	2.5413
4	0	1	6	30	3	2	3	1	17	2.5996
4	1	0	4	15	16	3	3	2	21	2.333
4	1	0	4	30	13	2	5	1	9	2.1914
4	1	0	2	0	11	2	4	1	9	2.7164
4	1	1	2	120	2	1	6	1	1	2.2664
4	1	0	8	120	9	6	6	2	19	3.3912
4	0	0	6	0	2	5	5	2	36	2.5163
4	1	1	2	0	3	2	6	2	2	2.7497
4	0	0	6	0	7	2	2	2	9	2.8246
4	0	1	6	60	13	6	6	2	7	2.5581
4	1	1	8	60	6	1	3	2	17	2.733
4	1	0	2	30	14	1	4	2	11	2.533
4	0	1	4	120	2	3	3	2	38	2.7663
4	0	0	6	0	3	6	6	2	21	3.0245
4	0	0	6	120	2	5	5	2	36	2.0831
4	1	0	4	0	8	1	2	1	35	2.4831
4	1	0	8	60	3	6	6	2	36	2.7331
4	0	1	2	120	15	6	6	2	52	2.4996
4	1	0	2	15	2	3	3	2	12	2.7995
4	1	0	4	15	11	6	6	2	19	2.1081
4	0	1	4	30	16	5	5	1	17	4.1325
4	1	1	4	0	11	4	5	1	56	2.2414
4	0	1	2	15	3	4	4	1	5	1.9581
4	0	1	6	60	1	2	2	2	41	2.7412
4	1	1	2	60	13	2	3	1	55	2.9079
4	1	1	6	15	5	2	2	2	52	2.5331
4	1	1	2	30	9	4	1	1	38	3.0912
4	0	1	8	0	13	2	2	1	55	2.3331
4	1	0	8	30	11	4	4	2	37	2.4413
4	1	0	4	120	4	5	4	1	16	2.8578
4	1	0	6	60	2	3	3	2	7	2.5246
4	1	1	6	30	3	2	3	1	51	2.4746
4	0	0	2	30	10	5	2	1	54	2.1498
4	1	0	4	15	6	1	3	1	22	2.5079
4	1	1	6	30	5	4	5	1	42	3.1995
4	1	0	2	0	13	4	4	1	56	2.1081
4	1	0	4	60	2	1	3	1	42	2.7997
4	1	0	6	120	14	1	1	2	3	2.3831
4	0	1	2	60	7	4	2	2	40	2.1081
4	1	0	6	30	12	3	3	2	35	2.8745
4	1	1	6	120	2	5	5	2	17	2.8912
4	0	0	2	30	2	5	4	1	40	2.2164
4	1	0	2	120	6	5	4	1	39	2.2998
4	0	1	4	120	5	6	3	2	6	2.1415
4	0	0	2	15	12	5	4	1	16	1.8248
4	1	0	2	120	3	2	4	1	40	2.3581
4	0	0	2	0	14	5	4	1	8	2.558
4	0	1	8	60	15	2	2	2	20	3.1244
4	1	0	8	0	14	3	3	2	36	2.2498
4	1	1	2	60	16	5	2	1	14	2.3913
5	0	1	6	120	10	5	3	1	3	4.2991
5	1	0	4	15	9	4	4	2	19	5.0072
5	1	0	4	15	2	5	5	2	18	4.2324
5	0	0	2	0	4	3	2	1	56	3.8992
5	0	1	4	120	13	6	5	2	45	5.3238
5	1	1	4	0	13	6	3	1	33	4.1658
5	1	0	4	120	4	5	3	2	46	3.4911
5	0	0	6	120	16	3	5	2	35	3.8409
5	0	1	8	30	13	6	2	1	32	3.2329
5	0	1	8	15	3	2	4	2	28	4.4825
5	1	0	8	120	6	3	3	2	35	2.9495
5	1	1	4	0	16	1	4	2	48	2.4748
5	0	0	6	15	1	6	2	1	14	3.7243
5	0	1	2	60	8	5	2	1	23	2.6246
5	1	0	6	120	6	1	4	1	34	2.9411
5	0	1	8	60	6	1	3	2	11	3.9992
5	1	1	4	15	10	5	2	2	33	4.5741
5	0	1	6	15	13	2	3	1	21	4.1408
5	0	1	6	30	5	4	4	1	43	3.3993
5	0	0	6	60	10	3	2	2	16	3.5576
5	0	0	2	15	4	5	3	1	41	3.3993
5	0	0	6	30	13	4	3	1	24	3.6409
5	1	1	2	120	3	2	2	1	9	3.7826
5	0	0	6	30	5	4	5	1	29	5.6737
5	1	0	4	120	16	1	6	1	33	2.4831
5	1	0	4	30	16	5	3	1	55	3.7243
5	0	1	8	0	16	5	2	1	55	5.2238
5	1	0	8	0	1	6	6	2	4	3.9327
5	0	0	6	60	2	3	4	1	46	2.7413
5	1	0	8	60	14	1	2	2	25	2.883
5	1	0	2	0	14	5	2	1	48	3.3993
5	1	1	6	120	7	2	4	1	46	4.0408
5	0	0	8	30	4	5	3	1	38	3.0329
5	0	1	4	15	8	3	3	2	25	3.7659
5	1	1	4	15	11	6	5	1	30	2.9828
5	0	1	4	60	6	5	3	1	23	3.4993
5	1	1	4	30	1	6	5	1	45	3.2827
5	0	0	8	0	15	4	4	1	28	3.6159
5	1	0	6	60	5	6	2	1	49	3.4993
5	0	1	8	0	4	1	5	1	32	2.733
5	0	0	6	0	3	6	4	1	37	2.4831
5	1	0	2	30	11	6	1	1	28	2.9829
5	0	0	8	30	13	6	6	1	48	3.258
5	0	0	2	30	6	1	3	1	33	3.4327
5	0	0	6	0	11	6	3	1	26	3.4577
5	0	1	2	15	4	5	2	1	12	2.7662
5	0	0	6	30	15	6	4	2	41	3.8492
5	0	0	8	30	3	4	2	1	47	3.3577
5	0	0	2	120	12	3	6	1	45	2.4746
5	0	1	2	30	15	2	3	1	53	3.3993
5	0	0	4	30	5	2	2	1	43	3.6826
5	0	0	6	120	15	2	6	2	51	3.0663
5	0	1	2	0	3	2	2	2	25	2.5997
5	0	1	4	120	3	4	3	2	31	2.9745
5	0	1	6	0	6	1	5	1	7	3.6493
5	1	0	6	15	6	3	3	2	12	2.8663
5	1	1	4	120	16	1	3	1	49	5.2489
5	0	0	8	120	5	2	2	2	35	3.0829
5	1	1	8	15	6	5	1	2	55	3.4161
5	1	1	4	0	3	4	1	1	44	3.1495
5	1	0	2	0	5	4	5	1	17	2.6579
5	1	0	2	60	12	1	6	1	50	3.0828
5	0	0	4	120	8	1	2	1	42	2.758
5	1	1	8	120	4	1	2	1	11	3.2495
5	1	0	6	120	10	5	5	2	26	2.9995
5	1	1	8	60	11	6	6	2	39	2.9662
5	1	0	8	0	9	6	3	1	15	2.833
5	1	0	2	0	12	3	3	1	26	2.7663
5	0	0	8	30	16	1	3	2	36	3.4826
5	1	0	8	120	1	6	6	1	43	3.8159
5	0	0	2	120	13	4	2	1	27	2.8578
5	1	0	6	120	15	2	5	1	34	3.391
5	1	1	8	15	14	5	5	2	23	3.8076
5	0	0	2	0	7	6	3	1	25	2.8745
5	0	0	2	60	15	4	2	2	51	4.6823
5	1	0	8	0	12	1	4	1	29	2.9079
5	1	1	2	30	14	1	1	1	56	2.9913
5	0	1	2	30	2	5	2	2	19	3.0994
5	0	0	6	15	7	4	5	2	7	2.6996
5	1	0	8	60	6	1	5	1	15	2.9245
5	1	0	2	60	14	3	4	2	21	2.5913
5	1	0	4	15	3	6	3	1	29	2.9911
5	1	1	6	15	6	3	2	2	20	2.5163
5	1	0	2	120	14	5	1	1	11	2.8079
5	1	1	6	30	14	5	5	2	38	3.741
5	1	1	4	120	1	2	2	2	5	3.7243
5	0	0	4	0	8	1	4	1	15	4.0496
5	1	1	6	0	6	1	5	1	22	2.7913
5	1	1	4	120	8	1	2	2	24	2.6496
5	1	0	8	0	14	3	3	2	42	4.2241
5	0	0	4	0	5	6	2	1	30	3.2912
5	1	1	4	120	5	6	6	1	13	2.5831
5	1	0	4	0	11	4	4	1	9	2.7579
5	0	0	4	0	10	3	3	1	26	3.2994
5	1	0	6	30	3	2	2	1	56	2.7579
5	0	1	2	15	16	1	4	1	47	2.2998
5	1	1	2	60	1	6	3	2	52	2.5663
5	1	0	4	0	8	1	2	1	46	2.7913
5	0	1	4	0	1	2	5	1	26	3.316
5	0	1	8	60	1	4	6	1	7	2.4914
5	0	0	2	0	10	1	1	1	18	2.8412
5	0	1	8	120	14	3	3	2	4	3.1577
5	0	1	8	120	4	1	4	1	45	3.8994
5	0	1	6	60	2	3	3	2	3	2.6745
5	0	1	4	15	2	5	4	1	42	2.8328
5	1	0	2	60	16	5	2	1	8	2.2664
5	1	1	4	30	7	4	6	1	29	3.6993
5	1	0	8	120	5	2	3	1	27	2.283
5	1	0	6	30	5	4	1	1	40	3.2245
5	0	1	2	120	6	5	3	1	46	3.6993
5	1	0	6	60	8	1	2	2	10	2.4913
5	0	0	4	0	1	2	5	1	29	3.1578
5	0	0	2	30	2	5	2	2	44	3.2161
5	1	1	4	60	5	4	4	2	21	2.6746
5	0	0	6	30	2	1	5	2	7	3.4327
5	1	0	6	60	3	4	5	2	56	2.4997
5	0	0	4	30	7	4	4	2	28	2.8578
5	0	0	8	15	11	2	3	1	9	4.7323
5	0	1	6	15	15	4	2	1	46	2.1914
5	0	0	6	15	4	1	6	1	34	3.5161
5	1	1	6	30	7	6	4	1	28	4.7073
5	0	0	4	60	3	2	2	1	8	3.4411
5	0	1	6	0	8	3	3	2	3	3.5327
5	1	0	6	0	2	5	1	1	38	2.9495
5	1	0	2	120	6	5	3	2	42	2.5829
5	0	0	6	30	14	5	2	2	14	3.8076
5	0	1	4	60	4	3	4	2	47	2.7412
5	1	1	4	60	10	1	5	1	16	3.6826
5	0	1	6	0	11	6	2	1	55	3.1912
5	1	0	8	60	2	5	5	2	31	3.3827
5	0	1	4	120	4	5	4	2	54	3.8909
5	1	1	2	120	7	6	4	2	32	2.5829
5	1	1	8	60	1	4	4	2	7	2.9912
5	1	0	8	15	10	1	5	2	38	3.5576
5	0	0	4	60	2	1	2	2	50	3.0579
5	1	1	2	60	5	2	4	2	41	2.2582
5	0	0	8	15	13	4	4	2	19	4.474
5	1	1	2	30	1	4	5	1	44	2.7912
5	1	0	8	15	13	4	2	1	40	3.1494
5	1	1	4	120	3	4	3	1	29	2.7829
5	0	1	4	15	3	6	5	2	16	4.2158
5	0	0	4	120	16	1	4	1	50	3.2078
5	0	0	8	0	7	4	4	2	52	2.3663
5	1	1	8	120	16	5	4	2	3	3.1161
5	1	0	8	120	12	1	2	2	6	3.1079
5	0	1	4	15	10	5	2	2	3	3.3744
5	0	1	2	15	8	1	4	1	31	3.416
5	1	0	4	120	13	6	3	1	20	6.4819
5	1	0	4	30	7	4	3	1	41	2.1497
5	0	0	2	0	13	4	1	1	27	3.6743
5	1	0	8	60	9	4	4	2	8	3.5327
5	0	0	6	60	4	5	4	1	56	3.5993
5	1	1	4	120	12	5	3	1	7	2.5413
5	1	0	2	120	4	3	6	1	8	3.291
5	0	1	4	60	5	4	5	1	20	2.6829
5	1	1	8	30	13	6	6	2	47	4.674
5	0	0	2	30	3	6	1	2	25	2.8162
5	0	1	6	120	9	4	4	2	47	5.4904
5	1	1	6	30	6	5	3	1	22	3.1828
5	1	0	8	120	4	1	2	1	52	2.5164
5	0	0	2	30	11	6	5	1	50	4.0576
5	0	1	4	0	8	1	2	2	17	3.9159
5	0	0	2	120	14	5	1	1	54	2.7413
5	1	0	6	15	9	6	5	1	9	3.5576
5	1	0	4	30	8	5	3	2	32	2.7995
5	0	1	4	0	10	3	3	2	32	3.0911
5	0	0	6	0	8	3	3	2	31	3.4827
5	1	1	6	120	11	6	2	2	25	3.6159
5	1	1	6	30	12	3	3	2	5	3.3827
5	1	1	6	15	13	2	3	2	40	3.6827
5	1	0	8	15	3	2	3	1	26	3.2827
5	0	1	4	30	7	4	1	1	54	2.383
5	1	1	4	120	9	2	2	2	49	3.8575
5	0	0	2	60	9	6	5	2	49	2.4913
5	1	0	8	30	10	3	3	2	54	2.8662
5	0	0	8	0	8	5	5	2	23	4.7073
5	1	1	4	15	15	2	6	1	48	6.1653
5	0	0	6	120	2	5	3	1	39	3.3328
5	1	0	4	0	2	3	6	2	36	2.6829
5	0	1	2	0	15	6	3	1	8	2.3497
5	0	1	4	120	12	5	6	2	20	2.6579
5	0	0	8	0	9	6	6	2	7	4.7323
5	1	1	8	15	12	3	3	2	2	3.1328
5	1	1	2	0	13	4	3	2	52	2.6995
5	0	0	2	15	8	1	2	2	36	2.308
5	1	1	4	60	12	3	2	2	11	2.5497
5	1	0	8	15	2	1	2	1	46	2.8163
5	1	1	2	120	13	4	5	1	30	6.84
5	0	1	8	120	16	5	5	2	44	3.0078
5	1	0	6	0	10	5	5	2	12	3.8659
5	1	0	6	15	1	6	6	1	4	3.0329
5	1	1	4	30	4	1	3	1	17	3.3744
5	1	0	6	60	2	3	3	2	28	3.2911
5	0	1	6	30	15	6	6	2	47	3.6243
5	1	1	6	15	14	3	3	2	31	3.1744
5	1	0	4	15	6	1	2	1	33	3.0246
5	0	1	2	60	16	5	4	1	22	2.8245
5	0	0	2	15	11	4	1	1	48	2.4996
5	0	0	2	15	16	1	6	1	25	3.0996
5	1	0	2	30	3	6	3	1	40	3.1161
5	1	1	4	30	15	4	2	1	2	3.541
5	1	0	2	0	2	1	5	2	12	2.8745
5	1	1	6	15	7	4	2	1	8	2.6996
5	1	0	2	30	7	2	2	2	9	2.383
5	0	0	2	0	3	2	4	1	56	2.9913
5	1	0	8	120	14	3	3	2	42	4.1325
5	1	1	6	15	12	1	5	1	29	2.8996
5	1	0	6	60	12	5	6	1	46	2.4334
5	0	1	8	120	9	6	3	1	14	3.2577
5	1	1	6	60	13	6	2	1	26	2.8663
5	1	1	2	60	15	4	5	1	9	3.9909
5	1	1	8	15	11	2	3	2	39	2.8413
5	0	0	8	120	1	6	4	1	22	3.1995
5	0	0	8	120	8	5	2	2	13	3.2078
5	0	0	2	120	7	6	1	2	21	4.649
5	0	1	2	0	5	4	4	1	18	2.1253
5	0	0	2	60	12	1	2	1	43	3.0828
5	1	1	6	15	9	6	3	2	27	2.9246
5	0	1	2	120	10	1	6	1	4	3.7742
5	0	0	6	15	5	2	5	1	52	3.4577
5	1	1	2	60	8	5	4	2	29	3.4744
5	0	1	4	60	2	1	4	1	15	2.3497
5	0	0	8	30	10	3	3	2	27	3.2327
5	1	1	4	120	13	6	1	1	46	3.4828
5	1	0	2	60	1	6	5	1	19	2.9995
5	0	1	4	0	13	6	6	1	20	2.4164
5	1	0	6	30	12	3	6	1	13	2.7079
5	0	0	4	60	12	3	3	1	49	2.7412
5	1	0	6	0	6	1	3	1	49	2.6331
5	0	0	4	30	13	2	2	1	15	3.1162
5	0	1	2	120	2	1	5	1	50	3.5077
5	0	0	6	30	6	5	2	2	32	2.5663
5	1	1	6	120	6	1	6	1	53	3.0163
5	0	0	6	60	12	5	2	1	2	3.0746
5	1	0	8	60	8	3	3	2	20	3.2411
5	0	1	4	60	7	6	4	2	7	3.4744
5	1	0	2	30	8	3	4	1	56	2.5996
5	1	0	4	60	4	3	2	1	35	2.9328
5	0	0	4	15	8	3	2	2	43	3.6743
5	0	0	4	30	14	3	5	1	8	3.666
5	1	0	4	15	10	5	4	2	41	3.2911
5	0	1	2	0	14	5	4	1	21	2.6996
5	1	1	4	30	5	2	5	1	39	2.2081
5	1	0	8	60	1	4	4	2	43	3.1744
5	1	1	6	15	15	4	4	2	51	2.7829
5	1	1	2	15	16	1	2	1	50	2.858
5	0	1	2	120	12	3	6	1	39	3.316
5	1	0	4	60	2	1	2	1	19	2.8663
5	1	1	6	60	9	2	3	1	27	3.566
5	1	0	2	15	1	2	2	1	49	2.8413
5	0	1	4	0	12	5	1	1	46	2.658
5	0	1	4	60	10	1	4	2	32	3.0661
5	1	0	4	120	3	4	5	2	15	2.333
5	0	0	8	30	8	1	2	2	8	2.7995
5	1	1	2	15	11	4	2	1	37	3.9075
5	0	1	4	60	11	2	5	1	54	3.1912
5	1	1	6	60	16	1	3	1	21	2.7914
5	0	0	4	120	12	5	6	1	5	3.9909
5	1	1	8	60	9	4	2	1	16	4.2991
5	0	1	2	0	6	5	2	1	42	6.0819
5	0	0	4	30	15	4	5	1	48	3.1078
5	1	0	2	60	15	4	2	1	29	2.7662
5	0	1	6	60	13	6	6	2	14	3.5161
5	1	1	2	0	2	1	3	1	37	2.3915
5	0	1	2	30	8	3	5	1	22	3.1744
5	1	1	6	15	16	5	5	1	28	3.3993
5	1	1	8	15	7	6	6	2	17	5.6737
5	1	0	8	120	16	5	2	2	46	2.7245
5	1	1	6	15	5	2	3	2	13	3.4328
5	1	1	8	60	7	2	2	2	48	2.7412
5	0	0	6	0	1	4	2	1	15	2.8912
5	0	1	4	30	16	5	3	1	10	2.533
5	1	0	4	120	11	4	4	1	9	2.4163
5	1	1	6	30	3	2	2	1	3	3.7826
5	0	0	8	0	6	3	3	2	1	3.441
5	1	1	6	0	10	5	4	2	16	3.5493
5	0	1	6	60	8	1	1	2	17	6.2152
5	0	0	6	120	1	4	4	2	31	2.8578
5	0	1	8	60	11	6	6	1	47	2.7245
5	1	1	4	60	2	1	4	1	12	4.7239
5	0	0	8	60	10	5	4	2	24	3.4244
5	0	0	6	30	4	3	2	1	35	3.0411
5	0	1	8	0	14	3	3	2	20	3.2661
5	0	0	4	0	13	6	2	2	35	3.3911
5	1	0	6	30	11	2	1	2	32	4.9072
5	0	1	6	15	12	1	3	1	55	2.6997
5	0	1	6	0	7	2	2	2	48	3.341
5	1	0	2	30	14	1	2	1	25	2.6497
5	1	1	8	120	12	1	4	1	23	3.1911
5	1	1	4	0	11	4	5	1	44	2.583
5	0	1	6	0	1	4	2	1	11	2.5329
5	0	1	4	15	1	4	6	1	32	3.1078
5	1	0	6	120	3	6	6	2	1	2.6246
5	0	1	8	120	7	4	5	2	19	3.0078
5	0	1	2	30	1	4	2	1	30	3.2577
5	1	1	2	30	16	3	3	2	16	3.2077
5	0	1	4	120	10	3	5	1	37	4.5407
5	0	1	6	30	14	5	4	1	26	2.333
5	0	0	4	60	5	4	4	1	1	2.8828
5	1	0	2	0	10	1	2	1	51	2.5746
5	0	0	2	15	1	2	6	1	37	2.8246
5	1	0	8	60	16	3	3	2	11	3.541
5	0	1	6	15	9	6	2	1	26	2.5414
5	1	1	6	60	12	5	3	1	2	3.391
5	1	1	8	30	2	3	3	2	50	3.3161
5	1	1	2	15	12	5	6	2	35	2.5247
5	1	0	4	0	3	4	1	2	15	3.2077
5	0	0	8	30	1	2	2	2	36	3.541
5	0	0	8	0	1	6	6	2	16	3.4743
5	0	1	6	60	16	1	3	1	23	2.8413
5	0	1	8	120	13	2	2	2	51	3.5244
5	0	1	8	120	6	3	3	2	1	3.291
5	0	1	2	15	13	6	5	2	39	2.358
5	0	1	2	15	10	3	2	1	25	3.5493
5	1	0	6	120	14	1	2	2	39	3.8743
5	0	0	6	60	11	4	4	2	1	4.9989
5	1	0	6	120	7	2	2	2	36	2.7163
5	0	0	4	60	15	6	6	1	3	2.8661
5	0	1	6	60	3	4	2	1	5	3.2161
5	1	1	6	60	10	3	2	2	12	3.316
5	1	0	6	60	11	4	5	1	4	3.366
5	0	1	2	30	11	6	2	1	54	2.7079
5	1	0	8	0	6	3	3	2	18	3.6243
5	0	1	2	15	9	2	6	1	32	4.0493
5	0	0	4	15	10	5	4	1	10	2.8746
5	1	1	2	0	5	4	5	1	51	2.7495
5	1	1	8	60	16	3	3	2	33	2.5829
5	0	0	2	60	13	2	2	1	53	3.4328
5	1	0	2	15	5	6	5	1	31	2.2582
5	0	1	8	60	2	5	5	1	6	2.433
5	0	1	8	120	12	1	1	2	55	3.9659
5	0	1	2	60	12	1	2	2	55	2.2335
5	0	0	2	15	13	6	2	1	23	2.658
5	0	1	8	15	6	5	5	2	55	4.2241
5	1	0	8	60	7	2	2	2	42	2.7246
5	1	1	6	120	2	5	3	1	41	2.9578
5	1	0	4	0	5	6	1	1	33	2.5663
5	0	0	6	120	9	4	5	1	24	2.3497
5	0	1	4	15	9	4	3	2	37	3.2744
5	0	0	8	15	3	2	6	2	40	4.1992
5	1	0	4	0	16	1	2	1	41	2.7913
5	1	1	6	15	1	6	6	2	41	3.3578
5	1	0	8	30	11	4	3	2	38	3.0912
5	0	1	2	0	11	2	2	1	14	2.6579
5	0	1	8	0	12	1	3	2	1	2.408
5	1	0	2	60	9	6	2	2	20	2.7412
5	0	0	2	15	5	6	4	1	14	2.5997
5	0	0	2	120	15	6	1	1	16	3.1495
5	1	0	6	60	9	2	3	2	40	3.566
5	1	1	2	120	6	5	4	1	4	2.5747
5	0	1	6	60	4	5	5	1	35	2.4746
5	1	0	8	15	11	2	2	2	5	2.7912
5	1	1	6	120	14	1	2	2	10	3.6077
5	0	1	2	30	9	4	3	1	55	3.1328
5	1	0	4	15	11	6	3	2	18	2.8495
5	0	0	6	30	10	1	1	1	49	3.1662
5	1	1	8	15	10	1	1	2	38	2.758
5	1	1	4	60	7	6	6	1	48	2.4998
5	0	1	6	15	14	3	3	2	33	3.6576
5	1	1	4	15	7	2	3	1	6	3.3578
5	0	1	8	0	13	2	3	1	39	3.8825
5	0	0	6	120	14	1	1	2	52	3.2994
5	0	0	8	30	2	3	3	2	13	2.9828
5	1	0	6	60	13	6	6	2	50	2.9913
5	0	0	4	30	9	6	5	2	46	3.5411
5	0	0	6	0	9	4	3	2	40	3.0412
5	0	0	8	120	4	1	3	1	43	3.1662
5	0	0	4	30	6	3	1	1	15	2.358
5	1	1	6	0	15	2	2	2	6	2.4496
5	0	1	4	15	7	2	2	2	5	2.8746
5	1	1	6	120	9	4	4	2	39	3.6159
5	1	0	2	30	1	4	5	1	48	2.6246
5	1	0	6	60	16	1	2	1	4	2.8747
5	0	1	2	0	7	6	4	1	55	3.2245
5	0	0	2	15	12	5	2	1	23	2.4663
5	0	1	8	0	1	6	6	1	45	4.2408
5	1	0	2	30	16	3	2	1	28	2.533
5	0	1	6	120	1	4	4	1	32	2.8329
5	1	0	6	0	11	6	4	2	5	4.1575
5	1	0	6	30	14	5	2	2	34	3.591
5	1	1	6	30	10	1	1	2	48	2.5497
5	1	0	2	15	13	6	1	2	50	3.6493
5	0	1	8	60	8	3	3	2	32	3.0911
5	1	0	6	30	2	1	2	1	56	2.4248
5	0	1	4	120	11	4	3	1	27	2.583
5	0	1	6	30	12	3	6	2	30	2.7829
5	1	1	4	60	14	5	5	1	3	4.2991
5	0	0	6	15	15	4	4	2	18	3.1327
5	0	1	8	60	7	2	2	2	1	2.7413
5	1	0	2	15	9	2	3	2	21	3.4745
5	1	0	2	30	2	5	3	2	2	2.4996
5	1	1	4	60	4	3	1	1	3	3.2745
5	0	1	6	0	10	5	1	1	43	2.8995
5	0	1	2	30	6	1	6	1	19	2.5913
5	1	1	8	120	15	4	4	1	21	3.791
5	0	1	2	120	11	2	5	1	6	3.8493
5	1	0	8	30	8	1	1	2	54	4.2742
5	1	0	4	120	9	2	2	2	47	3.2995
5	1	1	6	30	11	2	2	2	16	3.3995
5	0	1	8	60	9	4	4	2	6	4.0491
5	1	0	8	120	15	4	5	2	40	2.9661
5	1	0	6	15	4	1	3	2	27	4.016
5	1	0	2	60	13	2	6	1	50	2.4998
5	1	0	8	30	9	2	2	2	52	3.2827
5	0	0	4	15	16	3	3	2	37	2.7746
5	0	0	2	30	8	3	2	1	51	2.9495
5	0	0	2	120	3	2	5	1	10	3.2328
5	0	0	8	15	4	3	3	1	5	3.9909
5	1	1	8	30	12	5	5	2	49	3.1327
5	1	0	4	120	8	1	4	1	4	2.658
5	1	1	2	30	15	2	6	1	11	3.0496
5	1	0	2	60	5	2	2	1	54	2.4913
5	1	0	6	0	15	2	2	2	4	2.808
5	1	0	4	30	5	2	3	1	15	2.658
5	1	0	6	30	10	1	1	1	3	3.6827
5	1	1	2	0	14	5	5	1	10	2.458
5	0	1	4	0	2	3	4	1	18	3.2083
5	1	1	4	60	15	6	6	2	50	3.391
5	1	0	2	0	13	4	2	1	52	2.6746
5	1	1	4	30	12	1	5	1	56	3.0911
5	1	1	6	120	15	2	4	2	30	3.1078
5	1	1	6	0	8	3	2	2	2	3.2994
5	1	0	6	0	7	2	2	2	25	2.6829
5	0	0	4	15	1	4	3	1	39	2.358
5	1	0	6	60	10	3	3	2	48	3.4743
5	1	0	8	15	4	3	4	2	38	2.5579
5	0	0	8	15	6	5	3	2	18	3.0911
5	0	0	8	0	16	5	6	2	37	2.433
5	0	1	2	30	7	2	1	2	10	3.5993
5	0	0	6	60	8	1	4	2	26	3.0245
5	1	1	4	0	10	3	3	1	20	3.6243
5	0	1	2	0	12	3	5	1	40	4.9739
5	0	1	2	30	16	3	4	1	13	3.0911
5	1	0	8	0	16	5	6	1	47	3.2744
5	0	1	2	120	13	4	2	1	4	3.641
5	1	1	2	60	16	5	2	1	6	2.9078
5	1	0	4	0	13	6	3	1	35	3.416
5	1	0	2	120	11	2	5	1	19	3.316
5	1	1	8	15	15	6	6	2	54	3.1078
5	1	0	6	15	14	3	3	2	30	3.8492
5	1	1	6	60	4	5	5	2	44	2.7245
5	0	0	4	0	4	5	2	1	4	3.8242
5	0	1	2	60	4	1	2	2	50	3.3412
5	1	1	4	15	9	4	4	2	52	2.683
5	1	1	2	120	2	1	1	1	19	3.4162
5	0	0	8	60	6	1	5	1	1	3.1828
5	1	0	2	120	2	1	3	2	40	2.9662
5	1	0	2	120	10	1	5	2	12	2.8996
5	1	1	8	120	13	2	2	2	8	3.441
5	0	0	2	60	14	3	1	1	8	3.5494
5	0	0	4	30	16	5	3	1	23	2.4246
5	1	1	2	0	4	3	5	1	24	2.2914
5	0	0	8	60	9	4	4	2	33	2.7245
5	1	0	6	15	12	1	3	2	15	2.8912
5	1	0	8	0	15	4	2	2	46	3.2494
5	1	1	4	15	6	1	6	2	47	2.783
5	1	0	2	15	10	3	2	1	55	4.4324
5	1	0	2	60	8	5	5	1	20	2.5413
5	1	1	2	60	14	3	4	1	46	4.2991
5	0	1	2	60	9	6	6	1	19	2.3746
5	0	0	4	30	12	1	2	1	1	3.6411
5	0	0	8	120	13	2	2	2	15	3.0661
5	0	0	8	15	5	4	3	1	2	2.9912
5	0	0	2	60	6	3	3	2	16	2.308
5	1	1	2	0	7	6	4	1	24	2.5413
5	0	0	8	60	11	6	6	2	9	3.391
5	0	0	8	30	5	6	3	1	22	2.908
5	0	1	2	60	14	3	2	1	8	2.5163
5	1	0	4	30	12	1	3	1	55	2.6579
5	0	0	6	0	6	1	5	1	29	3.2495
5	1	0	4	0	9	2	1	1	12	3.2994
5	1	0	4	15	1	4	3	1	2	3.516
5	1	0	2	60	6	3	6	1	42	3.2327
5	1	1	8	60	8	3	2	2	13	3.8825
5	1	1	4	30	6	3	2	1	29	2.8745
5	0	1	4	0	4	5	4	1	2	2.7329
5	0	1	6	15	6	3	3	2	52	3.6326
5	0	0	8	30	12	5	1	1	20	4.3824
5	1	0	2	30	15	2	4	1	40	2.7745
5	0	1	8	15	11	2	2	2	30	2.9079
5	0	1	6	120	8	3	4	1	41	4.1158
5	1	0	2	0	4	3	3	1	22	3.5327
5	1	0	8	60	3	6	6	2	38	4.474
5	0	0	4	60	6	5	2	2	53	2.6162
5	1	0	4	30	4	1	5	2	19	2.5331
5	0	1	8	30	12	5	1	2	28	3.2327
5	0	0	6	120	8	3	3	2	31	4.6074
5	0	1	8	15	14	5	4	2	24	2.4164
5	0	0	2	0	15	6	6	1	28	4.0244
5	0	1	2	60	13	2	3	1	12	2.2831
5	1	1	2	15	8	1	2	1	26	2.8328
5	0	0	2	60	5	2	5	1	30	3.1329
5	0	0	6	15	16	5	5	2	21	2.508
5	1	0	2	120	13	4	3	1	43	3.0995
5	1	1	2	30	11	6	2	1	19	3.2494
5	0	1	8	30	4	5	4	2	11	3.3328
5	0	1	8	30	2	3	5	2	14	3.7243
5	1	1	8	30	11	4	4	2	3	2.7495
5	1	0	8	15	7	6	6	2	56	2.8412
5	1	0	2	120	15	6	3	1	15	2.8828
5	0	1	6	120	16	3	5	2	26	3.0745
5	0	1	4	0	11	4	2	1	12	2.5329
5	1	0	4	60	7	6	6	2	53	3.2327
5	0	1	6	15	4	1	3	2	29	2.4914
5	0	0	8	15	7	6	6	1	38	3.4827
5	0	0	6	60	1	2	2	2	50	2.9246
5	1	0	4	30	14	3	3	2	2	4.2992
5	0	1	4	120	16	1	2	1	30	2.633
5	1	1	8	30	3	4	2	1	13	2.533
5	1	1	4	15	2	5	5	2	17	3.0747
5	0	1	8	60	10	5	4	2	40	3.3327
5	1	1	2	15	9	2	2	1	2	3.1496
5	1	0	2	0	6	5	5	1	50	2.5413
5	0	0	2	60	16	5	3	1	7	2.9078
5	0	0	8	60	2	5	6	1	36	2.7162
5	0	0	2	30	16	3	1	1	15	3.466
5	1	0	2	60	4	1	2	1	21	2.7579
5	1	1	8	120	8	5	5	1	46	3.5243
5	0	1	2	120	7	6	5	1	39	2.3081
5	1	0	4	120	1	2	2	1	45	3.7826
5	0	1	6	30	4	3	6	1	53	3.1328
5	0	1	2	30	10	5	5	1	23	3.566
5	1	1	8	0	6	3	3	2	52	3.291
5	1	0	8	60	10	5	1	2	15	3.0161
5	1	0	8	30	13	6	6	2	40	3.3495
5	1	1	8	15	5	4	2	2	17	2.783
5	0	1	6	120	7	2	2	2	40	2.9661
5	1	1	2	120	12	3	2	1	11	2.558
5	1	1	8	60	10	5	4	2	8	2.2913
5	1	1	2	60	9	6	5	2	3	2.2498
5	1	1	8	60	14	1	1	2	53	4.5824
5	0	1	8	120	1	6	6	1	9	2.5996
5	0	1	6	120	3	6	6	2	52	2.9661
5	0	0	2	0	5	4	5	1	5	2.4163
5	1	1	2	0	11	2	1	1	50	2.333
5	0	1	6	30	6	5	4	2	31	3.566
5	0	1	8	30	11	4	5	2	54	2.8662
5	0	0	2	15	2	3	4	2	22	2.5746
5	1	1	2	30	2	5	3	1	43	3.5243
5	1	1	2	120	4	3	6	2	45	2.6995
5	0	0	2	120	5	4	1	1	45	2.3913
5	0	1	4	15	6	1	5	1	25	2.6579
5	1	0	8	60	15	2	4	2	45	3.916
5	1	1	2	0	15	6	5	2	36	2.3413
5	0	1	8	0	6	3	5	2	27	2.3914
5	0	1	6	30	10	1	2	2	23	2.6996
5	0	0	6	120	7	2	3	1	18	3.4328
5	0	0	6	0	10	5	2	2	43	3.1577
5	0	0	8	0	14	3	3	2	1	3.8076
5	0	0	4	120	2	3	3	2	27	2.0664
5	1	0	8	0	4	1	2	2	54	3.4993
5	1	1	8	15	3	2	2	2	29	3.0913
5	0	0	4	60	7	6	5	1	33	2.9828
5	0	0	4	15	9	4	4	2	5	2.3914
5	1	0	4	60	13	4	2	1	44	2.9745
5	1	0	4	30	6	3	1	2	32	2.2913
5	1	0	6	120	16	3	3	2	21	2.308
5	0	0	6	60	5	6	6	2	20	3.3577
5	1	0	6	0	14	1	3	1	36	3.0995
5	1	1	8	60	6	1	4	2	17	2.4665
5	1	1	2	30	3	6	5	1	55	2.0581
5	0	1	4	120	2	3	1	1	36	2.8162
5	0	0	4	15	6	1	6	1	29	2.8663
5	0	0	4	0	3	4	2	1	18	3.6827
5	1	0	4	60	14	5	4	1	39	4.1075
5	0	0	4	60	4	3	2	1	15	2.4996
5	1	1	8	120	14	3	3	2	34	2.9078
5	1	1	2	0	6	5	5	1	54	2.3913
5	0	0	8	30	9	2	3	2	31	2.8247
5	1	1	8	0	7	4	3	2	27	3.4161
5	1	1	8	15	2	1	3	2	13	2.3081
5	1	1	4	15	16	3	3	2	33	3.4827
5	0	0	6	120	6	1	6	2	24	2.4748
5	1	0	4	60	5	4	2	2	41	2.408
5	1	1	6	60	8	1	5	2	20	3.7244
5	1	1	4	0	4	5	2	1	48	3.0828
5	0	0	8	60	8	3	3	2	11	3.3993
5	1	1	4	120	2	3	3	2	22	3.7242
5	1	0	2	30	10	5	2	1	16	2.508
5	0	1	6	15	1	6	5	1	9	3.266
5	0	1	6	0	15	2	6	2	14	3.3912
5	0	0	4	60	11	2	1	1	51	3.3744
5	0	0	2	120	4	3	5	1	31	2.9745
5	1	0	4	0	1	2	2	1	10	3.0828
5	1	0	8	30	16	1	3	2	44	3.541
5	0	0	6	0	16	3	3	2	6	2.9495
5	0	1	6	60	10	3	3	2	11	3.0078
5	1	0	4	60	12	3	2	2	3	3.6826
5	1	1	2	120	14	5	5	1	7	3.541
5	1	0	2	15	16	1	5	2	37	3.0245
5	0	0	2	60	4	1	3	2	25	2.4837
5	0	1	4	30	14	3	3	2	10	2.5663
5	0	0	2	15	3	4	2	1	45	3.0744
5	0	1	8	60	15	2	2	2	47	3.566
5	1	0	8	120	7	4	5	2	35	2.9578
5	0	1	8	15	10	1	2	2	24	3.5411
5	1	1	4	60	3	2	4	1	10	3.0912
5	1	1	4	15	14	1	5	1	23	2.4497
5	1	1	6	30	4	3	3	2	35	2.7995
5	0	1	8	15	5	4	1	2	22	3.9575
5	1	0	4	120	2	3	4	2	19	4.0158
5	1	1	4	30	9	6	5	2	35	3.2494
5	1	0	2	15	11	4	2	2	25	2.8245
5	1	1	2	0	3	2	4	2	24	3.2744
5	0	0	8	0	5	2	6	2	34	3.4162
5	1	1	4	15	8	3	2	1	45	2.9661
5	1	0	8	30	1	2	6	1	56	2.7662
5	1	1	8	30	8	1	2	2	23	2.4498
5	1	1	4	120	10	3	4	1	45	3.2827
5	0	0	8	120	12	1	3	1	46	2.6663
5	1	0	4	120	12	5	3	1	49	2.1748
5	0	0	8	30	11	4	4	2	28	3.7242
5	0	1	8	0	5	2	2	2	21	2.683
5	1	1	4	30	13	2	2	2	11	2.633
5	0	1	6	0	2	5	3	2	36	4.7074
5	0	0	4	120	10	3	2	1	13	3.0994
5	0	1	4	0	9	2	4	1	7	3.2911
5	1	1	2	30	7	2	4	2	39	2.5997
5	0	1	6	60	11	4	4	2	55	2.4747
5	1	1	8	0	14	3	3	2	23	2.4496
5	0	1	2	0	10	1	2	1	9	3.0245
5	1	0	2	0	7	6	1	1	4	3.0745
5	1	0	2	15	12	5	6	1	42	2.4746
5	1	1	2	60	4	1	2	1	29	3.2495
5	1	0	8	15	14	5	5	1	23	3.6659
5	0	0	2	120	10	1	5	1	51	3.3327
5	1	1	4	60	11	2	3	1	6	3.0079
5	0	1	6	60	9	2	2	1	33	2.9911
5	0	1	4	30	8	5	2	2	1	2.4496
5	0	0	2	15	9	2	1	1	30	3.2495
5	0	0	4	15	15	2	6	1	36	3.2411
5	1	1	8	15	4	3	3	2	53	3.1911
5	1	1	2	120	10	1	2	1	53	2.7579
5	0	1	6	30	3	2	2	2	8	3.7244
5	0	0	4	30	4	1	2	1	27	3.9577
5	0	1	2	60	7	4	5	2	16	2.7913
5	0	0	2	30	10	5	2	1	44	2.5579
5	0	1	2	0	4	3	6	1	39	2.2164
5	0	0	8	60	14	1	6	1	34	2.2582
5	0	1	4	30	5	2	3	1	3	2.5831
5	0	1	4	60	13	4	4	1	56	2.5329
5	1	0	2	120	7	6	4	1	13	1.9998
5	1	0	4	0	12	5	2	1	2	5.8403
5	1	0	6	15	13	2	2	2	18	2.7413
5	0	1	8	30	5	6	3	2	3	2.1748
5	1	1	6	0	14	1	2	2	52	2.3998
5	0	0	4	0	11	4	4	2	7	3.2994
5	0	1	4	60	14	5	4	2	50	3.516
5	0	1	8	15	13	4	4	2	34	3.3577
5	1	1	4	120	11	4	1	2	40	2.4163
5	0	1	4	60	3	2	2	1	12	4.2158
5	0	0	8	0	12	1	5	2	27	2.6746
5	0	0	2	120	6	5	5	1	3	2.458
5	1	1	6	30	13	4	2	2	50	4.0492
5	0	1	4	30	13	2	2	1	38	3.7243
5	0	1	8	15	15	6	6	2	51	4.4991
5	0	1	4	30	9	6	6	1	34	3.0329
5	1	1	6	15	4	1	6	2	42	3.1746
5	1	1	2	120	11	2	2	1	31	2.558
5	1	0	6	120	9	4	3	2	14	3.2744
5	1	0	4	60	3	2	1	1	35	2.7162
5	0	0	2	0	14	5	5	1	24	2.8245
5	1	0	2	30	9	4	3	1	43	2.458
5	1	0	2	0	11	2	6	2	9	2.7579
5	1	0	6	120	1	4	6	1	10	2.7079
5	1	1	8	30	9	2	2	2	43	2.3498
5	1	1	4	30	14	3	3	2	9	3.0495
5	0	0	6	0	15	2	2	2	33	2.7496
5	0	1	6	120	15	2	3	2	26	3.1327
5	1	0	6	0	1	4	3	2	27	2.6996
5	1	1	6	60	2	3	3	2	8	2.733
5	0	0	4	120	9	2	5	2	2	2.7829
5	0	0	6	60	9	2	3	2	22	2.6413
5	0	1	2	15	12	5	2	1	33	2.9912
5	1	0	6	30	13	4	1	2	45	3.3994
5	1	1	2	30	6	1	1	1	36	2.3663
5	1	0	2	120	5	4	5	1	21	2.2498
5	1	0	4	120	10	3	3	1	36	2.8329
5	0	0	6	30	11	2	2	2	7	3.2745
5	0	0	2	0	6	5	2	1	44	2.308
5	0	0	2	30	14	1	5	1	21	3.7409
5	1	1	8	15	13	4	4	2	36	2.6079
5	1	0	6	30	4	3	5	2	56	3.8992
5	1	0	8	15	12	3	3	1	5	3.3494
5	1	0	4	120	5	6	3	2	42	2.7246
5	1	1	4	0	2	3	6	2	6	2.7829
5	0	0	6	60	16	1	3	2	45	2.2915
5	0	0	8	60	15	2	2	2	41	3.3244
5	1	1	6	0	3	6	2	1	6	2.933
5	0	1	6	30	7	6	4	2	23	4.6656
5	1	1	2	15	13	6	5	2	30	2.6164
5	0	0	6	15	14	3	3	2	12	2.8495
5	0	1	8	0	7	4	2	1	34	3.5328
5	1	1	2	30	10	5	5	1	56	4.0408
5	0	0	6	0	2	5	5	2	7	4.1992
5	1	0	2	0	15	6	6	1	54	3.2077
5	1	1	2	15	2	3	3	1	44	2.9245
5	1	1	2	60	12	1	2	1	17	2.7412
5	0	0	4	120	11	4	5	2	41	2.5413
5	0	1	8	60	14	1	5	2	12	2.3248
5	0	0	6	60	3	4	6	1	24	3.2577
5	1	0	6	0	3	6	2	2	42	3.6826
5	1	1	2	120	15	6	2	1	52	2.658
5	1	1	2	30	8	3	4	1	14	3.316
5	1	1	6	60	1	2	1	1	50	3.2994
5	1	0	8	60	11	6	6	2	17	2.5331
5	0	0	4	120	1	2	5	1	19	2.7163
5	0	0	4	120	3	4	2	2	44	3.6743
5	0	0	6	0	7	2	2	1	6	2.4747
5	1	1	8	60	3	6	4	1	6	2.9911
5	0	1	8	60	3	6	4	2	12	2.4246
5	0	0	4	15	7	2	5	1	16	3.5411
5	1	0	8	30	5	6	3	1	9	2.9328
5	0	1	4	30	4	1	2	2	49	3.5411
5	0	0	8	120	15	4	5	1	55	3.0162
5	0	0	4	0	2	3	2	2	29	4.524
5	1	0	6	120	2	5	4	2	17	3.5493
5	0	0	8	0	13	2	4	2	34	4.3076
5	0	1	6	60	1	2	6	1	18	2.4581
5	1	0	4	0	10	3	2	2	35	3.1494
5	1	1	6	60	11	4	4	2	8	2.4663
5	1	0	6	0	16	3	3	2	33	2.5579
5	0	1	6	0	14	1	6	2	37	2.6997
5	0	1	2	120	4	3	6	1	23	3.1578
5	0	0	4	60	10	1	2	1	45	2.4831
5	0	1	2	120	3	2	4	1	13	3.2494
5	0	1	8	120	15	4	4	2	17	3.4577
5	1	1	2	15	1	2	2	1	16	3.0661
5	0	0	2	120	11	2	4	2	36	2.508
5	1	0	2	120	12	3	2	2	18	2.5746
5	1	1	4	60	6	5	5	2	43	3.0745
5	0	1	8	120	5	2	3	2	2	3.1412
5	0	0	2	0	2	1	2	1	5	3.941
5	1	1	4	60	13	4	5	1	22	2.7162
5	0	1	8	30	16	1	2	2	11	3.4078
5	0	0	6	15	6	3	1	1	51	3.1911
5	1	1	4	0	8	1	3	1	52	3.5576
5	1	1	6	60	5	6	6	2	51	2.308
5	0	0	4	120	13	6	4	1	55	4.5074
5	1	1	6	30	2	1	1	2	3	3.0995
5	0	0	6	15	8	5	2	2	41	2.5829
5	1	0	4	15	8	3	3	2	51	2.7162
5	1	0	2	15	4	5	2	1	20	3.0911
5	1	1	8	0	5	2	2	2	17	2.8247
5	0	0	8	120	7	4	2	2	47	4.1492
5	0	1	6	60	12	5	1	1	22	2.6829
5	1	1	2	15	3	4	4	1	24	3.1411
5	0	1	2	120	5	4	5	2	14	3.1328
5	0	1	4	120	8	1	2	1	6	3.5244
5	1	0	4	15	16	3	6	2	35	3.2744
5	0	0	6	60	13	6	6	2	16	3.8575
5	0	1	6	120	11	6	6	2	28	4.1826
5	0	1	4	30	1	6	2	1	31	4.9407
5	0	1	8	15	4	3	5	1	14	3.6659
5	0	0	4	30	8	5	2	2	47	3.0494
5	0	0	2	120	2	1	2	1	11	3.0329
5	0	1	4	0	3	4	6	1	25	2.408
5	0	0	4	60	14	5	6	1	33	2.8245
5	0	0	2	0	11	2	2	1	27	2.733
5	1	1	2	15	5	6	2	1	41	2.8163
5	1	1	4	0	9	2	3	2	27	2.5996
5	0	0	6	120	3	6	5	1	42	2.6581
5	0	0	6	0	14	1	2	1	14	2.6829
5	1	1	8	0	16	5	3	2	35	3.3161
5	1	1	6	0	16	3	5	2	56	3.0161
5	0	0	6	120	11	6	2	2	53	2.3331
5	1	0	2	30	6	1	4	1	7	3.3828
5	0	1	2	15	3	4	6	1	10	2.3414
5	1	1	2	60	7	4	4	2	30	2.283
5	0	0	8	120	6	3	3	2	31	3.316
5	0	1	8	15	2	1	2	1	37	2.9913
5	1	1	8	120	6	3	3	2	14	2.9162
5	1	1	8	0	13	2	5	1	27	2.5163
5	0	1	4	120	5	6	3	1	38	2.2415
5	1	1	8	30	4	5	4	2	18	3.9159
5	0	1	6	15	7	4	4	2	42	3.0244
5	1	1	6	0	2	5	5	2	8	2.6412
5	0	0	8	15	2	1	2	2	40	2.7914
5	1	0	2	60	7	4	3	1	15	2.3414
5	1	1	6	120	16	3	3	2	25	2.3247
5	0	1	4	0	5	6	6	1	19	3.0495
5	1	1	8	0	15	4	4	2	1	3.6327
5	1	0	8	30	3	4	1	1	32	2.6246
5	0	0	4	15	11	6	2	2	14	2.3331
5	0	0	8	120	16	5	5	2	53	3.4577
5	0	1	4	30	12	1	6	1	44	3.2745
5	1	1	6	0	1	4	3	1	1	2.9495
5	0	0	4	15	2	5	3	1	1	2.5413
5	0	0	6	120	10	5	6	2	37	2.4748
5	0	1	6	15	8	5	2	1	24	3.0079
5	0	0	8	60	3	6	3	1	5	2.8079
5	1	0	6	0	9	4	1	1	23	3.2077
5	1	0	8	15	5	4	6	1	16	2.8662
5	0	1	4	60	12	3	3	2	42	2.9078
5	1	0	6	15	7	4	2	1	43	2.7662
5	1	1	2	0	10	1	1	1	45	4.1325
5	0	1	6	15	5	2	3	2	28	2.7247
5	1	1	8	30	16	1	2	1	54	2.6496
5	0	0	8	15	15	6	5	1	28	2.5748
5	1	1	8	120	7	4	3	2	53	3.3327
5	0	0	8	120	9	6	6	1	29	3.6493
5	0	1	2	120	14	5	1	1	24	2.2497
5	0	0	8	15	10	1	1	2	4	2.4414
5	1	1	4	15	1	4	5	1	41	2.7246
5	0	1	4	30	15	4	6	2	37	5.1405
5	0	0	8	120	14	3	3	2	20	2.7495
5	1	0	6	15	5	2	2	2	38	2.7663
5	0	1	6	120	2	5	2	1	56	2.8829
5	0	1	4	15	14	1	5	1	51	4.7573
5	0	1	2	60	5	2	3	1	9	2.5581
5	0	0	2	15	10	3	2	1	9	2.6995
5	1	1	2	60	13	2	6	2	35	2.4415
5	1	0	8	30	12	5	6	1	26	4.2908
5	0	1	6	15	16	5	2	2	14	2.5663
5	1	1	2	30	9	4	3	1	47	3.1911
5	0	0	2	60	1	6	2	1	18	3.1496
5	1	0	4	15	14	1	4	2	36	3.2162
5	1	0	4	60	15	6	5	2	8	3.8077
5	0	1	6	0	16	3	2	1	41	5.8569
5	0	1	8	30	8	1	6	1	51	3.2996
5	0	1	4	120	9	2	3	1	39	3.1246
5	1	1	8	0	9	6	6	2	44	3.2827
5	1	1	6	30	5	4	2	1	10	2.6996
5	0	0	6	30	3	2	5	1	30	3.3411
5	0	0	4	0	9	2	2	1	25	5.4822
5	1	0	6	60	4	5	4	2	47	3.316
5	0	1	6	60	5	6	5	1	9	3.1496
5	1	1	2	0	12	3	2	2	26	2.6412
5	1	1	8	120	9	6	6	2	22	4.4241
5	1	1	6	120	8	3	3	2	47	2.7245
5	0	1	2	15	2	3	2	1	5	2.4913
5	1	1	6	120	10	5	3	1	46	2.1664
5	0	1	4	15	16	3	1	2	55	4.0076
5	0	1	2	15	1	2	2	1	52	3.8743
5	1	1	4	0	12	5	4	1	38	3.541
5	0	0	6	15	12	1	5	2	16	3.1579
5	0	0	2	60	8	5	2	1	17	3.8909
5	0	1	2	120	15	6	6	1	51	2.4497
5	1	0	8	30	4	5	5	2	32	2.583
5	1	0	2	0	3	2	2	1	21	2.8663
5	1	0	4	60	6	5	4	1	38	3.1328
5	1	0	8	120	9	6	2	1	49	2.8412
5	1	0	6	15	8	5	5	2	28	2.9911
5	0	1	8	30	3	4	4	2	18	3.2495
5	0	0	6	15	13	2	2	2	30	2.3997
5	1	1	8	60	15	2	2	2	20	2.9245
5	1	0	2	15	2	3	4	1	9	2.183
5	1	0	4	30	13	2	2	1	24	2.2914
5	1	0	6	30	15	6	6	2	17	2.3998
5	1	0	8	0	7	4	5	2	11	3.5826
5	0	0	2	0	12	3	2	1	32	2.6162
5	0	1	4	60	15	6	6	2	4	4.2242
5	0	0	6	15	9	6	6	1	1	2.6579
5	1	0	4	15	7	2	2	2	20	4.1493
5	0	1	6	0	9	4	4	2	34	3.1911
5	1	0	4	0	4	5	5	1	22	2.7663
5	0	1	4	120	1	2	2	1	37	3.1911
5	1	1	8	0	8	5	4	2	7	2.8412
5	0	1	2	30	14	1	2	1	48	2.383
5	0	1	8	30	9	2	2	2	1	2.6831
5	0	0	4	0	12	5	3	2	3	2.6162
5	1	0	4	30	1	6	6	1	16	2.433
5	0	0	4	60	13	4	1	1	6	3.0744
5	0	1	8	0	9	6	6	2	30	3.7076
5	1	1	8	0	4	1	5	1	8	3.0079
5	0	0	2	30	15	2	3	1	7	2.6414
5	0	1	2	0	2	1	2	1	21	2.7497
5	0	0	2	30	1	4	4	1	2	3.4077
5	0	1	4	0	16	1	2	1	18	3.0828
5	0	0	4	120	4	5	4	1	49	2.7746
5	0	1	2	60	1	6	6	1	17	2.3331
5	0	0	8	15	12	3	3	2	11	2.3163
5	1	0	8	30	2	3	3	2	10	3.3744
5	0	1	2	15	11	4	5	2	54	2.3996
5	0	0	8	15	14	5	3	2	44	3.2077
5	0	1	4	15	11	6	2	2	30	3.1329
5	1	1	2	60	6	3	4	1	41	2.8662
5	0	1	8	0	15	4	6	2	10	2.4996
5	0	1	8	120	8	5	3	2	31	2.4579
5	0	0	4	15	3	6	5	1	53	4.524
5	1	0	6	120	8	3	2	1	45	2.8412
5	1	0	8	0	8	5	5	2	11	2.9411
5	0	0	2	30	7	2	3	2	25	3.1162
5	1	0	4	30	15	4	4	2	28	3.441
5	0	1	2	0	13	4	4	2	5	3.0244
5	1	0	4	60	11	2	3	1	42	3.6493
5	0	0	2	60	7	4	5	1	4	2.9995
5	0	1	8	30	10	3	3	2	6	3.2994
5	0	0	8	60	7	2	4	2	52	3.1078
5	0	0	8	60	1	4	5	2	19	3.1328
5	1	0	8	120	13	2	3	2	49	3.4078
5	1	0	8	15	15	6	6	2	53	3.2494
5	1	0	6	60	1	2	6	2	34	3.2579
5	0	0	4	0	16	1	3	2	36	3.4661
5	1	0	2	15	8	1	2	1	4	3.0746
5	1	0	6	15	16	5	5	1	45	4.2242
5	0	1	2	60	15	4	5	1	34	2.5996
5	1	1	6	120	1	4	5	1	39	2.4746
5	0	1	2	60	6	3	2	1	47	3.3577
5	1	1	4	30	8	5	3	1	40	3.5576
5	1	0	6	15	15	4	4	2	56	3.6826
5	0	0	8	0	4	1	1	2	47	3.441
5	1	1	2	15	10	3	2	1	5	3.3411
5	0	0	8	60	16	3	2	2	13	3.416
5	1	1	4	30	16	5	5	2	31	3.6826
5	1	1	4	0	1	2	2	1	12	2.7247
5	0	1	4	30	6	3	3	2	21	2.6163
5	0	1	8	15	7	6	2	2	49	2.7246
5	0	0	6	30	7	6	6	2	31	2.7579
5	1	0	8	15	6	5	1	2	26	2.0082
5	1	0	2	120	3	2	3	1	5	2.5996
5	0	0	4	120	5	6	5	1	53	3.3993
5	1	1	6	0	9	4	4	2	39	3.6076
5	1	0	8	0	13	2	5	2	38	3.0411
5	1	1	6	15	8	5	4	2	11	2.8245
5	1	0	4	60	10	1	4	2	44	2.4913
5	1	0	8	120	8	5	5	2	35	3.5577
5	1	1	8	0	1	6	6	2	2	2.3746
5	1	0	2	15	3	4	5	1	10	4.2908
5	1	1	8	120	1	6	2	1	14	2.8496
5	0	1	4	15	15	2	6	2	54	3.1162
5	1	1	4	0	5	6	2	2	42	2.2915
5	0	0	6	30	12	3	3	2	28	2.9911
5	0	1	6	120	6	1	2	1	44	2.5831
5	1	1	8	30	1	2	2	2	4	2.4914
5	1	0	4	15	15	2	1	2	27	2.6412
5	0	0	4	30	1	6	6	2	10	4.091
5	0	0	4	15	14	1	5	1	26	3.6494
5	1	1	6	0	7	2	6	1	52	3.566
5	1	0	6	30	6	5	5	2	4	3.7993
5	1	1	8	30	10	3	3	2	48	3.6244
5	1	1	4	120	4	5	3	1	34	2.6662
5	1	1	8	60	2	5	4	2	5	3.4244
5	0	1	8	0	8	5	5	2	13	2.3664
5	0	1	6	0	3	6	6	2	38	3.6327
5	0	0	2	30	9	4	2	1	7	3.1494
5	1	1	8	120	5	2	1	1	41	2.9078
5	0	1	6	30	13	4	6	1	40	3.0828
5	1	0	8	0	5	2	3	2	43	2.4163
5	1	0	4	30	9	6	6	2	38	3.2161
5	1	0	6	0	8	3	3	2	43	3.0078
5	1	1	8	0	12	1	2	2	44	2.8078
5	0	1	2	15	5	6	1	2	21	2.2998
5	0	1	6	120	14	1	3	2	33	3.0744
5	1	1	4	15	3	6	2	1	10	6.3652
5	1	0	6	120	11	6	5	2	29	2.3331
5	0	1	6	30	11	2	2	1	49	2.3913
5	0	1	2	30	3	6	5	1	17	2.2749
5	1	1	6	60	3	4	4	1	12	3.1078
5	1	1	2	120	5	4	3	1	54	2.5662
5	1	1	6	0	11	6	6	2	53	4.7989
5	1	1	8	30	5	6	2	2	28	3.0744
5	1	0	6	30	7	6	6	2	1	3.0494
5	1	1	6	30	15	6	6	2	49	3.341
5	0	1	8	30	1	2	6	2	18	2.4746
5	0	1	8	60	16	3	3	2	19	2.4497
5	1	1	2	15	4	5	2	1	37	3.4827
5	0	1	6	30	2	1	5	2	12	2.783
5	1	1	6	120	3	6	6	2	37	3.0163
5	0	1	8	15	12	3	2	2	32	2.4496
6	0	1	4	60	12	3	6	1	32	5.0822
6	1	0	2	0	5	4	4	1	14	2.5079
6	0	1	4	60	6	5	4	1	18	2.4497
6	0	0	8	120	14	3	3	2	1	5.607
6	0	1	2	15	13	6	4	1	29	2.0914
6	1	1	2	30	7	2	3	1	19	2.683
6	0	1	4	0	10	3	3	2	14	2.8578
6	1	0	4	120	5	6	4	1	18	3.2245
6	1	0	6	120	11	6	6	1	51	3.1827
6	1	1	6	60	2	3	6	1	40	2.1081
6	1	0	6	15	12	1	4	1	44	3.2744
6	0	1	4	60	4	3	4	1	47	2.3746
6	0	1	2	60	16	5	2	1	13	2.358
6	1	1	6	15	14	3	3	2	25	2.8578
6	1	0	2	0	12	3	2	1	56	2.6995
6	0	0	6	60	1	2	2	1	34	3.3411
6	1	0	8	60	3	6	1	1	27	2.1247
6	0	0	6	60	2	3	1	1	2	3.5659
6	1	0	2	0	3	2	6	1	46	2.358
6	0	0	6	30	5	4	2	1	47	2.2831
6	1	1	4	30	6	3	5	1	10	2.2913
6	1	0	2	0	10	1	4	1	50	2.1497
6	1	0	8	30	1	2	2	1	6	3.2495
6	1	0	4	60	10	1	5	1	21	2.2914
6	1	1	4	120	2	3	3	1	31	2.6246
6	1	1	2	120	10	1	2	1	43	2.4913
6	0	0	4	30	16	5	5	1	17	2.1247
6	0	0	4	120	3	4	5	1	51	2.0831
6	0	1	6	0	3	6	2	1	43	2.3164
6	1	1	8	30	13	6	6	1	6	2.3998
6	0	1	8	30	16	1	6	1	14	6.357
6	1	0	8	60	1	4	5	1	40	2.308
6	0	0	4	60	3	2	3	1	40	2.1498
6	1	0	8	60	2	5	2	1	34	2.9746
6	0	0	6	30	11	2	2	1	15	3.0662
6	1	0	4	0	5	6	1	1	15	2.9995
6	0	1	2	15	4	5	1	1	10	2.133
6	1	0	4	15	15	2	2	1	44	2.9913
6	0	1	2	0	7	6	6	1	42	2.8079
6	1	0	8	0	15	4	4	2	42	2.9245
6	0	1	6	30	6	5	1	1	39	2.4663
6	0	1	8	0	12	1	1	1	24	2.3747
6	1	1	2	60	1	6	5	1	15	2.2248
6	0	0	8	30	10	3	3	2	35	2.8079
6	1	0	6	30	6	5	6	1	34	2.7329
6	0	0	2	60	1	6	4	1	1	2.3165
6	1	1	2	30	10	5	2	1	27	2.3081
6	0	1	8	0	16	5	5	2	52	2.7246
6	0	0	8	120	9	6	6	2	3	3.9075
6	1	1	2	0	2	1	1	1	7	2.6996
6	1	0	2	60	6	3	3	1	41	2.533
6	1	0	4	30	6	3	3	1	23	2.1081
6	1	1	2	15	8	1	4	1	8	3.316
6	1	1	8	30	4	5	5	2	5	2.9745
6	0	1	8	30	10	3	3	2	34	2.6329
6	1	1	6	15	16	5	5	2	39	3.4243
6	0	1	4	120	16	1	5	1	17	3.4661
6	0	1	8	60	11	6	6	2	30	3.316
6	0	0	2	0	6	5	4	1	18	1.9831
6	0	0	2	30	15	2	4	1	4	2.4082
6	1	1	2	15	3	4	6	1	32	2.2997
6	0	1	2	30	14	1	6	1	1	2.5663
6	0	1	2	120	12	3	6	1	17	2.0665
6	1	1	8	15	4	3	3	2	21	2.6329
6	1	1	2	30	8	3	6	1	1	2.5829
6	0	0	8	60	3	6	4	1	43	4.4824
6	1	1	2	120	6	5	6	1	16	2.333
6	0	1	4	120	12	5	4	1	8	2.8329
6	0	0	2	15	12	5	5	1	51	2.5163
6	0	0	4	15	16	3	3	2	29	3.541
6	1	1	6	15	7	4	4	2	29	2.433
6	1	0	4	30	16	5	5	2	23	3.0911
6	0	1	2	60	6	3	5	1	51	3.2161
6	1	1	6	0	14	1	1	2	52	3.4911
6	0	1	2	15	3	4	4	1	34	2.0415
6	0	0	4	15	1	4	4	2	24	2.6496
6	1	1	8	30	11	4	4	2	50	2.7745
6	1	0	8	30	12	5	5	1	9	3.0912
6	1	1	4	15	10	5	5	2	25	2.3997
6	0	0	4	120	9	2	2	2	46	3.2661
6	0	1	4	0	4	5	2	1	12	2.1331
6	0	0	8	0	13	2	2	2	14	3.4661
6	0	0	6	60	3	4	4	1	8	2.6579
6	1	0	4	15	10	5	5	1	36	3.3744
6	1	1	8	120	8	5	5	1	15	2.7829
6	1	1	8	120	5	2	2	2	16	3.3745
6	0	1	8	15	3	2	2	2	16	3.2161
6	0	0	8	30	5	6	6	1	4	3.5828
6	1	0	6	30	15	6	6	2	14	2.333
6	0	1	8	0	14	3	3	2	56	3.341
6	1	1	2	120	3	2	6	1	7	2.6329
6	1	0	6	30	13	4	4	2	5	2.8829
6	0	0	8	15	3	2	2	2	48	2.8079
6	0	0	4	30	8	5	1	1	25	3.566
6	0	1	4	30	16	5	5	2	29	3.391
6	1	0	4	0	8	1	1	1	31	2.9162
6	0	0	4	60	5	4	2	1	18	2.6662
6	0	1	2	0	2	1	5	1	17	2.183
6	0	0	4	0	9	2	2	1	34	2.5331
6	0	1	8	60	7	2	2	2	26	3.4161
6	0	0	8	120	15	4	4	2	32	2.6412
6	1	1	2	120	12	3	3	1	49	2.7412
6	1	0	2	60	16	5	1	1	34	2.4996
6	0	0	2	120	14	5	5	1	23	2.2414
6	1	1	8	0	9	6	5	1	45	2.9246
6	1	1	2	60	5	2	1	1	30	2.2082
6	1	1	2	120	15	6	3	1	44	2.3747
6	0	0	6	0	10	5	5	1	39	2.5329
6	0	0	2	30	16	3	3	2	11	2.7412
6	1	0	4	60	13	4	4	2	52	3.1672
6	0	0	6	15	1	6	6	2	55	2.7912
6	0	0	4	120	8	1	2	1	11	2.4913
6	0	1	2	30	11	6	5	1	23	2.9829
6	1	1	4	120	8	1	5	1	3	2.1499
6	0	1	4	30	4	1	3	1	43	2.4581
6	1	0	2	120	14	5	1	1	20	2.1664
6	1	0	8	120	16	5	5	2	21	2.5496
6	0	0	6	120	15	2	2	2	24	2.6913
6	1	1	2	15	10	3	2	1	28	2.1081
6	1	0	8	0	9	6	6	2	14	2.979
6	0	1	2	0	11	2	1	1	21	2.1082
6	1	0	2	120	4	3	6	1	17	2.208
6	0	1	6	60	2	3	3	2	31	2.5163
6	1	0	4	120	16	1	1	2	17	2.7412
6	1	0	2	0	11	2	5	1	32	2.2914
6	0	1	4	15	9	4	4	2	51	2.0997
6	1	0	4	120	4	5	1	1	25	2.6079
6	0	1	6	120	14	1	1	2	11	2.6663
6	1	1	4	60	12	3	4	1	38	2.1914
6	1	0	6	15	4	1	2	1	41	2.5496
6	0	0	4	30	5	2	4	1	4	2.0249
6	0	0	2	15	3	4	3	1	6	2.3913
6	1	0	8	60	10	5	5	2	50	2.608
6	1	1	4	0	11	4	3	2	27	3.1412
6	0	0	8	15	7	6	6	2	33	3.8743
6	1	0	6	120	9	4	4	2	7	2.7662
6	0	0	2	15	2	3	3	2	12	3.0244
6	0	1	8	120	8	5	5	2	10	2.4829
6	1	0	8	30	4	5	5	2	37	2.9162
6	0	1	4	60	7	6	6	1	46	2.6496
6	0	0	6	60	10	3	3	1	2	2.9245
6	0	1	4	0	1	2	2	2	28	2.6496
6	0	1	8	15	2	1	2	1	2	3.3911
6	1	1	8	60	14	1	3	1	36	3.1745
6	0	1	8	60	8	3	3	1	51	2.8412
6	0	0	8	0	8	5	5	2	18	2.6246
6	1	1	6	15	13	2	2	2	19	3.6493
6	1	1	8	0	16	5	5	2	29	2.7912
6	1	0	8	30	3	4	5	1	34	2.7412
6	1	0	8	15	14	5	5	2	49	3.2494
6	1	0	2	120	12	3	3	1	11	2.1248
6	1	1	8	0	6	3	3	1	5	2.7412
6	1	1	6	60	1	2	2	2	52	2.7579
6	0	1	8	15	12	3	3	2	42	2.8662
6	0	1	4	30	9	6	6	2	55	2.6995
6	0	0	2	60	6	3	3	1	5	2.0414
6	0	1	6	60	10	3	3	2	13	2.7245
6	1	0	6	30	14	5	5	2	6	2.3163
6	0	0	6	0	1	4	5	2	49	3.216
6	0	1	2	120	7	6	6	2	11	2.7579
6	0	1	8	30	5	6	6	1	45	2.1665
6	0	0	2	0	7	6	6	1	54	3.2412
6	0	1	4	60	13	4	3	1	45	2.4496
6	0	1	2	15	5	6	1	1	36	2.2914
6	0	0	6	120	2	5	2	1	1	2.108
6	1	1	4	60	2	1	6	1	2	2.6413
6	0	0	4	30	7	4	5	2	18	2.5413
6	0	1	6	120	7	2	2	2	48	3.9825
6	1	1	8	120	6	3	3	2	11	2.658
6	1	0	6	120	14	1	3	1	50	3.5078
6	1	0	2	30	2	5	1	1	47	2.5914
6	1	0	2	60	12	1	3	1	42	2.2247
6	1	1	2	0	5	4	4	1	22	1.9832
6	1	0	4	15	2	5	5	1	33	3.0911
6	0	1	2	15	1	2	5	1	33	2.3747
6	0	1	8	15	15	6	6	2	13	3.516
6	0	0	8	30	3	4	3	1	53	2.3163
6	1	1	8	60	7	2	2	2	38	3.6243
6	1	1	2	30	16	3	3	2	33	2.4496
6	0	0	8	120	4	1	4	1	13	3.3162
6	1	1	6	120	14	1	2	2	14	3.3828
6	1	1	8	120	14	3	3	2	17	2.233
6	0	1	6	0	1	4	5	1	42	3.1577
6	1	1	6	15	4	1	1	1	11	4.6074
6	0	1	2	30	16	3	3	2	30	3.1911
6	0	0	8	30	13	6	6	2	26	3.0412
6	0	1	8	15	5	4	5	2	40	3.6076
6	0	0	4	30	1	6	6	2	46	2.858
6	0	0	6	15	13	2	2	1	40	2.6664
6	0	0	4	30	13	2	2	2	47	2.658
6	1	1	2	0	15	6	6	2	11	2.8246
6	1	1	2	0	3	2	5	1	30	2.6246
6	1	1	2	15	12	5	4	1	42	2.4414
6	0	1	6	0	8	3	3	2	47	2.8079
6	1	1	4	15	14	1	1	1	9	2.1997
6	1	0	2	30	16	3	3	2	44	2.3331
6	1	0	6	0	2	5	5	1	5	3.2994
6	0	1	2	15	8	1	6	1	21	2.4664
6	0	1	2	0	6	5	1	1	56	2.3163
6	0	1	8	30	2	3	3	2	8	2.9245
6	0	0	8	0	12	1	1	1	19	3.0246
6	1	0	6	30	2	1	2	2	4	2.7746
6	1	0	4	120	2	3	3	2	56	2.5079
6	1	1	4	60	15	6	6	2	32	3.5161
6	1	0	4	60	6	5	4	1	9	2.0082
6	0	0	2	60	8	5	5	1	44	2.558
6	0	0	8	120	5	2	2	1	51	3.9659
6	1	0	2	0	6	5	6	1	39	2.333
6	0	1	6	0	14	1	6	1	54	3.5578
6	1	0	6	15	1	6	6	2	36	2.5829
6	1	0	8	120	13	2	2	2	37	3.6077
6	0	0	6	15	7	4	4	2	30	2.658
6	1	0	6	30	4	3	3	1	2	2.2997
6	0	1	8	60	6	1	2	1	29	2.5996
6	1	1	4	30	8	5	5	1	55	2.1664
6	0	1	4	120	9	2	3	1	23	2.2081
6	1	1	2	60	7	4	6	1	27	2.0248
6	1	1	6	120	16	3	3	1	24	3.0078
6	1	0	6	15	15	4	5	1	38	2.2497
6	1	0	2	15	8	1	1	1	47	2.2415
6	1	1	4	30	14	3	3	2	4	2.5163
6	0	1	6	15	7	4	3	1	27	2.333
6	0	0	4	0	5	6	2	1	27	2.1498
6	1	0	8	30	9	2	2	2	31	2.933
6	1	0	2	30	7	2	3	1	20	3.2578
6	0	1	2	30	15	2	2	1	25	2.2913
6	0	1	6	60	4	5	2	1	33	2.5163
6	1	0	6	15	5	2	2	1	11	2.9329
6	0	1	2	0	3	2	4	1	47	2.4498
6	0	1	6	0	15	2	2	1	52	2.2913
6	0	1	2	60	1	6	6	2	13	2.8497
6	0	0	6	120	9	4	1	1	9	2.408
6	1	1	2	0	7	6	6	1	31	2.2331
6	0	1	6	0	16	3	3	2	8	3.0078
6	0	0	4	30	14	3	3	2	55	3.2494
6	1	1	6	0	10	5	4	1	28	3.2327
6	0	0	6	15	8	5	6	2	12	3.1329
6	1	0	8	0	5	2	2	2	48	3.3745
6	0	1	6	120	10	5	5	2	28	2.5163
6	0	1	4	15	16	3	3	2	28	2.458
6	0	0	4	60	11	2	2	2	56	2.5829
6	0	1	2	120	11	2	2	1	38	2.5747
6	1	0	2	60	15	4	5	2	47	3.2327
6	1	1	8	15	5	4	4	2	52	2.8245
6	0	0	2	0	4	3	3	1	40	2.1664
6	0	0	6	0	7	2	2	2	25	2.5996
6	0	1	8	120	1	6	6	2	6	4.0909
6	0	0	2	30	1	4	4	1	56	2.7412
6	1	1	2	30	2	5	5	1	49	2.2913
6	1	0	2	120	15	6	6	2	17	2.2248
6	0	1	8	120	7	4	1	1	55	3.7492
6	1	1	4	0	8	1	2	1	14	2.1665
6	0	0	4	60	15	6	6	2	31	3.6326
6	1	1	2	120	13	4	2	1	50	2.5329
6	1	0	6	30	12	3	2	1	33	2.208
6	1	1	6	30	2	1	3	1	22	2.5746
6	0	0	2	120	11	2	4	1	41	2.1081
6	1	0	4	30	5	2	2	2	55	2.9496
6	0	1	4	30	1	6	6	2	6	2.7247
6	1	0	4	0	10	3	4	1	22	2.183
6	0	1	4	120	1	2	2	1	21	3.2828
6	1	0	8	60	8	3	3	2	11	2.4246
6	1	1	2	60	16	5	4	1	38	2.5329
6	0	1	8	0	13	2	2	2	23	2.8245
6	1	0	4	30	12	1	3	1	4	2.958
6	0	0	4	30	6	3	2	2	16	2.9078
6	1	0	8	0	7	4	4	2	4	2.6995
6	1	0	6	60	12	5	5	2	35	2.2497
6	1	1	6	120	3	6	6	2	10	2.9079
6	1	1	6	30	15	6	6	2	18	3.3745
6	0	0	6	30	10	1	1	1	53	4.2492
6	1	0	8	120	12	1	1	1	9	3.8243
6	0	0	8	15	2	1	5	1	27	3.1079
6	0	0	8	15	13	4	5	1	43	2.6996
6	1	0	8	120	9	6	6	2	15	2.6579
6	1	0	8	60	11	6	6	2	55	2.1748
6	1	1	6	30	11	2	2	2	27	2.608
6	0	0	4	120	16	1	1	2	56	2.9245
6	1	1	6	15	1	6	6	2	49	3.1328
6	1	0	2	0	13	4	2	1	33	3.0411
6	1	0	6	15	14	3	3	2	10	3.2994
6	1	0	6	120	8	3	3	2	20	2.6996
6	0	1	8	60	2	5	5	1	26	3.4744
6	1	0	4	15	8	3	3	1	37	2.7579
6	1	1	8	30	3	4	1	1	15	2.8829
6	0	1	2	120	5	4	2	1	43	3.9408
6	1	0	4	60	3	2	2	1	3	3.1494
6	1	1	6	120	10	5	5	2	39	2.8329
6	1	0	2	60	14	3	3	1	34	2.7579
6	0	0	6	30	15	6	6	2	12	3.4827
6	0	0	6	120	6	1	5	2	51	3.1245
6	0	1	4	0	9	2	2	2	38	2.3082
6	1	0	8	0	16	5	5	2	21	2.6162
6	1	0	2	120	10	1	2	1	50	2.1164
6	0	0	8	0	14	3	3	2	56	2.8578
6	0	0	4	120	2	3	3	2	3	3.416
6	1	0	6	0	10	5	5	2	19	2.8495
6	0	1	8	15	13	4	4	2	14	2.7995
6	1	0	6	0	7	2	2	2	36	4.8573
6	1	0	6	15	16	5	5	2	54	2.3372
6	1	1	2	30	6	1	5	1	55	2.4248
6	1	0	6	120	3	6	6	2	1	2.3497
6	0	1	2	30	7	2	4	1	19	2.1497
6	0	0	6	0	9	4	5	1	9	3.2328
6	1	0	2	60	9	6	6	1	8	2.9079
6	1	1	8	0	14	3	3	2	10	2.433
6	1	1	6	0	15	2	5	1	46	2.9828
6	1	1	8	30	2	3	3	2	24	3.4494
6	0	0	8	60	7	2	2	1	7	2.8578
6	1	0	4	0	1	2	1	1	44	3.3412
6	1	1	2	15	2	3	3	1	2	2.6746
6	0	1	6	30	3	2	2	1	26	2.1747
6	1	0	8	15	2	1	1	2	54	4.5824
6	1	0	4	120	3	4	5	1	55	3.7659
6	1	0	8	15	10	1	1	2	12	2.4247
6	0	0	4	120	1	2	1	1	35	2.2331
6	1	0	8	0	12	1	4	1	29	3.5494
6	0	0	4	30	12	1	1	1	30	3.2411
6	0	0	6	30	7	6	3	1	2	2.6496
6	0	0	8	30	9	2	2	1	19	3.3161
6	0	0	6	30	3	2	3	1	47	2.308
6	1	0	6	60	13	6	6	2	36	3.5245
6	0	0	4	60	12	3	4	1	46	2.5246
6	1	1	4	60	10	1	5	1	33	2.5746
6	1	0	2	30	6	1	2	1	56	2.5915
6	0	1	2	15	10	3	2	1	31	2.3247
6	1	1	8	15	11	2	2	2	22	2.5246
6	1	0	2	0	14	5	6	1	38	2.5163
6	1	0	8	15	5	4	3	1	16	2.333
6	1	1	8	60	6	1	6	1	2	2.5664
6	1	1	2	60	13	2	1	1	38	2.0999
6	1	1	2	30	11	6	4	1	17	2.3913
6	0	1	2	30	2	5	1	1	5	2.2116
6	0	1	2	15	12	5	6	1	31	2.1247
6	1	0	8	15	11	2	2	2	14	3.3411
6	0	1	6	15	13	2	2	1	8	2.5164
6	0	0	6	60	4	5	5	1	10	2.9411
6	0	0	6	60	12	5	5	2	21	2.8412
6	0	0	2	0	2	1	3	1	51	2.2747
6	1	0	8	120	8	5	5	2	6	2.758
6	1	0	2	15	9	2	5	1	10	2.533
6	1	0	8	15	12	3	3	1	38	2.5163
6	1	0	8	30	10	3	3	2	16	2.5746
6	0	0	4	0	8	1	4	1	10	2.2498
6	1	0	2	15	5	6	3	1	22	2.0415
6	0	1	8	60	16	3	3	2	56	2.6746
6	0	0	4	60	4	3	3	2	28	2.6829
6	0	0	4	60	2	1	6	1	39	2.2497
6	0	0	8	120	7	4	5	1	2	2.5996
6	1	1	6	30	14	5	5	2	9	2.8412
6	0	0	2	60	13	2	3	1	39	2.0642
6	1	1	4	30	7	4	4	1	28	2.9828
6	0	0	6	15	16	5	5	1	12	2.9578
6	1	0	8	15	6	5	5	1	49	2.8495
6	0	0	8	120	13	2	2	2	48	2.5496
6	0	1	6	0	10	5	5	2	54	2.7663
6	0	0	4	0	3	4	2	1	37	2.5996
6	0	0	8	15	14	5	5	2	41	2.6162
6	1	0	4	30	8	5	5	2	52	2.4663
6	1	0	6	0	8	3	3	2	54	2.9411
6	0	0	4	15	3	6	2	1	36	2.3331
6	1	1	6	0	16	3	3	2	7	2.7829
6	1	0	6	0	16	3	3	2	2	2.5996
6	1	0	4	0	11	4	4	1	7	2.233
6	1	0	4	120	13	6	6	2	5	2.5162
6	0	1	8	60	14	1	6	1	45	3.6743
6	0	1	4	60	2	1	1	1	19	2.3498
6	1	0	4	15	7	2	2	1	53	3.4162
6	1	0	2	15	4	5	2	1	48	2.0665
6	1	1	2	0	13	4	6	1	41	2.2163
6	1	0	2	0	4	3	3	1	17	2.133
6	1	0	4	120	1	2	2	1	29	2.208
6	0	0	6	30	4	3	3	1	4	2.658
6	1	1	2	60	4	1	6	1	3	2.0081
6	1	0	6	0	15	2	2	1	53	2.1498
6	1	1	6	60	5	6	6	1	46	2.0831
6	0	1	4	120	2	3	3	1	18	2.7913
6	0	1	6	60	13	6	6	2	11	2.9329
6	1	0	2	15	2	3	3	1	45	2.3996
6	0	1	6	15	5	2	5	1	38	2.8246
6	1	1	6	120	2	5	5	1	7	2.8662
6	0	0	4	15	15	2	4	1	45	2.7413
6	0	1	4	15	3	6	6	2	52	2.3747
6	1	0	4	120	10	3	5	1	53	2.458
6	1	0	4	0	9	2	4	1	7	2.9828
6	1	0	6	15	7	4	4	1	39	2.5164
6	0	0	2	0	12	3	2	1	13	2.3996
6	1	1	4	120	5	6	5	1	9	2.5579
6	0	1	8	15	14	5	5	2	45	2.2081
6	1	1	4	60	11	2	2	2	47	2.5579
6	0	1	4	15	2	5	5	2	31	2.6995
6	0	0	6	120	14	1	1	2	6	3.4328
6	0	0	6	60	13	6	6	2	17	3.766
6	1	1	4	30	12	1	6	1	36	2.1415
6	0	1	8	30	9	2	2	2	19	2.2498
6	1	1	6	15	15	4	4	2	50	2.6329
6	1	1	8	0	5	2	2	2	23	3.1078
6	1	1	4	60	7	6	6	2	55	2.4831
6	0	0	2	60	14	3	3	1	51	2.3913
6	1	1	8	15	7	6	6	2	26	2.6413
6	0	1	4	0	11	4	4	2	18	2.8263
6	0	0	6	15	6	3	2	1	49	2.8245
6	0	0	8	0	1	6	6	1	44	3.416
6	1	0	8	60	6	1	3	1	38	2.1497
6	0	0	2	60	12	1	2	1	42	2.2581
6	0	1	6	30	5	4	4	1	41	2.1747
6	0	1	8	15	7	6	6	2	18	2.7162
6	1	1	4	120	3	4	4	1	36	2.7412
6	0	1	6	0	11	6	5	1	40	2.1082
6	0	0	8	30	12	5	5	1	39	2.583
6	1	1	4	120	1	2	3	1	5	2.9663
6	0	0	6	15	9	6	6	2	24	4.2158
6	1	1	8	0	4	1	3	1	37	2.8163
6	0	1	4	15	1	4	4	2	55	2.9078
6	1	0	4	120	11	4	4	1	23	3.2244
6	0	0	8	30	2	3	3	2	15	3.2577
6	1	1	4	15	7	2	2	1	48	3.541
6	1	0	6	120	15	2	1	1	43	3.0746
6	0	0	8	60	2	5	5	2	20	2.558
6	1	1	2	120	2	1	3	1	43	2.2665
6	1	0	4	60	11	2	2	2	52	3.1328
6	0	0	2	15	9	2	2	1	51	3.2661
6	1	0	6	0	6	1	5	1	17	3.4743
6	1	1	8	30	12	5	5	2	33	2.2498
6	1	1	4	15	8	3	3	1	23	2.7412
6	0	1	6	30	7	6	3	1	55	2.0665
6	1	1	4	120	12	5	5	2	26	2.4913
6	0	1	4	15	14	1	1	2	52	3.7494
6	1	0	6	30	5	4	5	1	30	2.4079
6	1	0	6	0	9	4	4	2	1	2.4996
6	1	1	6	30	3	2	2	1	8	3.3577
6	1	1	6	60	4	5	5	2	21	3.641
6	0	1	8	120	15	4	4	2	55	2.9661
6	0	1	2	60	12	1	5	1	4	2.1832
6	1	1	8	15	6	5	5	2	12	3.108
6	0	1	6	60	9	2	2	2	7	2.6829
6	0	1	8	0	6	3	4	1	34	2.6912
6	1	1	8	60	8	3	3	2	25	3.1244
6	1	0	8	120	6	3	3	2	43	2.9078
6	0	0	8	15	4	3	3	2	35	2.8662
6	1	0	8	60	16	3	3	2	4	2.5329
6	1	1	6	120	1	4	5	2	16	3.0494
6	0	1	4	30	6	3	3	2	53	3.0911
6	1	0	6	120	2	5	5	1	14	3.6243
6	0	0	4	0	16	1	2	1	53	3.5077
6	0	1	6	15	16	5	5	1	50	2.7662
6	1	1	6	30	10	1	2	1	11	2.6997
6	0	1	6	0	2	5	5	1	22	4.5241
6	0	0	8	60	10	5	5	2	29	3.2328
6	0	0	6	60	11	4	3	1	20	3.2994
6	0	1	2	120	14	5	5	1	24	2.7412
6	0	0	4	0	1	2	1	1	48	2.808
6	1	1	2	60	8	5	2	1	54	2.4997
6	1	1	6	0	1	4	5	1	10	2.333
6	0	0	8	60	15	2	2	2	18	3.3161
6	0	0	6	60	5	6	6	2	40	2.5331
6	0	0	2	120	4	3	2	1	22	2.133
6	0	1	4	0	16	1	2	1	14	2.7745
6	0	1	8	60	1	4	4	2	24	2.7912
6	1	1	6	60	13	6	6	2	48	2.6746
6	0	0	8	15	6	5	5	1	3	2.5413
6	0	0	2	120	15	6	6	2	20	3.1744
6	1	0	6	30	3	2	2	2	38	2.383
6	1	1	8	0	8	5	5	2	29	3.2828
6	0	0	8	60	11	6	6	2	46	4.2991
6	0	0	4	120	10	3	3	2	22	3.0495
6	1	1	6	60	16	1	2	1	15	2.7663
6	0	1	8	30	1	2	2	2	47	2.8329
6	0	1	6	15	6	3	3	2	6	2.5413
6	1	0	8	30	13	6	6	2	4	2.4581
6	1	0	6	15	13	2	2	2	34	2.9413
6	1	0	8	30	5	6	6	2	48	3.5243
6	0	1	4	60	11	2	3	1	40	2.0497
6	1	0	2	120	2	1	2	1	35	2.2832
6	0	1	8	0	7	4	4	2	26	3.8492
6	0	1	6	15	14	3	3	2	20	3.3244
6	1	0	4	15	3	6	6	2	1	2.5747
6	0	1	6	30	2	1	1	2	13	4.2825
6	0	1	6	0	6	1	1	1	7	3.7161
6	1	1	6	60	9	2	2	2	42	2.6414
6	0	1	6	120	11	6	6	2	12	3.7576
6	1	0	2	15	16	1	3	1	39	2.2748
6	0	1	6	15	8	5	5	2	48	3.5827
6	1	1	8	60	16	3	3	2	53	2.7579
6	1	0	2	120	11	2	3	1	42	2.5163
6	0	1	6	30	14	5	5	2	2	3.566
6	1	1	4	60	13	4	4	2	33	3.1911
6	0	1	4	0	8	1	6	1	55	2.6412
6	0	1	6	30	10	1	1	1	52	3.0162
6	1	0	6	60	11	4	4	2	5	2.8078
6	0	1	2	60	4	1	6	1	1	2.5246
6	0	1	2	15	16	1	6	1	16	2.0999
6	0	1	8	60	9	4	4	2	35	2.8078
6	0	1	2	120	13	4	2	1	52	2.2913
6	0	1	4	60	5	4	5	1	42	2.1081
6	1	0	8	0	6	3	3	2	42	2.5329
6	0	1	4	120	4	5	4	1	16	2.8246
6	1	1	6	15	9	6	6	1	30	3.341
6	1	0	2	60	4	1	2	1	37	2.0747
6	1	0	8	0	1	6	6	2	40	2.3913
6	1	0	4	0	3	4	1	1	44	2.1497
6	1	1	6	0	6	1	3	1	35	2.0666
6	1	1	2	30	15	2	2	1	41	2.4748
6	0	1	2	0	5	4	4	1	27	2.233
6	0	1	2	0	14	5	6	1	16	2.6162
6	0	0	8	30	4	5	3	1	14	3.1828
6	0	0	4	0	13	6	6	2	44	2.8412
6	0	0	8	0	15	4	5	2	33	2.9828
6	0	0	8	15	11	2	2	1	49	2.9245
6	0	0	2	0	3	2	4	1	21	2.1498
6	1	0	2	120	6	5	3	1	31	2.0248
6	1	0	2	15	13	6	1	1	40	2.233
6	0	1	4	15	11	6	6	2	36	2.3746
6	0	1	2	60	13	2	1	1	26	2.7247
6	0	1	2	0	15	6	6	1	13	2.6996
6	0	0	2	0	5	4	6	1	10	3.1411
6	0	0	8	30	1	2	2	2	42	2.9329
6	0	0	4	60	14	5	5	2	53	3.2327
6	0	0	8	120	12	1	1	2	56	3.5993
6	1	0	2	60	1	6	4	1	27	2.2082
6	1	0	2	60	7	4	6	2	46	2.0247
6	0	0	2	15	5	6	1	1	53	2.1498
6	1	1	8	30	1	2	2	2	55	3.0079
6	1	1	6	120	9	4	4	2	28	2.2497
6	0	1	6	15	9	6	6	2	17	3.3994
6	0	1	4	30	14	3	3	2	49	2.8995
6	0	0	6	60	16	1	2	1	23	4.1493
6	1	1	2	120	5	4	5	1	28	2.4163
6	1	1	4	30	15	4	5	1	14	2.6579
6	1	1	4	60	6	5	2	1	27	2.6662
6	0	1	8	120	9	6	6	2	48	2.3913
6	0	1	4	120	10	3	3	2	12	2.1247
6	1	1	8	60	10	5	5	2	16	2.7495
6	0	0	4	15	9	4	4	1	45	3.1078
6	0	1	8	60	15	2	1	1	15	2.3748
6	0	0	6	120	10	5	5	2	38	2.5163
6	0	1	4	0	13	6	1	1	50	2.7412
6	0	1	2	30	1	4	4	1	4	2.1331
6	1	0	2	120	5	4	4	1	19	2.1414
6	1	1	4	30	4	1	5	1	54	2.0914
6	0	0	8	120	1	6	6	2	56	2.658
6	1	1	4	15	16	3	3	2	30	2.6746
6	1	0	6	120	7	2	6	2	41	2.2164
6	1	1	6	120	8	3	3	1	13	2.2247
6	1	1	6	120	11	6	6	2	1	2.8662
6	0	1	6	120	1	4	5	1	17	3.7659
6	1	1	8	120	12	1	3	1	37	2.2832
6	1	1	4	0	9	2	2	2	11	2.658
6	0	1	8	0	1	6	6	2	52	2.7247
6	1	1	8	0	12	1	5	1	43	3.3078
6	1	0	6	60	1	2	2	2	11	2.4996
6	1	0	2	60	8	5	1	1	35	2.3497
6	0	0	6	0	14	1	4	1	2	2.1832
6	1	0	6	30	11	2	2	1	20	2.658
6	0	0	8	15	5	4	4	2	18	3.1578
6	1	0	8	60	14	1	1	1	5	2.8829
6	0	1	6	0	7	2	2	2	2	2.3331
6	1	0	4	60	5	4	6	1	27	2.433
6	0	1	4	30	15	4	4	2	18	3.3244
6	1	1	6	0	11	6	6	2	28	3.8992
6	0	0	6	15	12	1	1	1	45	4.7408
6	1	0	8	30	16	1	1	1	44	3.3244
6	1	0	4	0	13	6	6	2	25	3.3662
6	1	1	8	0	13	2	2	1	7	2.9746
6	1	0	8	120	14	3	3	1	47	2.8495
6	0	1	2	60	5	2	6	1	21	2.5246
6	1	0	2	30	3	6	5	1	35	2.2165
6	0	1	6	120	3	6	1	2	19	2.8413
6	0	1	8	120	12	1	1	2	3	3.8909
6	0	0	4	60	6	5	5	1	44	2.1497
6	1	0	4	15	1	4	5	1	7	2.2247
6	0	0	6	0	16	3	3	2	39	3.291
6	1	0	6	0	11	6	6	2	52	3.1078
6	1	0	6	0	3	6	4	1	44	2.2415
6	0	0	8	60	9	4	4	2	2	3.1078
6	0	0	6	60	8	1	2	1	56	2.9995
6	1	0	4	30	1	6	6	2	30	2.6829
6	1	0	8	120	5	2	2	2	36	2.2913
6	0	0	2	60	9	6	6	2	10	2.3082
6	0	0	2	120	2	1	2	1	35	2.0999
6	1	1	2	60	6	3	3	1	12	2.2164
6	1	1	8	30	5	6	6	2	56	3.541
6	1	0	4	15	9	4	4	2	19	2.9245
6	1	1	6	30	12	3	3	1	14	2.3996
6	0	1	2	120	15	6	6	2	18	2.3163
6	0	1	8	120	6	3	3	1	1	2.2747
6	0	0	2	30	7	2	6	1	46	2.5747
6	1	1	6	15	5	2	1	1	56	2.2331
6	1	1	4	0	16	1	5	1	49	2.4248
6	0	1	8	120	13	2	2	1	13	2.9495
6	0	0	2	30	10	5	4	1	49	2.6246
6	0	1	6	15	1	6	6	1	22	2.5164
6	1	0	8	0	4	1	5	1	35	3.2244
6	1	1	4	60	4	3	3	2	3	2.6496
6	1	0	4	120	8	1	1	2	50	2.4246
6	1	0	4	0	16	1	4	1	26	2.0831
6	1	0	6	60	5	6	6	2	22	2.3665
6	1	0	6	120	6	1	2	1	20	2.1581
6	1	1	8	0	1	6	6	2	23	2.7412
6	1	1	2	0	12	3	5	1	33	2.0665
6	0	0	8	0	4	1	5	1	20	2.2247
6	0	0	6	0	15	2	4	1	39	2.5747
6	1	0	4	30	15	4	4	1	49	2.9828
6	1	1	4	30	9	6	6	2	17	2.6497
6	0	0	4	60	13	4	4	2	27	3.0244
6	1	1	6	60	3	4	4	1	9	2.8245
6	0	1	6	120	15	2	2	2	40	2.433
6	0	0	2	15	13	6	1	1	27	2.2165
6	0	0	4	15	6	1	1	1	26	2.5497
6	1	1	6	0	3	6	6	2	7	2.5165
6	1	1	6	0	2	5	1	1	46	2.1081
6	1	0	2	15	3	4	5	1	2	2.0831
6	1	1	6	60	11	4	2	1	49	2.1747
6	1	0	8	15	3	2	2	2	32	2.6329
6	0	1	6	15	15	4	4	2	29	3.4993
6	1	1	8	120	9	6	6	2	53	4.4823
6	0	1	6	120	16	3	3	2	47	2.6412
6	1	1	8	30	10	3	3	2	1	2.6829
6	0	0	6	120	11	6	6	2	27	2.8828
6	1	1	6	15	12	1	2	2	51	2.2498
6	0	0	8	60	14	1	5	1	12	3.4162
6	0	0	2	120	12	3	5	1	10	2.308
6	0	0	2	15	4	5	4	1	45	2.8746
6	0	0	8	0	5	2	2	2	26	3.266
6	0	0	4	60	7	6	6	1	39	3.1579
6	1	0	8	120	4	1	2	1	44	2.6081
6	1	1	4	0	1	2	2	2	52	2.7913
6	0	1	8	30	4	5	5	2	37	3.5993
6	1	1	4	60	3	2	2	2	12	3.7077
6	1	0	2	15	11	4	4	1	25	3.0494
6	1	0	6	15	9	6	6	1	24	3.9242
6	0	0	4	120	13	6	6	2	28	2.6412
6	1	1	8	0	7	4	4	2	51	2.9911
6	0	1	2	120	10	1	2	1	6	2.283
6	1	1	2	60	14	3	3	1	21	2.1664
6	1	1	8	120	4	1	4	1	24	2.2913
6	0	1	2	30	6	1	4	1	21	2.1665
6	1	0	6	120	16	3	3	2	11	2.6995
6	0	0	8	15	15	6	6	2	15	3.1078
6	0	0	2	0	11	2	3	1	24	2.133
6	0	0	2	60	4	1	2	1	56	2.4414
6	1	0	4	15	16	3	3	2	47	2.8078
6	0	1	8	30	13	6	6	2	12	3.0244
6	1	0	4	120	12	5	5	2	23	3.3577
6	1	0	8	0	14	3	3	2	34	3.0329
6	1	1	8	30	9	2	2	2	55	2.358
6	0	0	4	30	4	1	2	1	44	2.6913
6	0	0	6	0	8	3	3	2	8	3.2661
6	0	1	2	30	3	6	6	1	54	2.4747
6	1	0	2	120	7	6	3	1	19	2.4413
6	1	1	4	15	3	6	6	2	16	3.033
6	0	0	4	0	2	3	3	2	12	2.283
6	1	0	8	15	13	4	4	2	51	3.0411
6	1	0	4	30	4	1	4	1	32	2.7412
6	0	1	4	0	2	3	3	2	27	2.433
6	0	1	2	0	13	4	3	2	2	2.2913
6	1	1	8	60	1	4	4	1	55	2.6662
6	0	0	4	15	14	1	4	2	45	2.4164
6	1	0	6	30	10	1	2	1	23	2.3664
6	1	0	2	120	3	2	5	1	3	3.1328
6	0	0	6	120	7	2	5	1	15	2.3247
6	0	0	8	60	6	1	1	1	25	3.1329
6	1	1	4	15	1	4	5	1	26	2.7745
6	1	1	4	60	5	4	2	1	36	2.233
6	0	0	4	15	10	5	5	2	34	2.8828
6	1	0	8	120	7	4	4	2	54	2.5413
6	1	0	6	120	1	4	4	1	45	2.5912
6	1	0	6	60	4	5	5	1	53	2.5163
6	1	1	2	15	13	6	5	1	25	2.5246
6	1	1	2	0	4	3	3	1	5	3.416
6	1	0	2	30	14	1	3	1	42	2.5831
6	1	1	2	15	5	6	6	2	32	2.3747
6	0	1	6	120	9	4	4	2	30	3.291
6	1	1	4	120	9	2	2	1	8	2.5163
6	1	0	2	120	13	4	2	1	26	2.0664
6	1	1	6	30	4	3	2	1	41	2.3497
6	0	0	2	120	5	4	1	1	54	1.9831
6	1	1	8	15	13	4	2	1	1	2.458
6	0	0	2	60	7	4	4	1	8	2.1664
6	0	0	2	30	8	3	3	1	33	2.6829
6	0	1	8	0	8	5	5	2	28	2.2497
6	1	0	8	30	2	3	3	2	6	3.2994
6	0	1	6	0	9	4	4	2	25	2.4496
6	1	1	4	0	3	4	4	1	45	2.9245
6	0	0	6	30	12	3	3	2	16	2.133
6	1	0	2	30	15	2	5	1	13	2.0831
6	1	1	8	30	8	1	1	2	54	3.2579
6	1	1	6	0	7	2	2	1	53	2.8663
6	0	0	4	0	11	4	6	1	16	2.1914
6	0	1	6	60	11	4	4	2	43	2.4496
6	0	0	8	60	1	4	4	2	24	2.0914
6	0	1	2	30	9	4	4	2	6	2.7829
6	0	0	2	30	14	1	6	1	18	2.0997
6	1	0	4	0	4	5	6	2	29	2.1664
6	1	0	8	30	11	4	4	2	31	2.7662
6	1	0	6	60	3	4	6	1	39	2.5579
6	1	0	2	30	10	5	4	2	19	2.3663
6	1	0	2	15	12	5	4	2	25	2.7079
6	0	0	2	30	2	5	3	1	33	2.1914
6	0	0	2	30	11	6	4	1	16	2.1499
6	0	1	6	30	12	3	3	2	46	2.333
6	1	0	4	60	7	6	6	1	32	2.0831
6	1	1	4	30	13	2	3	1	32	2.7412
6	0	1	2	60	15	4	2	1	49	2.3581
6	0	0	8	120	16	5	5	2	14	2.5163
6	1	0	6	15	8	5	5	2	28	2.6996
6	1	0	8	60	9	4	4	2	5	2.2247
6	0	1	8	15	10	1	1	2	20	3.5578
6	0	1	6	60	1	2	5	1	7	3.0578
6	0	1	2	15	11	4	2	1	52	2.0581
6	1	0	4	0	12	5	5	2	45	3.0078
6	1	1	2	120	7	6	6	1	16	2.6247
6	0	0	4	0	10	3	3	2	37	2.8995
6	1	1	4	120	10	3	3	2	26	3.1577
6	0	0	4	120	12	5	5	2	51	2.333
6	0	0	2	15	10	3	5	1	54	2.1497
6	0	1	2	0	4	3	6	1	27	2.2497
6	0	1	6	30	4	3	4	1	5	2.3497
6	1	0	6	0	14	1	4	1	32	2.2247
6	0	0	2	30	6	1	6	1	35	2.1582
6	1	0	2	30	1	4	5	1	32	2.0497
6	1	0	6	15	6	3	5	1	15	2.1081
6	1	1	4	15	6	1	3	1	46	2.3415
6	1	0	2	60	13	2	5	1	31	2.1832
6	1	0	2	0	7	6	2	1	31	2.0498
6	0	1	8	0	9	6	5	2	10	3.0911
6	0	0	6	30	6	5	6	1	22	2.5912
6	1	0	4	15	11	6	5	1	29	2.233
6	0	1	2	0	12	3	3	2	43	2.6163
6	0	1	8	30	11	4	4	2	21	2.5329
6	1	1	6	30	5	4	4	1	22	3.3827
6	0	0	8	60	8	3	3	2	28	2.5746
6	1	1	4	15	9	4	4	2	37	3.1661
6	1	1	6	120	7	2	2	2	43	2.583
6	1	0	2	60	5	2	3	1	1	2.1498
6	0	0	4	15	8	3	3	2	50	2.5163
6	1	0	6	60	10	3	4	2	3	3.0911
6	0	0	2	60	5	2	3	2	13	3.0161
6	0	0	6	30	14	5	5	1	53	3.4743
6	0	1	2	120	4	3	6	1	50	2.5163
6	1	1	6	120	15	2	2	2	51	2.3746
6	0	0	2	15	16	1	1	1	12	2.1998
6	0	0	6	0	6	1	4	1	26	2.2248
6	0	1	4	30	8	5	4	1	44	3.0078
6	1	1	8	30	16	1	1	1	48	2.2164
6	1	1	4	0	12	5	5	1	52	2.583
6	0	0	6	30	2	1	1	1	25	2.2498
6	1	1	4	15	2	5	4	1	3	3.1911
6	1	1	4	15	11	6	6	2	47	2.2663
6	1	1	8	120	7	4	6	1	6	2.9078
6	0	1	4	30	12	1	5	1	33	2.0748
6	1	1	2	60	12	1	4	1	38	2.0749
6	1	1	6	15	8	5	5	1	45	3.0828
6	1	0	4	30	7	4	1	1	30	2.2747
6	0	0	2	120	3	2	4	1	40	2.0414
6	0	0	8	0	9	6	6	2	33	2.5498
6	0	1	2	120	2	1	5	1	8	2.4913
6	0	1	2	60	8	5	5	1	26	2.6163
6	1	0	2	30	9	4	5	1	43	2.1747
6	0	1	6	120	8	3	3	2	40	2.7412
6	1	1	2	0	6	5	5	1	20	2.0914
6	1	0	4	120	9	2	1	1	33	3.2494
6	1	0	4	30	14	3	3	1	36	2.308
6	0	1	4	30	13	2	1	1	9	2.3331
6	0	1	2	30	8	3	3	1	5	2.7662
6	1	1	6	60	8	1	2	1	46	2.5914
6	1	1	8	60	11	6	6	2	1	2.7579
6	1	1	4	120	4	5	4	1	43	2.458
6	0	0	8	120	6	3	3	2	50	3.4327
6	1	1	2	15	1	2	2	1	32	2.1664
6	1	1	2	15	11	4	3	1	16	2.7495
6	0	1	2	0	10	1	3	1	15	2.0666
6	1	1	6	60	12	5	5	1	24	2.3497
6	0	0	6	0	3	6	6	2	32	2.9412
6	0	1	8	30	12	5	5	1	41	2.5996
6	0	1	6	120	6	1	2	1	15	2.2747
6	0	0	6	0	11	6	6	2	24	3.0745
6	1	1	4	30	1	6	2	1	4	2.458
6	1	1	4	15	15	2	2	1	40	3.1661
6	0	0	4	15	11	6	1	1	55	2.5913
6	0	0	2	60	16	5	2	1	34	2.7079
6	0	1	2	30	10	5	3	1	29	3.1327
6	0	0	6	120	16	3	3	2	31	2.7495
6	0	0	8	15	12	3	3	2	37	2.4496
6	0	1	4	60	10	1	2	1	53	2.6747
6	0	1	4	120	11	4	4	1	49	2.1831
6	0	1	4	120	5	6	4	1	43	1.9664
6	1	0	8	60	15	2	5	1	44	2.6579
6	1	1	4	0	10	3	3	2	23	2.4997
6	1	1	4	120	11	4	4	2	25	3.0328
6	0	1	4	120	13	6	6	2	20	3.1078
6	0	0	2	30	9	4	1	2	40	2.1747
6	1	1	6	0	8	3	3	2	35	2.7579
6	1	1	4	60	14	5	2	1	15	2.2497
6	0	0	6	30	13	4	4	1	38	2.1497
6	0	1	6	60	3	4	4	1	54	2.9245
6	1	1	8	60	15	2	2	2	6	2.5996
6	1	1	8	120	13	2	2	2	4	2.6581
6	0	0	6	15	15	4	4	2	14	2.2164
6	0	0	6	15	14	3	3	2	9	2.5163
6	1	0	4	30	13	2	2	2	30	2.1248
6	0	1	4	120	8	1	2	1	35	2.1664
6	1	1	6	60	10	3	3	2	22	2.6329
6	0	0	2	0	13	4	4	2	11	2.458
6	0	1	4	0	5	6	6	2	21	2.8496
6	1	1	2	15	9	2	4	2	6	1.8998
6	0	0	6	120	3	6	6	2	44	2.3081
6	0	0	6	60	9	2	2	2	48	2.358
6	1	0	4	60	12	3	3	2	22	3.1329
6	1	0	4	60	14	5	5	1	20	2.3417
6	1	1	8	120	15	4	4	2	29	3.266
6	0	0	4	15	2	5	4	1	37	2.0831
6	0	0	2	15	11	4	2	1	4	2.0664
6	1	1	2	30	14	1	6	1	13	2.5329
6	0	1	6	30	15	6	6	2	24	2.2748
6	1	1	8	15	3	2	4	1	36	3.2327
6	1	1	8	60	3	6	1	1	6	2.333
6	0	1	4	60	14	5	5	2	19	2.7412
6	0	1	4	0	12	5	5	1	48	2.7829
6	0	1	6	120	2	5	5	1	19	2.7162
6	1	1	6	120	6	1	5	1	14	2.9246
6	0	0	2	0	10	1	3	1	30	2.0332
6	0	0	4	0	4	5	5	2	15	2.0497
6	0	0	8	0	7	4	5	2	42	2.7245
6	1	1	2	0	14	5	3	1	46	2.4913
6	1	0	4	60	4	3	3	1	34	2.4579
6	1	1	2	60	9	6	5	1	8	2.7246
6	1	1	4	0	2	3	3	2	50	3.1661
6	1	1	8	15	2	1	2	1	19	2.9496
6	0	1	6	30	13	4	4	1	30	2.558
6	0	0	2	120	10	1	5	1	29	2.1165
6	0	1	8	15	4	3	3	1	31	2.3164
6	0	0	4	60	10	1	4	1	25	2.4581
6	0	0	8	0	6	3	1	1	13	2.8495
6	0	0	4	30	15	4	4	1	12	2.308
6	0	1	4	15	15	2	2	2	19	2.5579
6	1	0	8	15	15	6	6	2	33	2.6162
6	0	1	4	60	15	6	6	2	28	2.458
6	1	0	2	15	10	3	6	1	38	2.8912
6	1	1	2	60	15	4	5	1	20	2.5496
6	0	0	8	30	8	1	4	1	41	2.2082
6	0	0	6	15	4	1	3	1	9	2.7329
6	1	1	4	0	13	6	6	2	41	2.2913
6	1	1	2	120	11	2	2	1	18	2.1081
6	1	0	6	30	7	6	2	1	46	2.4497
6	1	1	8	120	1	6	6	2	3	3.2495
6	1	1	4	0	4	5	5	1	53	2.3914
6	1	1	6	30	13	4	5	1	42	2.9162
6	1	1	4	30	16	5	5	1	37	2.5496
6	0	0	2	120	6	5	5	1	36	2.7246
6	0	1	4	30	7	4	4	1	19	2.8662
6	0	1	2	15	9	2	5	1	10	2.1832
6	1	0	8	0	13	2	2	2	23	2.6664
6	0	1	6	60	8	1	3	1	1	2.1248
6	0	1	6	30	11	2	2	2	7	2.6164
6	1	0	6	60	9	2	2	1	22	2.9828
6	0	1	2	60	7	4	2	1	7	2.0831
6	1	1	8	15	12	3	3	2	46	2.7412
6	1	0	4	0	2	3	3	2	5	2.8412
6	0	0	2	15	1	2	3	2	10	2.9745
6	1	0	2	15	1	2	3	1	3	2.9662
6	0	1	2	60	14	3	3	1	42	2.333
6	1	1	8	15	10	1	1	2	3	2.5331
6	1	1	2	0	11	2	1	1	45	2.4998
6	0	1	8	60	3	6	6	2	25	2.9661
6	0	0	4	0	12	5	1	2	32	2.8662
6	1	1	8	0	15	4	4	2	26	3.4327
6	0	0	8	0	16	5	5	2	39	2.1247
6	0	1	8	120	16	5	5	2	3	2.483
6	1	0	6	60	8	1	1	1	22	3.9077
6	1	1	6	0	9	4	4	2	36	2.6329
6	1	1	6	30	6	5	1	1	4	3.1577
6	1	0	6	120	10	5	5	2	24	2.2664
6	1	1	8	120	16	5	5	2	2	2.5829
6	0	1	6	60	16	1	1	2	35	3.1662
6	0	0	6	120	1	4	5	2	13	2.9411
6	1	0	6	60	2	3	3	2	37	3.0494
6	0	1	8	120	14	3	3	1	29	2.5579
6	0	1	8	0	4	1	5	1	15	2.3163
6	0	0	6	120	8	3	3	2	20	2.7162
6	1	0	2	0	15	6	5	1	39	2.8412
6	1	1	2	30	9	4	6	1	37	2.5163
6	0	1	2	120	3	2	3	1	39	2.3581
6	1	1	2	30	1	4	4	2	30	2.3663
6	1	0	8	120	15	4	4	2	52	2.0497
6	1	1	2	15	16	1	4	1	40	1.9998
6	1	0	8	15	7	6	5	1	34	2.6248
6	0	1	6	15	4	1	6	1	32	2.1415
6	0	1	4	120	3	4	5	1	41	2.2331
6	0	0	2	30	3	6	6	1	32	3.2328
6	0	1	4	15	10	5	5	1	50	2.483
6	1	1	4	120	13	6	6	1	37	2.5581
6	0	0	4	30	9	6	5	1	36	2.7495
6	1	1	6	15	6	3	6	1	15	2.333
6	0	1	4	15	7	2	2	2	17	2.7164
6	0	1	8	30	3	4	1	2	9	2.433
6	0	1	8	120	5	2	2	2	50	2.9245
6	1	0	4	60	2	1	6	1	41	2.5081
6	0	1	2	120	6	5	6	1	10	2.0832
6	0	1	8	0	5	2	2	2	13	2.558
6	0	0	6	15	5	2	2	2	1	2.4663
6	1	1	8	60	9	4	4	2	30	2.2663
6	1	1	2	120	4	3	6	1	16	2.183
6	1	0	8	30	8	1	1	1	49	2.2582
6	0	1	4	15	8	3	3	2	47	2.6995
6	0	1	8	60	10	5	5	2	31	2.2664
6	1	1	8	15	15	6	6	2	9	3.4245
6	0	1	4	30	5	2	2	1	45	2.1248
6	0	0	8	120	8	5	5	2	8	2.4997
6	0	0	4	120	5	6	6	2	8	2.9912
6	0	1	4	0	3	4	4	2	48	2.408
6	0	1	8	15	6	5	5	2	20	2.6413
6	0	0	4	120	11	4	6	1	45	2.1416
6	1	0	2	30	11	6	1	1	47	2.2998
6	0	1	6	15	12	1	1	2	56	3.4327
6	0	1	8	15	11	2	2	2	4	2.5414
6	1	1	8	15	14	5	5	2	9	2.9661
6	0	1	4	60	3	2	4	1	4	2.3746
6	0	1	2	15	2	3	3	2	7	2.8495
6	1	0	8	120	1	6	6	2	50	2.8163
6	1	1	4	0	5	6	1	1	34	2.2582
6	1	0	8	0	8	5	5	1	23	2.733
6	0	0	8	60	16	3	3	2	3	2.4663
6	0	0	4	15	7	2	2	2	11	2.408
6	0	0	2	0	15	6	6	2	40	3.4993
6	0	0	2	0	14	5	2	1	38	2.2747
6	1	1	2	120	14	5	4	1	28	2.8829
6	1	0	4	30	9	6	6	2	31	2.3331
6	1	1	6	30	7	6	6	2	50	3.1577
6	1	1	2	0	10	1	6	1	20	2.4246
6	0	1	4	15	6	1	2	2	36	2.7663
6	0	0	2	15	8	1	5	2	13	2.4997
6	0	0	2	60	15	4	3	1	22	2.0747
6	0	0	6	0	2	5	5	2	13	2.9828
6	1	0	6	0	1	4	6	2	10	3.4993
6	0	1	6	60	12	5	5	1	22	2.4413
6	0	1	8	0	15	4	2	1	46	3.2744
6	1	0	4	15	14	1	6	1	23	2.3498
6	1	1	4	30	5	2	2	2	5	2.8996
6	0	0	8	30	11	4	4	2	27	2.4746
6	0	0	2	120	13	4	5	2	6	2.5829
6	0	1	2	60	9	6	6	2	28	2.8079
6	1	0	6	60	16	1	2	1	54	3.3328
6	0	1	8	120	4	1	4	1	8	2.3915
6	1	1	2	30	3	6	6	1	54	2.2913
6	1	1	4	120	16	1	1	1	48	2.3247
6	0	1	8	30	8	1	2	1	49	2.3914
6	1	0	4	60	15	6	6	2	56	2.7995
6	1	1	8	60	2	5	5	2	53	2.6595
6	0	1	6	60	5	6	6	2	9	2.4579
6	1	0	4	15	6	1	5	2	21	2.4581
6	0	0	4	120	4	5	6	1	24	3.2161
6	1	0	2	30	8	3	4	1	9	2.183
6	1	1	2	15	4	5	5	2	51	2.5413
6	1	0	2	0	2	1	3	1	6	2.0498
6	0	0	8	30	16	1	1	2	23	3.4161
6	1	0	8	15	4	3	3	2	8	3.391
6	0	0	8	15	10	1	1	1	53	2.5079
6	1	0	8	60	7	2	2	1	32	3.3745
6	0	0	2	120	7	6	3	1	43	2.3164
7	1	0	4	15	10	5	5	1	39	4.2657
7	1	1	4	120	11	4	4	1	18	4.599
7	0	0	6	30	15	6	6	1	4	3.0078
7	0	1	8	15	7	6	3	1	34	3.7494
7	1	0	2	120	13	4	2	1	28	2.6995
7	0	1	8	15	2	1	5	1	13	3.6327
7	1	1	8	0	13	2	3	2	21	4.7574
7	0	1	8	0	14	3	3	2	50	3.4577
7	0	1	2	30	6	1	3	1	6	2.858
7	0	1	2	0	15	6	5	1	18	3.5827
7	1	0	4	15	3	6	6	1	3	4.1659
7	1	1	4	0	11	4	4	1	43	3.0994
7	0	0	4	30	5	2	4	1	11	5.2156
7	1	0	8	0	9	6	6	2	24	3.9158
7	1	0	8	60	15	2	2	2	17	4.4075
7	1	1	8	30	4	5	5	1	26	4.2325
7	0	1	8	120	14	3	3	2	37	2.8412
7	0	0	8	0	15	4	4	2	6	2.8495
7	1	0	2	15	3	4	4	1	1	2.4746
7	0	0	6	60	13	6	6	2	5	4.1908
7	0	0	6	15	13	2	3	2	13	3.2577
7	0	0	2	30	16	3	4	1	53	3.7243
7	1	1	6	0	2	5	5	1	15	2.8578
7	1	0	4	0	10	3	1	1	9	4.0575
7	1	1	6	0	10	5	5	1	1	3.5826
7	1	1	2	120	11	2	2	1	53	3.1078
7	0	1	4	0	16	1	5	1	47	2.7829
7	0	0	8	15	5	4	4	1	52	3.1994
7	1	1	8	30	8	1	1	2	53	3.1495
7	1	0	4	120	11	4	2	1	21	3.6577
7	0	0	2	0	2	1	2	1	50	3.0244
7	0	1	2	0	7	6	4	1	45	3.2327
7	0	1	2	30	15	2	5	1	27	4.1325
7	1	1	6	30	3	2	2	2	53	4.4824
7	0	1	6	15	15	4	5	1	11	3.3327
7	0	0	4	15	16	3	3	1	46	3.0161
7	0	0	6	30	7	6	6	2	52	3.5327
7	1	1	4	60	14	5	5	1	54	2.8662
7	1	1	4	15	9	4	4	1	10	3.4327
7	0	0	6	30	14	5	5	2	33	3.9076
7	1	1	6	0	7	2	2	2	21	2.8495
7	0	1	8	120	8	5	5	2	33	3.991
7	1	0	6	120	6	1	2	2	6	3.0829
7	1	0	4	0	3	4	5	1	29	3.4244
7	1	0	6	120	2	5	3	1	47	4.2657
7	0	1	4	15	16	3	3	2	33	2.7245
7	1	1	4	15	2	5	5	2	24	3.5409
7	1	0	2	0	3	2	5	1	2	3.4576
7	1	0	6	0	10	5	3	1	46	3.4078
7	0	1	8	30	12	5	4	1	25	3.5826
7	0	1	6	15	6	3	3	1	37	2.458
7	1	1	2	60	13	2	5	1	41	4.3074
7	1	0	4	120	12	5	4	1	51	4.599
7	1	0	6	0	1	4	1	1	48	5.3821
7	1	0	4	15	16	3	3	2	7	3.1078
7	1	0	4	15	14	1	2	1	39	2.5746
7	0	1	8	120	1	6	6	1	46	3.291
7	0	0	4	30	16	5	2	1	34	2.7662
7	0	1	8	60	11	6	6	1	37	3.1495
7	0	1	4	0	1	2	5	1	27	5.5487
7	0	0	2	0	14	5	4	1	26	2.7413
7	0	1	4	15	10	5	2	1	12	3.316
7	0	0	8	60	1	4	4	2	23	2.6829
7	0	1	8	15	15	6	6	2	42	3.9908
7	0	1	4	15	1	4	4	1	46	3.7076
7	0	1	8	15	6	5	4	1	49	2.3414
7	1	0	8	120	8	5	4	1	35	3.7493
7	0	0	8	15	11	2	2	1	32	3.3994
7	1	0	6	120	16	3	3	2	27	3.2327
7	0	0	2	0	7	6	3	1	2	2.5913
7	1	1	8	15	7	6	6	2	19	3.3245
7	1	0	8	120	4	1	1	1	30	6.4652
7	0	0	8	15	3	2	3	1	9	3.191
7	0	0	8	120	7	4	4	1	27	3.8492
7	1	1	8	15	5	4	4	1	9	3.0494
7	0	0	2	0	11	2	5	1	16	3.2494
7	0	1	4	30	6	3	3	2	7	3.3577
7	0	1	6	30	2	1	2	1	13	4.1991
7	0	1	2	60	6	3	5	1	23	3.6743
7	1	1	8	60	10	5	5	2	1	2.9245
7	1	1	4	30	8	5	5	1	29	3.1494
7	1	0	8	60	16	3	3	2	22	3.1744
7	1	0	8	30	13	6	4	1	15	2.9495
7	0	0	8	30	10	3	3	2	32	2.8162
7	0	0	2	30	3	6	1	1	7	3.241
7	0	1	2	15	11	4	2	1	40	3.8242
7	1	1	2	15	4	5	5	1	44	2.8246
7	1	1	4	60	7	6	6	2	20	2.7579
7	0	0	4	120	12	5	5	2	3	3.5077
7	1	1	6	15	14	3	3	2	14	2.6579
7	0	0	6	120	9	4	4	1	41	2.7829
7	1	1	4	60	12	3	2	2	35	3.0494
7	0	1	6	15	13	2	2	1	24	4.5657
7	0	1	2	15	5	6	1	1	24	2.8247
7	0	0	4	0	13	6	5	1	29	4.1075
7	0	0	6	15	1	6	6	2	30	3.0162
7	1	0	8	15	5	4	4	2	28	3.4577
7	1	0	8	0	13	2	2	2	13	3.4744
7	0	0	6	0	7	2	2	1	12	2.3581
7	0	1	4	15	8	3	2	1	29	2.8245
7	1	1	4	0	13	6	2	1	22	2.8663
7	1	0	8	30	11	4	2	1	11	3.1327
7	1	0	2	120	10	1	2	1	55	3.1412
7	1	1	6	120	6	1	1	1	24	5.0323
7	1	1	2	120	2	1	4	1	2	3.4744
7	1	1	6	60	3	4	4	1	52	2.9245
7	1	1	8	30	12	5	4	1	7	3.6826
7	1	0	8	0	6	3	3	1	26	3.6243
7	1	0	2	120	7	6	5	1	2	3.1911
7	1	1	6	30	2	1	4	1	31	2.9329
7	1	0	8	60	8	3	3	1	33	2.7246
7	0	1	8	120	4	1	4	1	31	3.6994
7	1	1	6	30	5	4	5	1	1	2.2413
7	1	0	2	15	8	1	1	1	7	2.8495
7	0	0	6	0	16	3	3	2	23	3.3911
7	0	0	4	0	1	2	2	1	17	3.691
7	0	1	2	30	1	4	4	1	7	2.9245
7	1	1	2	120	13	4	4	1	18	3.7742
7	0	0	2	15	1	2	5	1	50	3.9576
7	1	0	2	120	4	3	4	1	52	2.6663
7	0	0	2	0	10	1	4	1	27	2.7413
7	1	0	8	15	14	5	5	2	36	3.6743
7	0	0	4	15	1	4	4	1	45	3.1745
7	1	1	6	30	6	5	5	2	35	3.1744
7	0	0	4	60	14	5	4	1	52	4.6407
7	0	1	8	15	11	2	2	1	34	2.7329
7	0	0	6	60	16	1	4	1	25	3.1912
7	1	0	4	0	11	4	2	1	36	6.4651
7	1	1	4	0	1	2	2	1	37	2.9496
7	1	0	4	15	8	3	1	1	56	3.2245
7	0	1	4	120	9	2	2	1	35	2.1748
7	0	1	4	30	14	3	3	1	30	3.3327
7	1	0	2	0	14	5	3	1	31	2.4996
7	0	1	6	60	12	5	6	1	34	5.707
7	1	0	6	15	9	6	6	2	26	3.591
7	0	1	4	15	15	2	3	1	7	3.1912
7	1	0	6	120	1	4	5	1	51	2.6162
7	1	1	2	15	9	2	5	1	25	3.3578
7	1	0	2	0	6	5	4	1	47	2.9579
7	0	1	8	60	14	1	1	2	48	2.9497
7	1	0	8	120	15	4	5	1	39	3.6909
7	0	0	6	15	16	5	5	2	20	3.2744
7	1	0	2	60	13	2	2	1	34	3.3244
7	0	1	6	15	16	5	5	2	18	3.2744
7	1	1	2	0	14	5	4	1	46	3.0661
7	0	0	4	60	10	1	4	1	5	4.3491
7	1	0	4	30	14	3	3	2	15	2.3497
7	1	1	2	0	13	4	4	1	29	3.316
7	1	0	8	120	1	6	6	2	16	3.541
7	1	1	8	0	9	6	6	1	22	2.9245
7	1	0	2	0	12	3	3	1	49	2.0914
7	0	1	2	120	14	5	2	1	39	3.541
7	0	1	8	120	6	3	3	2	41	3.3993
7	0	0	4	120	16	1	1	1	30	2.9745
7	1	1	8	60	2	5	1	1	39	2.9912
7	1	1	4	15	16	3	3	2	48	2.483
7	1	0	2	120	3	2	2	1	3	3.4077
7	0	0	8	15	7	6	6	2	38	3.4828
7	1	0	4	30	13	2	4	1	52	2.9994
7	0	1	8	30	9	2	2	2	24	3.1495
7	1	0	6	120	11	6	4	2	9	3.0328
7	1	0	6	15	12	1	4	1	55	2.4164
7	1	1	6	0	3	6	6	1	23	3.0496
7	0	0	2	15	12	5	4	1	8	2.8579
7	1	1	2	60	8	5	6	1	6	2.4663
7	0	1	2	30	10	5	4	1	54	4.1908
7	1	0	6	15	6	3	3	2	20	2.9661
7	1	0	4	60	12	3	3	1	14	2.358
7	1	0	6	30	6	5	5	2	17	3.4411
7	1	0	6	60	4	5	4	1	22	3.4994
7	0	0	2	0	4	3	2	1	38	2.633
7	0	1	6	120	6	1	1	1	13	3.5743
7	0	0	2	60	6	3	2	1	43	2.9412
7	0	0	2	15	13	6	1	1	48	2.9494
7	0	1	2	60	13	2	5	1	15	3.0494
7	0	1	8	60	15	2	2	1	52	3.791
7	0	1	6	120	16	3	3	2	39	2.1664
7	0	1	2	60	15	4	5	1	21	2.6829
7	0	0	8	0	9	6	6	2	17	3.0911
7	0	1	6	0	9	4	4	2	18	2.9245
7	0	0	6	0	2	5	5	2	1	3.3411
7	0	1	4	120	1	2	5	1	10	3.6909
7	1	1	4	15	11	6	6	1	46	4.2991
7	1	0	8	60	2	5	5	2	10	4.1575
7	1	1	4	60	4	3	5	1	30	2.6162
7	0	0	8	60	14	1	1	1	40	3.0412
7	0	1	4	15	7	2	4	1	39	2.7663
7	1	0	8	30	1	2	2	2	31	3.2162
7	1	1	2	30	14	1	5	1	23	3.0413
7	0	0	2	30	10	5	5	1	31	2.0664
7	0	0	6	0	14	1	2	2	5	2.683
7	0	1	6	0	8	3	2	1	24	3.316
7	1	1	6	60	2	3	3	1	19	3.0661
7	1	1	2	0	4	3	1	1	29	2.6163
7	0	0	2	15	9	2	2	1	28	2.4996
7	1	0	6	30	3	2	3	1	5	2.5497
7	1	1	6	15	15	4	3	1	56	3.7326
7	0	1	4	0	11	4	5	1	40	2.8661
7	0	0	8	120	13	2	2	2	11	3.666
7	0	1	6	0	16	3	3	2	1	2.9412
7	1	1	4	120	1	2	2	2	11	2.9828
7	0	1	2	0	4	3	2	1	3	2.8413
7	0	0	2	60	5	2	2	1	45	4.8739
7	0	1	8	30	5	6	6	2	35	2.4414
7	0	1	6	0	3	6	5	1	6	3.3328
7	0	0	4	0	12	5	2	1	43	2.5496
7	1	1	4	0	5	6	6	2	17	4.7739
7	0	1	2	15	8	1	5	1	43	3.616
7	1	0	2	30	3	6	6	1	56	5.1655
7	1	1	2	60	1	6	6	1	11	3.6159
7	0	0	6	15	14	3	3	2	32	3.4077
7	0	0	4	60	11	2	5	1	10	2.8913
7	1	0	6	60	8	1	1	2	48	3.3911
7	1	1	2	60	7	4	5	1	44	3.1577
7	0	0	8	60	11	6	4	1	40	3.3743
7	0	1	6	30	4	3	3	1	11	3.0661
7	0	1	8	0	6	3	3	1	51	2.6832
7	1	0	4	30	15	4	5	1	40	2.9911
7	0	0	2	120	2	1	4	1	56	2.5497
7	1	1	8	120	16	5	5	1	19	2.7412
7	1	0	2	30	11	6	5	1	48	3.3577
7	1	1	6	15	9	6	4	1	41	5.074
7	1	1	6	15	8	5	5	2	4	3.3827
7	0	1	2	120	13	4	4	1	2	2.6579
7	0	1	2	60	14	3	1	1	2	4.2491
7	1	1	8	30	13	6	6	2	53	2.3746
7	1	1	4	30	5	2	4	1	23	5.7904
7	0	0	2	0	15	6	6	2	31	2.6579
7	1	1	8	120	7	4	4	2	25	2.7412
7	0	1	4	0	9	2	2	2	32	2.6246
7	0	1	4	60	10	1	2	1	13	6.1986
7	0	1	6	120	2	5	5	1	38	4.7824
7	0	1	6	60	1	2	2	1	47	3.1745
7	0	0	6	0	10	5	3	1	29	2.9746
7	1	1	8	0	14	3	3	2	33	3.0245
7	1	1	4	15	10	5	5	2	28	2.9411
7	1	1	8	15	6	5	4	2	53	4.1991
7	1	1	6	15	1	6	6	2	42	2.5413
7	1	0	2	30	9	4	4	1	26	2.9246
7	0	0	8	120	4	1	4	1	32	2.783
7	0	0	8	15	2	1	5	1	24	2.5914
7	0	1	8	0	1	6	6	2	54	4.2325
7	1	1	4	120	13	6	4	1	3	2.3496
7	1	0	4	120	16	1	3	1	29	3.5077
7	1	0	6	60	12	5	5	1	44	2.8829
7	0	0	6	60	12	5	5	1	35	4.1574
7	0	1	8	30	8	1	5	1	21	2.9162
7	1	0	2	120	11	2	2	1	50	3.5244
7	1	0	6	0	8	3	2	1	2	3.516
7	1	0	6	30	12	3	3	2	14	3.291
7	0	1	8	0	12	1	3	1	49	3.516
7	0	1	4	0	8	1	2	1	44	3.4995
7	1	0	2	60	5	2	2	1	12	3.0411
7	0	0	2	15	8	1	4	1	43	2.4748
7	0	0	8	120	1	6	6	2	5	2.9661
7	1	1	2	30	1	4	4	1	16	3.2577
7	1	0	4	120	4	5	5	2	11	2.6995
7	1	0	8	0	1	6	6	2	53	2.658
7	0	1	6	60	9	2	1	2	9	3.541
7	0	0	8	0	13	2	2	2	36	3.1329
7	1	1	4	0	10	3	2	1	50	3.2494
7	0	0	8	15	15	6	6	1	13	2.5413
7	1	0	4	15	11	6	6	1	35	3.2744
7	1	1	6	30	13	4	5	1	44	2.7996
7	0	0	8	60	7	2	2	1	6	2.8912
7	1	1	2	120	5	4	4	1	45	3.441
7	1	1	8	60	7	2	2	1	10	2.5163
7	0	1	2	30	8	3	2	1	41	2.4913
7	1	0	6	60	16	1	2	1	44	3.0829
7	1	0	2	60	12	1	1	1	49	2.9829
7	1	0	4	60	5	4	4	1	37	3.1327
7	1	1	6	0	8	3	4	1	19	2.7995
7	0	1	4	120	12	5	5	1	13	3.2827
7	1	0	8	15	6	5	2	1	41	3.1328
7	1	0	8	15	11	2	2	1	16	2.9245
7	1	0	8	0	16	5	5	2	50	2.633
7	1	1	4	30	4	1	2	1	22	2.5829
7	0	1	4	0	2	3	3	1	18	2.6413
7	0	0	8	0	4	1	4	1	45	3.716
7	0	0	6	120	7	2	2	2	5	2.3581
7	0	1	6	0	1	4	4	2	16	2.5163
7	1	1	8	15	10	1	1	1	40	3.0246
7	0	1	4	15	2	5	5	2	31	3.2744
7	1	0	6	30	7	6	6	2	45	2.7413
7	1	0	2	0	11	2	2	1	34	4.6908
7	0	1	6	30	10	1	5	1	2	4.3741
7	0	0	6	60	9	2	2	1	8	3.4327
7	1	0	2	60	14	3	1	1	10	2.7662
7	0	1	8	30	11	4	2	1	26	2.7662
7	0	0	8	30	11	4	5	1	21	3.0245
7	1	1	4	0	8	1	4	1	15	3.1995
7	1	1	4	15	6	1	1	1	18	2.7413
7	1	1	6	15	12	1	1	1	30	2.4913
7	1	1	8	120	4	1	4	1	28	2.4997
7	1	0	6	0	7	2	2	2	54	2.3081
7	1	1	6	30	10	1	1	1	36	2.1498
7	1	1	4	0	12	5	4	1	30	2.6747
7	1	0	6	60	3	4	5	1	9	2.7912
7	1	1	2	15	16	1	4	1	41	3.3995
7	1	0	2	30	14	1	2	1	16	3.5661
7	0	0	8	60	9	4	4	2	3	2.5746
7	1	0	2	15	5	6	4	1	50	2.2332
7	1	1	2	30	6	1	5	1	42	2.7996
7	0	1	8	60	1	4	5	1	22	3.3994
7	0	0	8	60	3	6	6	2	10	3.7326
7	0	1	4	15	3	6	6	2	54	3.2245
7	1	0	4	30	12	1	5	1	42	2.9412
7	0	0	8	120	5	2	4	1	35	2.5414
7	0	1	8	15	13	4	2	1	49	2.4331
7	0	1	6	60	4	5	5	1	49	3.541
7	1	1	8	0	16	5	5	2	54	4.3074
7	0	1	4	15	9	4	4	1	19	2.8578
7	1	0	2	120	6	5	2	1	24	3.0662
7	0	0	4	0	16	1	5	1	13	4.4992
7	1	1	2	30	2	5	4	1	34	3.0494
7	0	1	6	60	13	6	6	2	18	3.0913
7	1	0	4	30	8	5	5	2	13	2.6329
7	0	0	4	120	5	6	6	2	21	2.7245
7	0	1	4	60	14	5	5	1	51	2.6996
7	0	1	8	0	13	2	2	1	31	2.558
7	1	0	6	30	10	1	1	1	1	2.908
7	1	0	8	60	11	6	6	2	55	3.3245
7	0	0	4	0	5	6	2	1	37	2.9328
7	0	0	6	30	11	2	2	1	40	2.2581
7	0	0	8	15	14	5	5	2	21	3.316
7	1	0	8	15	4	3	4	1	14	3.0661
7	1	1	2	15	2	3	1	1	37	2.9328
7	0	1	8	0	9	6	6	2	4	3.2495
7	0	1	2	30	3	6	2	1	54	2.8256
7	1	0	4	60	13	4	4	1	40	3.0494
7	0	0	8	30	2	3	3	2	9	2.9411
7	1	1	6	60	9	2	2	2	55	3.0079
7	0	0	2	15	2	3	2	1	37	2.6579
7	1	1	8	60	11	6	6	2	35	2.9495
7	1	1	2	120	10	1	5	1	21	3.0662
7	0	0	8	30	8	1	5	2	44	3.5911
7	0	0	2	120	5	4	4	1	35	3.316
7	1	0	2	30	10	5	5	1	47	2.583
7	1	1	8	30	11	4	4	2	52	3.0494
7	1	1	4	60	3	2	2	2	17	3.7826
7	0	0	6	120	15	2	5	2	15	4.6491
7	1	0	6	30	5	4	4	2	36	2.8424
7	1	1	2	0	6	5	4	1	53	2.2581
7	1	0	4	15	1	4	5	1	26	2.7579
7	1	1	4	60	11	2	4	1	45	2.8662
7	1	1	6	15	16	5	5	1	6	5.6903
7	1	0	6	15	16	5	5	1	55	3.5076
7	1	0	6	30	15	6	6	2	20	2.6995
7	0	1	8	15	4	3	3	1	41	2.9329
7	1	1	6	60	1	2	4	1	7	3.1911
7	0	1	2	15	13	6	6	1	1	3.2161
7	0	1	6	120	1	4	4	1	13	4.5073
7	1	0	4	120	8	1	1	2	40	2.858
7	0	1	4	60	6	5	5	1	31	3.0245
7	0	0	4	15	7	2	2	1	12	3.241
7	0	0	8	0	7	4	1	1	53	3.2494
7	0	1	2	30	11	6	2	1	13	3.7659
7	0	1	4	30	4	1	2	1	20	2.633
7	1	0	6	60	9	2	2	2	48	2.5997
7	1	1	8	60	1	4	1	1	20	2.8245
7	1	1	6	120	9	4	4	1	37	2.308
7	1	0	8	0	7	4	5	1	14	2.5162
7	0	1	8	120	5	2	2	2	28	3.5661
7	0	1	8	30	1	2	2	2	56	3.791
7	1	1	2	0	10	1	2	1	54	3.1911
7	0	1	8	60	16	3	3	2	53	2.7912
7	1	0	4	30	9	6	6	2	17	2.3913
7	0	1	4	15	14	1	3	1	37	2.3081
7	1	0	4	60	11	2	5	1	49	2.5331
7	1	0	2	60	8	5	3	1	5	2.0248
7	0	1	6	120	10	5	5	1	39	4.1325
7	1	0	6	120	9	4	4	2	5	2.7662
7	0	0	2	120	15	6	6	1	54	2.3746
7	0	0	2	120	3	2	5	1	10	2.7662
7	0	1	4	0	10	3	3	2	23	2.6329
7	0	1	4	0	3	4	4	1	20	2.7495
7	0	1	4	60	12	3	2	1	30	3.1744
7	1	1	6	15	4	1	4	1	37	2.6414
7	0	0	8	120	15	4	4	2	36	4.0408
7	0	0	4	120	3	4	4	1	24	2.7414
7	0	1	4	120	4	5	4	1	20	2.8578
7	1	1	8	0	6	3	3	2	28	2.4163
7	0	0	4	60	3	2	4	2	52	2.5996
7	1	0	6	15	1	6	6	2	41	5.8737
7	0	1	6	30	14	5	5	1	12	3.2911
7	0	0	6	30	2	1	2	2	40	2.6163
7	1	1	8	30	5	6	5	2	45	3.0329
7	0	0	2	60	13	2	5	1	28	4.374
7	1	0	4	0	13	6	6	1	44	3.8577
7	1	0	2	15	13	6	4	1	44	2.3665
7	1	0	4	0	2	3	3	1	18	2.8078
7	1	0	8	120	5	2	2	2	16	2.5163
7	0	1	4	30	7	4	4	2	18	3.5827
7	0	0	4	0	11	4	4	2	11	3.8409
7	0	0	2	30	2	5	4	1	38	2.383
7	1	1	8	30	2	3	3	2	53	2.5746
7	1	0	8	30	5	6	6	2	56	2.7412
7	0	0	2	0	3	2	2	1	38	4.0993
7	0	1	2	15	9	2	4	1	5	3.966
7	0	0	6	60	11	4	4	1	14	2.9245
7	0	1	8	30	16	1	2	1	49	3.4744
7	1	1	8	0	7	4	4	2	47	2.6412
7	0	0	8	30	1	2	2	2	8	3.0828
7	0	1	4	30	12	1	1	1	22	2.5997
7	0	1	2	30	16	3	2	1	6	3.1494
7	1	0	6	60	13	6	6	2	32	2.5997
7	0	1	4	60	11	2	2	1	34	3.416
7	1	0	8	30	10	3	3	2	3	2.8079
7	0	1	6	30	15	6	6	2	33	3.8243
7	1	0	4	0	9	2	3	1	56	2.7664
7	0	0	2	30	8	3	5	1	33	2.3914
7	1	0	2	30	8	3	5	1	49	3.3743
7	0	1	2	60	1	6	3	1	50	2.8246
7	0	1	6	60	2	3	3	2	38	2.7912
7	0	0	4	30	9	6	6	2	18	2.9411
7	1	0	4	30	16	5	5	2	47	2.8671
7	0	1	8	0	4	1	2	1	52	3.3911
7	1	1	4	15	14	1	5	1	21	2.5914
7	1	1	8	120	8	5	5	1	55	3.6077
7	0	0	6	30	13	4	4	1	47	3.2494
7	1	1	4	30	13	2	2	1	4	4.1742
7	1	0	8	60	1	4	5	1	29	4.1574
7	1	0	4	30	6	3	2	1	30	2.6579
7	1	1	6	60	8	1	2	1	1	2.4829
7	1	0	8	120	13	2	2	1	12	2.6997
7	0	0	8	120	16	5	5	1	24	2.8412
7	1	0	6	30	14	5	5	1	34	2.8911
7	0	1	6	15	7	4	4	1	8	2.7745
7	0	0	6	15	15	4	5	1	46	3.1327
7	1	1	2	30	9	4	4	1	45	2.4413
7	0	0	4	30	7	4	1	1	33	4.1158
7	0	1	8	60	3	6	6	2	15	3.7826
7	1	1	2	0	2	1	3	1	4	3.3578
7	1	1	6	30	7	6	6	1	52	3.9827
7	1	1	6	120	15	2	6	1	48	4.0159
7	0	1	6	0	15	2	2	2	33	4.3159
7	1	0	8	0	8	5	5	1	38	2.7995
7	1	1	6	120	1	4	6	1	42	3.8159
7	0	1	4	60	3	2	2	1	22	3.0746
7	0	0	2	120	13	4	5	1	20	3.616
7	1	1	8	120	9	6	6	2	19	5.1405
7	0	0	2	0	6	5	3	1	28	3.2744
7	1	1	2	0	15	6	5	1	50	2.308
7	0	0	2	120	4	3	4	1	14	2.8662
7	0	0	4	30	4	1	6	1	15	2.7497
7	0	0	8	15	6	5	4	1	27	3.691
7	0	1	2	0	2	1	2	1	41	3.1494
7	0	0	4	15	2	5	5	1	34	2.7412
7	0	1	4	0	12	5	4	1	16	2.3913
7	0	0	6	15	4	1	4	1	54	2.9579
7	1	0	4	15	9	4	5	1	8	2.5579
7	0	1	6	60	5	6	6	2	15	2.583
7	0	0	4	30	1	6	6	2	44	2.3914
7	0	0	4	120	10	3	3	1	24	2.6995
7	0	1	4	60	4	3	3	1	5	2.5746
7	1	1	2	30	10	5	3	1	4	2.4246
7	0	0	8	15	10	1	5	1	45	2.6913
7	1	0	4	120	2	3	3	1	39	2.9495
7	0	1	2	120	11	2	2	1	11	3.2661
7	1	1	4	120	4	5	2	1	8	2.9079
7	0	0	8	30	9	2	2	1	10	3.1577
7	0	0	2	120	11	2	4	1	46	2.8496
7	0	0	4	120	2	3	4	1	46	2.9245
7	0	1	6	120	15	2	2	1	50	2.7495
7	0	1	2	120	15	6	5	1	49	3.416
7	0	1	8	120	16	5	5	1	55	2.5996
7	1	0	6	0	3	6	6	2	55	2.5747
7	0	0	8	60	2	5	5	2	33	2.608
7	0	1	8	30	3	4	4	2	2	3.2494
7	1	0	8	30	12	5	5	2	38	3.4243
7	0	1	4	120	2	3	3	1	36	3.6826
7	0	1	4	120	11	4	5	1	35	3.2494
7	1	1	8	15	3	2	2	2	53	2.9911
7	0	0	2	30	14	1	2	1	9	2.833
7	0	0	8	0	12	1	5	1	37	3.0829
7	1	1	6	15	13	2	1	1	32	4.2992
7	0	0	6	0	3	6	6	2	9	2.6995
7	0	0	4	120	13	6	6	2	19	3.1161
7	1	0	2	60	6	3	1	1	11	2.8245
7	1	0	6	60	11	4	4	1	12	4.0325
7	0	1	4	0	13	6	4	1	22	2.9079
7	1	1	6	60	4	5	5	1	25	2.8245
7	1	1	4	60	15	6	6	2	13	2.7579
7	0	1	6	15	1	6	6	2	19	2.1914
7	0	0	6	15	8	5	5	2	21	2.9912
7	1	0	2	0	15	6	6	1	4	2.4997
7	1	0	2	0	13	4	4	1	55	3.2077
7	0	1	6	60	16	1	5	1	12	2.8829
7	0	0	8	30	16	1	5	1	4	3.2995
7	1	1	8	60	9	4	4	2	6	4.3074
7	1	0	4	60	6	5	4	1	42	2.7995
7	0	1	2	0	10	1	4	1	22	2.6829
7	1	0	6	120	15	2	5	1	15	2.4913
7	1	0	8	120	12	1	1	1	12	2.4164
7	1	0	2	60	15	4	4	1	3	2.8995
7	0	1	6	0	7	2	2	2	43	3.1079
7	0	0	4	15	6	1	4	1	22	3.3662
7	1	0	6	120	8	3	2	1	9	3.416
7	0	0	8	30	3	4	4	2	11	2.5829
7	1	1	8	60	15	2	3	1	8	3.1328
7	0	0	4	120	4	5	5	1	18	2.3913
7	1	0	8	30	4	5	5	1	14	3.2994
7	0	1	6	60	11	4	2	1	32	2.8828
7	1	1	6	120	11	6	6	2	25	3.0244
7	0	0	6	0	11	6	6	2	47	2.7663
7	0	0	6	0	1	4	5	1	51	3.4994
7	0	0	8	60	6	1	4	1	8	2.9328
7	1	1	6	60	10	3	3	1	7	3.3244
7	1	0	8	120	14	3	3	2	46	3.0494
7	1	0	8	60	14	1	1	1	23	3.8493
7	1	1	6	15	7	4	5	1	39	3.591
7	0	1	8	120	15	4	5	1	18	3.5826
7	0	0	6	60	10	3	2	2	3	2.6746
7	1	1	8	30	9	2	2	2	43	3.6243
7	1	0	4	0	4	5	5	1	12	3.2744
7	0	1	4	120	8	1	1	2	54	3.4911
7	1	1	2	120	4	3	1	1	10	3.8909
7	1	1	8	120	14	3	3	2	24	2.8245
7	1	1	2	0	11	2	2	1	27	3.6827
7	1	0	8	15	12	3	3	2	13	2.5579
7	1	0	8	120	16	5	5	1	39	2.6995
7	1	1	6	120	8	3	3	2	1	2.5413
7	0	0	2	60	16	5	3	1	20	3.7492
7	1	0	8	0	15	4	5	2	30	3.0411
7	1	0	4	30	7	4	4	1	43	2.8328
7	0	0	4	60	13	4	5	1	43	2.9995
7	0	1	2	15	1	2	4	1	33	2.4413
7	1	0	4	30	5	2	4	1	1	2.6997
7	1	1	6	60	13	6	6	1	17	4.1742
7	0	1	6	60	10	3	2	1	12	3.316
7	1	0	8	15	7	6	6	1	49	2.9912
7	1	0	8	30	8	1	1	2	11	2.7996
7	0	1	8	60	9	4	4	1	16	3.2494
7	1	1	4	30	16	5	2	1	7	4.0158
7	1	1	6	120	14	1	5	1	25	2.5163
7	0	0	6	120	1	4	3	2	36	2.8578
7	1	1	2	60	6	3	3	1	17	2.8078
7	0	0	8	120	12	1	1	1	24	3.0994
7	1	0	2	30	7	2	5	1	35	3.2662
7	1	0	2	120	2	1	5	1	47	3.5661
7	0	0	6	0	9	4	4	2	14	3.1161
7	0	1	4	60	13	4	4	1	32	3.3577
7	1	1	4	15	7	2	2	1	39	3.7243
7	1	0	4	60	7	6	4	1	23	2.6247
7	1	1	2	120	12	3	5	1	48	3.9658
7	0	0	2	120	12	3	5	1	28	2.6412
7	0	0	4	15	3	6	6	1	24	3.5077
7	0	1	8	120	13	2	2	2	28	2.7079
7	0	0	2	30	7	2	3	1	30	3.0745
7	1	0	6	30	2	1	5	1	42	3.0662
7	0	1	4	30	8	5	5	2	21	2.5163
7	0	0	2	15	16	1	5	1	25	2.283
7	0	1	4	120	13	6	6	1	40	2.4414
7	1	1	4	0	3	4	2	1	22	3.2494
7	0	0	2	120	6	5	2	1	26	3.3577
7	1	1	8	15	2	1	1	1	27	2.4497
7	0	0	2	120	10	1	4	1	48	3.2765
7	1	0	6	30	13	4	5	1	42	2.6579
7	1	1	6	15	6	3	3	2	9	2.4496
7	0	1	2	120	7	6	5	1	56	2.8329
7	1	1	8	120	5	2	2	2	49	2.7662
7	1	0	6	0	16	3	3	2	10	2.308
7	0	1	6	120	11	6	6	2	23	4.5906
7	0	0	8	60	10	5	5	2	3	2.3413
7	1	1	8	0	5	2	2	2	1	2.5164
7	0	0	6	60	4	5	5	2	53	3.5409
7	1	1	4	60	10	1	4	1	51	3.6578
7	1	1	2	15	3	4	4	1	6	2.8078
7	1	0	8	0	14	3	3	2	55	3.516
7	0	0	8	30	5	6	6	2	3	3.316
7	0	1	6	30	13	4	4	2	6	2.9662
7	0	1	4	60	15	6	6	2	52	2.7163
7	0	0	6	15	5	2	4	2	36	2.8495
7	0	1	8	120	9	6	6	2	53	2.9495
7	0	0	6	120	10	5	5	2	27	3.341
7	0	1	8	0	7	4	4	2	27	3.3493
7	0	0	2	60	8	5	5	1	8	2.9078
7	1	0	2	15	4	5	4	1	42	3.1495
7	0	0	6	0	15	2	3	1	46	2.8745
7	0	1	4	0	4	5	5	1	45	2.7745
7	0	1	6	0	10	5	5	1	3	2.3996
7	1	1	8	30	3	4	4	2	38	2.7828
7	1	0	6	0	9	4	5	1	10	3.4576
7	1	1	2	15	11	4	4	1	14	3.1077
7	0	1	8	30	13	6	2	1	29	4.2575
7	0	0	2	120	7	6	4	1	1	2.5746
7	1	0	4	60	3	2	4	1	31	3.9743
7	0	0	4	60	15	6	6	2	41	3.3995
7	0	0	4	120	9	2	3	1	19	2.4997
7	0	1	6	0	2	5	5	1	31	3.2327
7	0	1	2	30	14	1	6	1	2	3.3412
7	1	0	4	15	7	2	2	2	7	2.608
7	1	1	8	30	16	1	1	2	25	3.2662
7	1	1	4	0	2	3	3	2	28	2.5829
7	1	1	4	0	16	1	1	1	25	3.1911
7	1	0	2	30	2	5	2	1	17	3.741
7	1	1	6	0	6	1	1	2	43	3.1327
7	0	0	4	15	11	6	6	2	38	2.758
7	1	0	4	120	10	3	2	1	49	4.4823
7	0	1	6	15	12	1	1	1	27	4.599
7	0	1	2	60	4	1	2	1	19	2.9578
7	0	1	6	15	5	2	4	1	22	2.4663
7	0	0	8	30	12	5	1	1	26	3.2077
7	1	1	6	120	10	5	5	2	47	2.6246
7	0	0	4	30	15	4	5	1	49	5.7653
7	0	0	8	30	4	5	5	2	19	3.5833
7	0	0	2	0	13	4	4	1	23	4.4823
7	1	1	4	0	9	2	2	2	53	2.533
7	0	0	6	30	4	3	3	2	11	2.5663
7	1	0	2	0	10	1	2	1	49	2.733
7	1	0	8	60	9	4	4	2	36	2.9917
7	1	0	2	60	16	5	4	1	6	2.7495
7	0	1	6	60	8	1	2	1	14	3.591
7	1	1	2	30	7	2	2	1	27	3.8493
7	0	0	6	120	3	6	6	2	9	2.633
7	0	0	8	15	4	3	3	2	29	2.2247
7	1	0	2	15	9	2	2	1	30	2.5996
7	1	1	6	30	12	3	5	1	42	3.1744
7	0	1	6	30	11	2	2	2	5	2.8995
7	1	1	2	60	9	6	6	2	5	2.4829
7	1	0	4	120	5	6	6	2	28	3.0244
7	0	1	4	120	10	3	5	1	54	3.0671
7	1	1	2	60	12	1	5	1	55	3.0329
7	1	0	6	15	5	2	1	2	41	2.7245
7	0	0	2	60	9	6	6	2	20	3.4993
7	0	0	8	0	8	5	5	2	48	2.7829
7	1	1	8	120	13	2	2	2	44	3.2744
7	1	1	2	120	15	6	6	2	23	3.5576
7	0	1	6	120	8	3	3	2	3	3.3993
7	1	0	6	15	7	4	5	1	45	3.3327
7	1	1	6	30	4	3	3	2	29	2.8745
7	1	1	8	0	4	1	1	2	2	2.8746
7	1	1	4	60	2	1	5	1	13	3.0412
7	0	1	2	120	5	4	3	1	23	2.8328
7	1	1	4	30	15	4	2	1	6	2.408
7	1	1	6	60	11	4	4	2	28	2.2747
7	1	1	2	0	5	4	2	1	16	3.2327
7	0	1	2	120	4	3	3	1	45	2.6246
7	1	0	6	0	6	1	4	1	20	2.583
7	1	1	2	30	3	6	6	1	38	2.1914
7	1	1	8	60	14	1	5	1	1	3.1995
7	0	1	2	120	3	2	4	1	12	2.4747
7	0	0	4	15	14	1	2	1	30	3.4411
7	1	0	6	30	11	2	2	2	23	2.7747
7	1	0	6	30	4	3	3	2	26	3.1078
7	0	0	2	60	4	1	1	1	1	3.4328
7	0	1	8	60	7	2	2	2	21	2.8079
7	1	1	6	15	5	2	2	2	51	3.0746
7	1	0	8	15	10	1	3	1	50	3.8326
7	0	0	2	60	7	4	3	1	55	2.5746
7	1	0	4	0	12	5	5	1	37	3.241
7	0	0	2	15	10	3	4	1	12	2.7412
7	0	0	6	120	14	1	4	1	11	3.2662
7	1	1	6	0	1	4	5	1	38	2.883
7	0	0	8	30	13	6	6	2	7	3.4994
7	1	1	4	30	14	3	3	1	52	2.8078
7	0	1	8	0	8	5	5	2	42	2.8246
7	1	1	2	30	16	3	5	1	32	2.8245
7	0	1	4	15	6	1	4	1	39	2.5663
7	1	1	8	30	10	3	5	1	32	3.1577
7	0	0	6	15	6	3	3	1	49	2.6995
7	0	0	8	60	8	3	3	2	20	3.0494
7	1	0	8	0	5	2	2	2	8	3.1162
7	1	0	8	30	3	4	4	2	8	2.8162
7	1	1	8	120	6	3	3	2	14	2.4579
7	0	1	4	60	2	1	2	1	12	2.7162
7	1	0	6	15	4	1	2	2	18	2.9662
7	1	0	6	15	15	4	1	1	9	3.2494
7	1	1	2	60	14	3	5	1	27	2.9911
7	1	0	6	60	1	2	2	2	31	3.3161
7	1	1	4	15	8	3	2	1	14	2.1664
7	0	1	2	15	3	4	4	2	40	2.5746
7	1	0	6	120	10	5	5	2	19	2.9079
7	0	0	8	120	6	3	3	1	15	3.1161
7	1	1	6	120	7	2	2	2	21	2.9079
7	0	1	8	15	3	2	2	2	31	2.7329
7	0	0	8	60	15	2	2	2	55	3.1577
7	0	1	8	15	5	4	4	2	56	2.3497
7	1	0	4	60	4	3	1	2	15	2.358
7	1	0	2	15	2	3	4	1	53	2.5329
7	1	0	4	120	9	2	2	2	20	2.6829
7	1	1	8	60	16	3	3	2	27	2.3746
7	0	0	4	30	13	2	5	2	40	2.3163
7	1	0	4	60	15	6	6	1	44	3.4993
7	0	0	4	0	9	2	6	1	41	3.4327
7	1	1	8	30	1	2	2	2	4	3.1494
7	0	0	8	120	9	6	6	2	35	2.8496
7	1	0	2	0	4	3	4	1	39	2.3497
7	0	1	6	60	3	4	4	2	55	2.6829
7	1	0	2	60	4	1	4	1	34	3.1661
7	0	1	2	15	12	5	5	1	50	2.9911
7	0	1	2	60	12	1	4	1	4	2.7079
7	0	0	8	0	5	2	2	2	47	2.908
7	1	0	2	15	16	1	2	1	9	2.708
7	1	1	6	60	12	5	2	1	46	3.8242
7	1	1	4	60	13	4	5	1	56	3.0328
7	0	1	2	60	5	2	4	1	41	2.4496
7	0	0	4	30	14	3	3	2	54	2.3747
7	1	1	6	120	16	3	3	2	48	2.7412
7	0	1	6	0	14	1	1	1	41	6.1318
7	1	0	2	0	5	4	1	1	37	3.0744
7	0	0	2	0	5	4	5	1	34	2.6996
7	0	0	4	30	8	5	1	1	19	2.9661
7	1	1	2	60	5	2	4	1	20	3.0912
7	0	0	6	15	12	1	4	1	2	6.6902
7	1	1	6	60	5	6	4	2	14	4.0075
7	1	0	8	30	16	1	1	1	51	2.6997
7	1	0	8	60	6	1	4	1	3	3.2828
7	1	1	8	15	12	3	2	1	46	4.2408
7	0	1	2	60	8	5	5	1	22	2.4579
7	0	0	2	60	12	1	2	1	30	3.6911
7	1	0	6	0	2	5	5	1	3	2.7245
7	1	0	2	30	6	1	5	1	54	2.9413
7	1	0	2	120	12	3	5	1	12	3.1995
7	1	0	8	120	9	6	6	2	56	2.7245
7	0	0	6	60	2	3	3	2	16	2.9828
7	1	0	8	15	15	6	6	2	8	2.3081
7	1	0	8	15	2	1	5	1	20	2.5579
7	1	0	8	120	6	3	3	2	52	2.5163
7	0	1	8	30	2	3	3	2	15	2.2414
7	1	1	8	120	1	6	6	2	6	2.408
7	1	1	2	60	4	1	5	1	51	3.1995
7	0	1	8	15	14	5	5	2	37	3.0661
7	0	1	6	120	7	2	2	2	24	3.1745
7	0	0	6	60	5	6	6	2	44	2.5413
7	0	0	4	30	12	1	5	2	20	3.1661
7	1	1	2	15	5	6	6	2	7	2.8169
7	0	1	6	30	3	2	6	1	2	2.6663
7	0	0	2	60	14	3	4	1	1	2.8661
7	0	0	6	60	1	2	2	2	15	2.883
7	0	1	8	15	12	3	3	2	19	2.4996
7	1	1	4	30	1	6	6	2	26	3.241
7	1	0	2	15	1	2	5	1	10	2.9996
7	1	0	4	30	4	1	6	1	8	2.7829
7	1	0	4	0	5	6	6	2	7	3.0662
7	0	1	2	0	6	5	6	1	50	2.8912
7	1	1	2	30	8	3	2	1	26	3.0078
7	0	0	4	15	8	3	1	2	36	4.8572
7	0	0	4	15	10	5	5	1	42	3.6826
7	0	1	8	120	7	4	4	2	56	2.5579
7	1	1	8	120	12	1	2	1	34	3.6994
7	0	0	8	0	1	6	6	2	8	3.6576
7	1	1	2	15	13	6	4	1	25	2.9328
7	1	0	6	120	3	6	6	2	10	3.4993
7	1	1	2	0	12	3	4	1	50	3.0828
7	0	1	6	15	4	1	4	1	26	3.9326
7	1	0	6	0	15	2	2	1	33	3.2745
7	1	0	8	60	7	2	2	2	5	3.3327
7	1	1	2	120	3	2	2	1	43	2.6164
7	1	1	4	60	6	5	3	2	42	3.1994
7	1	0	6	60	10	3	2	2	48	2.6162
7	1	0	8	30	2	3	3	2	21	2.433
7	0	1	6	30	7	6	6	2	47	4.7323
7	1	1	6	120	3	6	6	2	34	2.5829
7	0	0	4	0	8	1	1	2	48	3.4911
7	0	0	6	60	8	1	1	2	18	2.9746
7	1	1	4	15	3	6	6	2	23	3.4243
7	1	1	8	15	15	6	6	2	19	2.5166
7	0	0	4	60	12	3	3	1	41	2.7412
7	1	1	2	30	11	6	6	1	16	4.0743
7	0	0	4	60	5	4	1	1	49	4.6323
7	0	1	6	120	9	4	4	1	42	2.7496
7	0	0	6	120	8	3	3	1	38	4.5157
7	0	0	2	30	15	2	5	1	40	2.2247
7	1	0	4	15	2	5	4	1	14	2.1165
7	0	0	4	0	3	4	3	1	55	3.1244
7	1	1	6	30	11	2	2	2	5	2.208
7	0	1	2	120	10	1	2	1	17	2.633
7	0	1	2	60	16	5	5	1	56	2.7163
7	0	1	8	60	2	5	4	1	15	3.2578
7	0	0	4	60	7	6	6	2	47	2.7412
7	1	0	4	0	8	1	1	2	11	3.3411
7	0	0	8	0	6	3	3	2	40	2.5746
7	0	1	2	30	2	5	3	1	3	2.5996
7	1	0	4	120	3	4	4	1	10	2.4746
7	1	0	6	0	14	1	1	2	44	3.5827
7	0	1	2	15	4	5	2	1	22	2.4746
7	1	1	8	0	15	4	4	2	42	2.5996
7	1	1	4	120	12	5	4	1	23	2.183
7	0	1	6	15	9	6	6	2	48	2.4164
7	0	1	2	0	11	2	5	2	37	2.433
7	0	0	4	120	11	4	4	1	38	2.6995
7	0	1	4	120	16	1	4	1	19	2.208
7	1	0	2	0	2	1	4	1	6	2.0249
7	1	0	2	60	1	6	6	1	52	2.2247
7	0	0	2	15	3	4	1	1	45	3.1328
7	0	1	4	30	15	4	5	1	5	2.8828
7	1	0	6	120	14	1	5	1	34	3.3328
7	0	1	6	30	12	3	2	2	44	2.6912
7	0	0	6	30	12	3	3	2	8	2.7495
7	1	0	6	0	11	6	6	2	12	3.316
7	0	1	4	30	5	2	4	1	46	2.5164
7	1	0	4	15	15	2	2	1	51	2.9912
7	1	1	4	120	16	1	1	1	41	2.9162
7	1	1	8	60	3	6	6	2	10	2.5829
7	0	0	4	0	10	3	3	2	27	3.316
7	1	1	6	0	11	6	6	2	54	2.7829
7	0	0	2	15	11	4	6	1	24	4.0908
7	0	1	4	15	11	6	6	2	36	3.1745
7	1	0	2	60	9	6	6	1	56	2.9412
7	1	0	6	15	13	2	4	1	15	2.3748
7	1	0	2	15	10	3	4	1	14	2.7912
7	0	1	2	30	9	4	5	1	29	2.5996
7	0	1	2	15	2	3	4	1	8	2.9161
7	0	1	4	30	16	5	5	2	21	2.3746
7	0	1	4	30	9	6	6	2	1	2.2414
7	0	0	6	30	6	5	5	2	17	3.0661
7	1	1	6	0	14	1	4	2	51	2.9913
7	1	1	4	120	2	3	3	1	23	2.4413
7	0	1	2	60	9	6	6	2	32	3.0828
7	1	1	4	30	12	1	5	1	35	3.441
7	0	0	6	30	3	2	5	1	30	2.7996
7	0	0	4	60	4	3	5	2	23	3.6493
7	1	0	8	0	12	1	2	1	55	2.8246
7	0	0	6	120	16	3	3	2	32	3.0162
7	1	0	6	15	8	5	5	2	9	2.7412
7	0	1	4	120	3	4	5	1	46	3.2994
7	1	1	6	30	14	5	5	2	42	2.8412
7	0	1	8	0	15	4	4	2	2	2.3746
7	1	0	4	0	1	2	2	1	12	2.9662
7	0	0	2	0	12	3	2	1	32	2.6995
7	1	0	8	60	10	5	5	1	37	2.5746
7	0	1	4	0	5	6	4	1	22	2.2747
7	0	1	8	30	10	3	3	2	30	3.1911
7	1	0	6	120	7	2	2	2	33	3.4245
7	0	1	6	0	6	1	2	1	27	2.7913
7	0	0	6	30	5	4	1	1	51	3.341
7	0	0	8	0	14	3	3	2	35	2.8245
7	1	0	4	60	10	1	2	1	31	4.0493
7	1	1	4	30	9	6	6	2	17	2.5163
7	1	1	2	30	15	2	5	1	5	3.0328
7	0	1	4	120	5	6	6	2	54	2.8162
7	1	1	2	60	15	4	2	1	13	2.8412
7	0	1	2	0	13	4	3	1	4	3.316
7	1	1	4	30	6	3	2	2	50	3.6492
7	1	1	4	120	8	1	1	2	43	2.2998
7	0	0	6	120	2	5	5	1	41	3.4244
7	0	0	4	120	8	1	2	1	31	3.1411
7	0	0	8	15	13	4	4	1	43	2.433
7	1	1	2	0	7	6	5	1	13	3.541
7	0	0	4	60	6	5	5	2	56	2.683
7	1	0	2	15	11	4	4	1	31	2.4829
7	1	1	8	15	13	4	4	2	36	3.1078
7	0	1	2	15	10	3	5	1	45	2.9078
7	0	0	4	0	4	5	4	2	36	4.7989
7	0	1	4	60	5	4	4	2	14	2.6912
7	0	1	2	120	12	3	5	1	9	4.6823
7	1	0	2	15	12	5	4	1	40	4.5073
7	1	1	4	120	5	6	6	2	17	2.8162
7	1	1	8	60	6	1	5	1	3	4.0742
7	0	0	8	15	12	3	3	2	13	3.0494
7	1	0	6	60	5	6	6	2	15	3.1494
7	1	1	2	15	12	5	5	1	4	3.3827
7	1	0	8	60	3	6	6	2	17	3.4743
7	0	1	8	0	16	5	5	2	15	3.8908
7	0	0	2	15	4	5	3	1	32	3.441
7	1	1	8	15	11	2	2	1	45	3.0245
7	0	0	2	30	11	6	4	1	27	2.5581
7	0	1	6	30	5	4	4	2	25	2.4996
7	1	0	2	30	16	3	2	1	40	2.8078
7	0	1	2	0	3	2	1	1	16	2.2914
7	0	0	2	30	9	4	2	1	55	2.6579
7	0	0	6	0	8	3	2	1	48	3.316
7	0	0	6	30	10	1	1	2	50	3.4828
7	1	1	8	15	14	5	1	1	51	4.0825
7	0	1	6	120	14	1	1	1	25	3.4078
7	1	0	8	120	7	4	5	1	45	2.6829
7	1	0	2	30	1	4	5	1	47	2.9328
7	0	0	4	0	2	3	3	2	53	2.383
7	1	1	4	120	3	4	5	1	4	2.5579
7	0	0	2	15	5	6	4	1	33	2.7496
7	0	1	2	0	5	4	4	1	33	3.2494
7	1	0	2	0	7	6	2	1	43	2.5581
7	0	1	6	30	6	5	4	1	2	2.7413
7	1	1	8	0	1	6	6	2	11	3.3161
7	1	0	2	60	7	4	2	1	25	4.0908
7	1	0	4	30	1	6	6	2	17	2.6245
7	1	1	6	30	15	6	6	2	54	3.0662
7	1	1	4	30	7	4	5	1	28	2.8246
7	1	0	2	120	14	5	4	1	51	3.1911
7	0	0	8	0	16	5	5	2	6	3.0495
7	1	0	8	15	13	4	4	2	39	2.358
7	1	0	2	30	15	2	4	1	45	2.1164
7	1	1	2	15	8	1	4	1	29	2.3914
7	1	0	8	30	9	2	3	1	46	2.833
7	1	0	6	60	2	3	3	2	33	2.3664
7	1	1	4	60	5	4	4	2	16	2.7245
7	0	0	8	60	16	3	3	2	25	3.2327
7	0	1	6	15	8	5	5	1	26	3.5659
7	1	1	4	15	1	4	5	1	54	2.8162
7	0	0	6	15	7	4	4	2	47	2.7495
7	1	0	2	120	5	4	4	1	4	3.3577
7	1	1	4	120	10	3	3	2	31	3.3327
7	0	0	6	120	11	6	6	2	52	2.5163
7	0	1	8	60	10	5	5	2	36	2.9828
7	0	0	8	120	8	5	5	2	2	2.9912
7	1	0	4	120	1	2	5	1	22	3.2494
7	0	0	6	120	6	1	4	1	56	3.2495
7	1	1	6	0	9	4	4	2	33	2.2747
7	0	0	4	15	9	4	4	2	16	2.5996
7	0	1	8	15	10	1	1	1	40	2.9415
7	0	0	2	60	1	6	4	1	29	2.5329
7	0	0	2	60	15	4	1	1	4	3.8659
7	0	1	2	120	6	5	2	1	6	2.458
7	0	1	4	30	1	6	6	2	39	2.9495
7	1	1	2	15	10	3	2	1	36	3.291
7	0	1	8	60	8	3	3	1	21	2.4829
7	1	0	8	0	4	1	4	1	44	2.4247
7	0	1	4	30	13	2	5	1	52	3.716
7	0	1	8	120	12	1	3	1	38	3.3828
7	1	1	2	120	14	5	5	1	26	3.2578
7	0	1	8	60	6	1	5	1	38	2.408
7	0	1	2	15	16	1	4	1	34	2.7163
7	1	1	8	60	8	3	3	2	17	2.5329
7	0	0	6	60	3	4	5	1	51	2.5413
7	0	1	2	120	2	1	1	1	48	3.0829
7	1	1	2	15	1	2	4	1	4	2.783
7	1	0	4	60	14	5	4	1	11	2.8662
7	0	1	6	120	3	6	6	2	10	2.858
7	0	1	2	0	12	3	2	1	18	2.7912
7	0	1	8	0	5	2	4	1	7	2.8412
7	0	0	2	30	1	4	5	1	16	2.4829
7	1	1	2	120	6	5	4	1	22	2.7995
7	0	1	2	30	7	2	4	1	18	3.4329
7	0	0	2	30	6	1	6	1	32	3.2495
7	0	0	4	120	1	2	4	1	28	2.5581
7	1	1	2	60	16	5	6	1	2	3.3327
7	1	0	4	120	13	6	6	1	28	2.583
7	1	1	6	0	15	2	2	1	36	2.9496
7	0	0	4	60	2	1	2	1	29	5.0406
7	1	1	8	0	8	5	5	2	4	3.7909
7	1	1	6	120	2	5	5	2	38	3.5744
7	1	1	4	0	4	5	5	2	32	3.391
7	0	0	6	15	9	6	6	2	35	3.1911
7	1	1	8	15	4	3	3	2	16	2.8245
7	0	1	6	0	11	6	3	2	27	2.7996
7	1	1	4	15	15	2	3	1	44	2.9911
7	0	0	2	120	14	5	4	1	50	2.8578
7	1	1	2	120	7	6	6	1	3	2.358
7	0	1	2	0	14	5	6	1	44	2.658
7	0	0	4	15	15	2	6	1	26	2.8497
7	0	1	2	60	7	4	5	1	47	2.7995
7	0	0	4	30	6	3	6	1	34	4.0908
7	1	1	8	120	15	4	4	2	42	2.7912
7	1	0	6	15	14	3	3	2	29	2.6745
7	0	1	4	60	7	6	6	2	20	2.4164
7	0	0	8	120	14	3	3	2	4	2.358
7	1	0	4	15	6	1	2	1	49	3.1078
7	0	0	6	0	6	1	2	1	25	3.2496
7	0	1	6	15	14	3	3	2	14	4.0574
7	0	1	8	30	4	5	3	2	51	2.3581
7	1	0	2	120	15	6	4	1	1	2.883
7	1	0	4	60	2	1	5	1	19	2.6747
7	1	1	6	60	16	1	5	1	43	3.5244
7	1	1	8	0	12	1	1	1	55	2.8664
7	1	1	4	120	9	2	2	1	42	3.3494
7	1	0	4	0	16	1	2	1	56	2.6581
7	1	1	2	0	3	2	2	1	43	2.333
7	1	1	6	0	16	3	3	1	2	3.3161
7	1	0	8	15	3	2	2	2	51	2.233
8	1	0	8	120	6	3	3	2	35	6.7567
8	0	1	2	60	4	1	4	1	19	4.6157
8	1	1	2	60	5	2	2	1	8	4.2325
8	0	0	6	60	5	6	6	2	13	4.0158
8	1	0	8	0	14	3	3	2	25	4.4408
8	0	0	6	60	10	3	3	2	7	3.1078
8	1	1	6	120	10	5	3	1	7	5.7986
8	1	0	8	0	13	2	2	2	35	3.9076
8	0	1	8	0	15	4	4	2	25	5.3654
8	1	1	8	30	2	3	3	1	49	4.3991
8	1	0	2	60	1	6	3	1	18	4.6573
8	0	1	8	30	11	4	6	1	32	1.9748
8	1	1	6	0	8	3	3	2	21	4.4574
8	0	0	6	60	1	2	2	1	19	3.7744
8	0	0	6	120	14	1	4	1	14	2.8329
8	1	1	4	0	8	1	6	1	17	5.4155
8	0	0	8	15	10	1	1	2	14	4.4741
8	1	0	4	60	13	4	6	1	12	3.3327
8	0	1	4	30	13	2	3	1	24	3.5076
8	0	0	8	60	14	1	2	2	30	3.2078
8	1	1	6	30	7	6	6	2	44	3.2828
8	0	1	6	60	4	5	1	1	54	2.6912
8	0	0	6	120	6	1	5	1	46	3.216
8	1	1	2	30	7	2	3	1	40	3.9826
8	1	0	8	120	5	2	2	1	44	3.0663
8	1	1	8	30	11	4	3	1	20	3.0661
8	1	0	8	15	14	5	2	2	20	3.4826
8	0	0	6	60	13	6	5	1	13	4.7823
8	0	0	6	60	11	4	2	1	42	3.5993
8	0	0	6	120	15	2	2	1	13	2.9246
8	0	1	8	15	4	3	3	2	41	3.2161
8	1	1	4	15	3	6	2	1	42	2.558
8	1	1	2	60	6	3	2	1	18	4.1741
8	0	1	6	15	4	1	4	1	49	3.4327
8	0	1	6	15	7	4	3	1	23	2.8328
8	1	0	2	15	12	5	6	1	33	3.6492
8	0	0	8	120	9	6	6	2	27	4.8574
8	0	1	2	15	1	2	4	1	45	3.6409
8	1	0	4	0	5	6	6	2	35	3.6827
8	1	0	4	120	3	4	5	1	20	3.6326
8	0	0	8	120	12	1	4	1	16	3.5076
8	0	0	2	15	1	2	3	1	34	4.5574
8	1	1	6	30	10	1	3	1	46	3.8825
8	1	1	6	0	16	3	3	2	12	3.491
8	1	1	8	60	15	2	2	2	39	3.2161
8	1	0	8	30	2	3	3	2	35	3.5077
8	1	1	2	15	8	1	1	1	27	2.4579
8	0	0	8	0	12	1	2	1	13	4.824
8	1	0	6	0	14	1	1	2	48	4.7573
8	0	0	2	0	13	4	2	1	25	3.541
8	0	1	2	0	12	3	4	1	41	3.9825
8	1	1	6	30	5	4	4	2	18	4.3407
8	0	1	4	0	12	5	2	1	35	2.3163
8	0	1	8	120	1	6	6	2	50	2.8995
8	0	1	4	30	8	5	5	1	18	4.7074
8	1	1	2	30	8	3	1	1	9	3.1161
8	1	1	2	120	14	5	5	2	36	4.7073
8	1	0	4	30	12	1	2	1	52	2.433
8	0	0	8	30	12	5	5	1	10	2.783
8	0	1	8	15	12	3	2	2	11	3.0494
8	1	1	2	15	11	4	3	1	1	3.3493
8	0	1	6	120	6	1	4	1	37	7.9898
8	0	0	2	0	14	5	5	1	28	5.5987
8	1	1	2	120	6	5	2	1	3	3.3577
8	0	0	2	0	4	3	4	1	38	5.0572
8	1	0	6	60	10	3	3	2	47	2.7829
8	0	1	8	120	14	3	3	2	19	3.566
8	0	1	6	0	2	5	2	1	24	2.6829
8	0	0	2	30	3	6	4	1	27	4.4907
8	0	1	6	0	16	3	3	2	12	2.8911
8	0	1	2	15	2	3	3	2	15	2.9161
8	1	1	8	120	12	1	2	2	3	3.4745
8	1	0	6	30	14	5	5	1	16	2.9578
8	1	0	2	15	11	4	4	1	25	2.308
8	0	0	6	30	5	4	4	1	36	4.7656
8	1	1	2	0	14	5	5	2	48	3.2328
8	0	0	8	15	4	3	3	1	31	3.8409
8	0	0	4	60	3	2	3	2	52	2.3416
8	1	0	2	15	8	1	2	1	8	3.616
8	1	1	2	0	10	1	2	2	42	3.6411
8	0	1	4	0	10	3	2	2	17	3.1662
8	0	0	8	0	7	4	1	1	41	3.2744
8	1	1	6	60	8	1	4	1	8	3.9826
8	0	1	4	15	6	1	3	1	21	2.758
8	0	1	6	0	8	3	3	2	28	3.1744
8	0	0	4	30	1	6	6	2	52	3.0496
8	0	0	6	60	16	1	1	2	48	3.3661
8	0	1	4	120	11	4	4	1	31	4.7823
8	0	0	2	0	12	3	5	1	9	4.8572
8	1	0	4	0	11	4	6	2	35	3.0828
8	0	1	2	120	6	5	1	1	46	5.8403
8	1	0	4	60	4	3	3	1	4	4.624
8	1	1	2	30	11	6	6	1	22	5.1156
8	0	1	4	120	16	1	5	1	44	4.4825
8	1	1	4	120	2	3	3	1	5	2.9661
8	1	1	8	60	9	4	4	2	44	3.2744
8	0	0	2	60	14	3	3	1	54	3.1327
8	0	1	6	15	5	2	4	1	22	2.9495
8	0	0	8	120	16	5	5	1	40	4.674
8	1	1	4	0	16	1	2	1	17	4.0243
8	0	0	8	30	11	4	2	1	42	2.1914
8	0	0	6	120	16	3	3	2	15	2.7162
8	1	0	2	120	4	3	4	2	21	3.4497
8	1	1	2	30	3	6	2	1	21	3.3493
8	1	1	8	60	14	1	1	2	42	3.991
8	0	0	2	0	3	2	3	1	51	4.3325
8	0	1	8	15	3	2	4	1	47	3.0578
8	1	0	6	15	4	1	3	1	53	5.149
8	0	0	8	0	4	1	4	1	44	3.6159
8	1	1	6	15	1	6	6	2	36	3.1244
8	1	0	2	30	8	3	1	1	5	3.7159
8	1	1	8	0	14	3	3	1	46	3.9575
8	1	0	4	120	13	6	6	2	51	2.8412
8	1	1	6	120	7	2	2	1	10	3.2744
8	0	1	8	120	6	3	3	2	12	3.8826
8	0	1	8	120	15	4	4	2	14	5.2904
8	0	0	2	0	7	6	3	2	33	2.6997
8	0	1	4	30	6	3	5	1	32	3.2077
8	1	1	6	30	15	6	6	2	40	3.2162
8	0	0	8	15	11	2	2	1	52	3.7411
8	0	1	6	120	2	5	6	1	32	3.6493
8	1	1	8	120	6	3	3	2	5	3.3743
8	1	1	6	120	15	2	2	1	28	2.4746
8	1	0	6	60	3	4	6	2	6	3.1495
8	0	0	4	0	8	1	1	1	19	3.4411
8	1	0	6	120	14	1	1	1	28	2.4999
8	0	0	2	120	11	2	4	1	1	3.2412
8	0	0	6	0	8	3	3	1	51	3.6826
8	1	0	8	15	5	4	5	1	30	3.8075
8	1	0	6	30	2	1	1	1	42	3.4911
8	1	0	6	120	2	5	2	1	10	2.658
8	0	1	6	0	7	2	2	2	51	3.1578
8	1	1	6	120	6	1	6	1	15	3.5994
8	0	0	8	15	6	5	5	1	7	5.457
8	0	0	4	120	12	5	1	2	39	2.9079
8	1	1	2	30	15	2	1	1	47	8.0563
8	0	0	2	60	8	5	2	1	45	4.4158
8	0	0	6	30	10	1	2	1	19	3.566
8	0	1	4	60	4	3	5	1	46	6.9317
8	0	1	8	15	6	5	5	2	11	3.9825
8	0	1	8	0	13	2	4	1	10	4.7741
8	1	0	4	0	16	1	3	1	10	3.9576
8	0	1	4	120	13	6	6	2	38	3.0496
8	1	1	4	15	9	4	4	2	44	4.1158
8	0	1	6	30	3	2	2	1	36	4.3741
8	1	1	2	60	1	6	1	1	47	4.3242
8	1	0	8	15	7	6	6	2	41	3.6577
8	0	1	2	15	3	4	3	1	42	3.0994
8	1	1	2	120	7	6	6	2	53	5.5072
8	0	0	6	120	8	3	3	1	38	2.9411
8	1	0	8	15	13	4	4	2	3	3.0828
8	0	0	8	120	6	3	3	2	7	3.2494
8	1	0	6	30	3	2	2	1	16	3.7909
8	0	1	2	120	15	6	5	1	25	4.041
8	0	1	2	15	13	6	4	1	14	3.6993
8	1	1	8	15	15	6	6	1	16	2.6079
8	0	1	4	30	1	6	6	2	55	2.7579
8	1	1	4	120	4	5	3	2	47	1.8998
8	0	0	6	30	3	2	2	1	44	2.808
8	1	0	4	120	16	1	6	1	33	4.6741
8	0	0	8	0	9	6	6	2	38	4.2324
8	1	1	2	0	3	2	5	1	17	3.5327
8	1	1	8	60	1	4	4	2	37	3.1077
8	0	0	4	15	9	4	3	1	54	4.3157
8	0	0	6	0	3	6	6	2	56	3.1829
8	0	1	8	60	7	2	2	1	27	2.9913
8	0	1	4	60	14	5	4	2	55	4.5157
8	0	1	2	15	8	1	3	1	22	2.6663
8	1	0	4	0	12	5	3	1	43	3.7576
8	0	0	4	30	16	5	5	1	21	2.8078
8	1	0	8	15	15	6	6	2	52	3.1161
8	1	0	8	15	3	2	5	1	24	5.3737
8	1	0	6	0	11	6	6	2	26	3.5243
8	0	0	2	15	4	5	5	1	22	3.316
8	1	1	6	60	13	6	6	1	56	3.0913
8	0	0	6	60	12	5	5	1	21	3.5826
8	0	1	4	15	10	5	5	1	47	2.4497
8	0	1	4	60	5	4	4	1	52	4.8156
8	0	1	8	120	7	4	4	1	38	4.2158
8	1	0	8	60	8	3	3	1	16	3.6576
8	0	0	4	15	10	5	2	1	29	3.2994
8	0	0	2	15	9	2	2	1	41	3.6327
8	1	0	8	30	4	5	2	1	5	3.941
8	1	0	2	15	1	2	2	1	26	2.8999
8	1	0	2	120	2	1	2	1	22	2.8246
8	0	0	2	15	3	4	2	1	4	2.5996
8	1	0	4	30	7	4	3	1	16	2.5329
8	1	1	8	30	1	2	2	1	5	4.0659
8	1	1	4	60	6	5	2	1	34	2.458
8	1	1	8	30	12	5	1	1	54	2.8578
8	1	0	8	15	12	3	3	2	45	3.291
8	0	0	8	120	8	5	6	1	26	3.4743
8	0	0	8	0	15	4	5	1	2	5.2155
8	1	1	2	30	2	5	1	1	3	2.533
8	1	0	8	0	6	3	3	1	55	3.541
8	1	1	4	30	8	5	4	1	50	2.6246
8	0	0	6	120	10	5	5	1	46	2.5746
8	0	1	4	60	13	4	4	1	38	2.7662
8	1	1	4	0	11	4	4	1	47	2.9911
8	0	0	4	15	7	2	3	1	39	4.5823
8	1	1	6	30	14	5	5	1	51	2.9162
8	1	0	4	60	6	5	2	1	22	2.9245
8	0	0	8	0	1	6	1	1	45	3.1994
8	0	1	2	0	11	2	5	1	8	3.1578
8	1	0	6	120	16	3	3	1	22	2.608
8	0	0	4	15	8	3	3	1	16	2.1664
8	0	1	8	30	2	3	3	1	30	1.9748
8	1	1	6	15	9	6	6	2	4	2.6496
8	0	1	4	30	14	3	3	2	56	3.3743
8	0	0	8	120	13	2	3	2	43	2.1082
8	0	0	4	60	2	1	3	1	20	3.7495
8	0	1	6	60	16	1	4	1	40	2.8162
8	1	1	2	120	10	1	2	1	53	2.6246
8	0	0	4	60	12	3	2	1	10	2.6079
8	1	0	6	0	2	5	2	1	16	2.7079
8	0	0	4	15	15	2	1	1	40	3.3828
8	0	0	6	15	4	1	2	1	26	2.2331
8	0	0	6	15	9	6	6	2	31	3.3827
8	1	0	8	0	16	5	5	1	26	3.1578
8	1	0	4	120	12	5	3	1	53	2.8495
8	1	0	8	60	7	2	1	1	32	3.2577
8	1	1	2	0	2	1	4	1	16	2.9163
8	1	1	6	60	10	3	3	1	49	2.3913
8	0	1	4	0	2	3	1	2	54	4.8072
8	1	0	4	15	7	2	3	1	28	3.9075
8	0	0	8	0	5	2	1	1	51	3.8576
8	0	0	4	15	14	1	2	1	18	3.3827
8	0	0	8	0	8	5	6	1	21	3.9325
8	1	0	8	30	10	3	3	1	37	3.0328
8	1	0	8	15	6	5	4	1	30	2.5913
8	1	0	8	60	11	6	6	2	13	5.3239
8	0	0	2	30	14	1	3	1	50	3.1161
8	0	0	6	15	14	3	3	1	8	2.6329
8	0	0	8	15	12	3	3	2	31	2.258
8	1	0	6	30	13	4	4	1	20	2.9328
8	0	1	2	0	10	1	2	1	34	3.1579
8	0	1	6	120	10	5	4	1	6	3.1911
8	1	1	2	30	6	1	2	1	23	3.6994
8	0	0	4	0	9	2	2	1	34	3.0995
8	0	0	6	15	1	6	6	2	54	2.9578
8	1	1	2	0	4	3	3	1	13	11.939
8	1	0	8	120	4	1	3	1	9	4.4323
8	0	1	2	0	15	6	4	1	34	5.3987
8	1	1	4	30	4	1	1	1	19	2.8996
8	1	1	8	120	4	1	5	1	41	3.6411
8	0	1	8	120	4	1	4	1	49	7.7564
8	1	1	6	120	16	3	3	1	46	3.0994
8	1	1	2	120	5	4	2	1	25	4.7406
8	1	0	2	60	6	3	2	1	52	4.1991
8	1	1	4	15	6	1	5	1	28	2.9829
8	1	1	8	30	8	1	2	2	42	3.0079
8	0	0	4	30	13	2	2	1	13	5.7653
8	1	1	6	60	5	6	6	1	3	3.5743
8	1	1	2	60	13	2	2	1	14	3.0244
8	0	1	2	60	6	3	2	1	49	3.6493
8	1	0	4	120	10	3	3	1	1	4.5323
8	0	1	2	0	2	1	1	1	56	4.3325
8	1	0	2	0	6	5	5	1	24	3.4411
8	0	1	2	60	1	6	6	1	56	2.7245
8	1	0	6	30	4	3	1	1	14	2.6995
8	0	0	4	120	9	2	3	1	1	3.4412
8	1	0	8	60	16	3	3	2	19	4.1575
8	0	1	2	0	6	5	4	1	28	2.433
8	0	1	8	60	6	1	4	1	39	4.924
8	0	0	4	0	13	6	6	1	34	2.8163
8	0	0	2	0	2	1	1	1	3	2.8995
8	0	1	6	60	10	3	2	1	45	5.4737
8	0	0	8	60	8	3	3	1	48	4.5323
8	0	1	8	60	2	5	6	1	28	4.0492
8	0	0	4	15	1	4	4	1	50	2.7412
8	0	0	8	15	2	1	1	1	33	2.8246
8	1	0	2	30	10	5	2	1	5	3.9658
8	1	1	4	0	2	3	5	1	39	3.0328
8	0	1	2	120	5	4	2	1	7	6.1735
8	1	0	2	60	7	4	4	1	26	2.6829
8	1	1	4	15	8	3	5	1	26	5.782
8	1	1	4	120	1	2	2	1	9	2.6664
8	0	1	2	120	10	1	2	1	23	2.5247
8	1	1	6	0	10	5	4	1	49	2.9245
8	1	1	8	15	2	1	1	1	1	10.306
8	1	1	2	0	12	3	1	1	47	3.8659
8	1	0	6	15	16	5	5	1	1	3.691
8	0	1	8	60	11	6	6	2	42	2.6412
8	1	1	2	15	2	3	2	1	53	3.7242
8	1	1	4	120	12	5	4	1	1	4.599
8	1	1	4	60	5	4	3	1	37	2.7412
8	0	0	4	60	5	4	5	1	18	3.2411
8	0	1	4	0	9	2	2	1	40	3.7326
8	1	0	8	15	11	2	2	1	38	2.9329
8	1	1	4	15	7	2	1	1	2	2.1831
8	0	0	8	30	1	2	2	1	2	3.966
8	0	0	2	30	9	4	2	1	47	4.7406
8	0	1	2	30	10	5	4	1	53	3.9492
8	0	0	8	15	5	4	4	1	3	2.8495
8	0	0	2	15	13	6	6	1	25	3.4744
8	0	0	4	30	9	6	6	2	36	3.5161
8	1	1	6	60	16	1	4	1	14	3.6078
8	0	1	4	15	9	4	4	2	27	3.6243
8	1	0	4	120	11	4	3	1	13	4.0158
8	0	1	6	60	8	1	5	1	38	3.5244
8	0	0	6	30	12	3	3	1	42	2.8246
8	1	1	8	0	8	5	6	1	14	3.491
8	0	0	4	120	2	3	2	1	11	3.2994
8	1	1	2	15	13	6	6	2	31	3.3828
8	1	0	8	60	14	1	2	1	43	3.3578
8	0	0	2	0	5	4	3	1	53	4.091
8	1	0	6	30	15	6	6	2	43	2.908
8	0	0	2	60	7	4	4	2	5	4.399
8	1	0	4	120	4	5	4	1	17	2.3414
8	1	1	6	60	2	3	3	1	55	2.8663
8	0	1	4	0	13	6	3	1	20	4.5657
8	1	1	6	120	1	4	4	1	24	3.3493
8	0	1	6	120	11	6	6	1	56	3.5993
8	1	0	2	120	13	4	5	1	55	2.933
8	0	0	8	60	6	1	2	1	33	2.6829
8	1	1	8	0	5	2	2	1	38	2.8579
8	0	0	8	15	15	6	6	2	17	3.6994
8	1	1	6	0	15	2	2	2	56	5.1573
8	1	1	4	60	11	2	2	1	4	4.0408
8	1	0	4	15	3	6	6	1	24	2.6912
8	0	1	2	30	3	6	6	2	3	4.7323
8	0	0	8	60	16	3	3	1	38	3.1411
8	1	0	8	30	12	5	5	2	30	6.0902
8	1	0	2	30	14	1	2	1	55	2.8663
8	1	0	2	60	14	3	3	1	39	2.9078
8	0	1	8	30	4	5	4	1	11	6.79
8	0	0	2	30	1	4	4	1	41	3.6493
8	1	1	8	0	1	6	6	2	37	3.5743
8	1	0	2	120	14	5	3	1	25	3.4994
8	0	0	8	30	3	4	4	2	32	2.8078
8	0	1	2	15	16	1	2	1	45	2.6829
8	1	0	6	60	4	5	4	1	46	2.9078
8	0	1	4	30	5	2	6	2	47	3.1078
8	1	1	8	15	13	4	2	1	54	3.2661
8	1	1	6	15	13	2	2	1	2	3.3827
8	0	0	4	120	8	1	2	1	45	2.533
8	0	0	6	30	13	4	4	2	30	2.9995
8	0	0	2	60	13	2	2	1	10	3.9075
8	1	0	2	0	14	5	1	1	34	3.4577
8	0	1	8	15	7	6	6	1	8	3.2161
8	1	0	2	0	2	1	1	1	10	3.6576
8	0	1	4	15	7	2	2	1	1	2.8412
8	0	0	6	30	15	6	6	2	4	3.2244
8	0	0	8	60	15	2	2	1	33	3.0829
8	0	1	4	60	15	6	6	1	6	2.7496
8	1	0	8	30	5	6	1	1	26	2.6246
8	1	0	4	30	4	1	6	2	14	3.3912
8	1	0	4	15	14	1	1	1	31	3.741
8	1	1	8	0	7	4	4	1	10	2.9161
8	1	1	4	15	10	5	4	1	32	5.5071
8	1	0	6	120	3	6	6	1	40	2.7329
8	0	1	4	30	9	6	6	2	28	3.3745
8	0	0	2	30	15	2	2	1	50	3.7159
8	1	1	4	0	4	5	2	1	20	2.8996
8	1	1	2	15	4	5	1	1	52	3.9158
8	1	1	2	60	16	5	2	1	9	3.0245
8	0	0	6	30	11	2	2	1	23	3.0329
8	1	1	6	15	5	2	4	1	45	3.9077
8	0	0	6	30	6	5	3	1	45	3.1746
8	1	1	8	15	11	2	2	1	21	3.4245
8	0	0	2	60	1	6	2	1	41	2.7995
8	0	1	8	30	13	6	6	2	13	2.8579
8	1	0	6	60	9	2	2	1	22	3.2662
8	0	1	6	30	2	1	4	1	1	4.2326
8	0	0	2	30	11	6	6	2	48	2.5746
8	1	1	8	0	4	1	6	1	35	4.6407
8	1	0	6	120	7	2	2	1	50	3.5243
8	1	1	4	0	1	2	2	1	9	3.4661
8	1	1	4	60	15	6	6	2	50	2.8495
8	1	0	6	60	16	1	1	1	34	2.4414
8	1	0	2	30	9	4	4	1	44	2.9661
8	1	0	4	60	12	3	1	1	27	2.9744
8	0	0	8	30	16	1	1	2	36	3.541
8	1	1	2	0	5	4	1	1	51	4.3574
8	0	0	4	120	3	4	4	2	38	2.7412
8	0	0	2	30	7	2	3	1	33	2.9995
8	1	1	2	15	9	2	1	1	41	3.3495
8	1	1	6	15	6	3	3	1	56	2.5163
8	0	0	2	15	10	3	2	1	54	3.1411
8	0	0	8	60	3	6	6	1	33	3.2494
8	0	1	6	60	2	3	2	1	1	3.7409
8	1	0	6	30	7	6	6	2	46	3.8077
8	0	0	8	15	3	2	2	1	30	3.691
8	1	0	8	0	5	2	1	1	53	4.0741
8	1	1	6	30	11	2	2	1	36	3.6078
8	1	1	6	60	4	5	4	1	12	4.2824
8	1	0	4	30	8	5	2	2	52	2.2164
8	0	1	8	120	5	2	2	1	16	5.1321
8	1	1	4	120	9	2	2	1	36	5.5071
8	0	1	2	0	5	4	1	1	51	2.2247
8	1	1	6	30	3	2	1	1	30	3.8243
8	1	1	8	0	13	2	5	1	35	5.2156
8	0	1	2	30	7	2	1	1	27	2.9994
8	1	1	4	30	1	6	6	2	43	4.6241
8	0	1	4	0	1	2	2	1	3	3.891
8	0	0	8	60	2	5	5	1	7	3.8076
8	1	1	6	120	14	1	1	1	45	3.0246
8	1	1	4	60	7	6	6	2	16	3.291
8	1	1	8	60	16	3	3	2	19	3.6243
8	0	1	8	120	12	1	1	1	10	5.4239
8	0	1	2	30	1	4	2	1	19	2.8496
8	0	0	6	0	6	1	1	1	26	2.7995
8	1	1	6	15	14	3	1	1	45	3.566
8	0	1	4	15	1	4	1	1	15	2.7829
8	0	0	4	30	5	2	5	1	16	3.2578
8	1	0	8	30	3	4	4	2	27	3.341
8	1	0	8	120	13	2	1	1	15	3.0745
8	0	0	6	120	1	4	4	2	5	5.0322
8	1	1	8	120	9	6	6	2	11	2.7829
8	1	0	4	120	2	3	3	2	4	3.0411
8	1	0	6	120	10	5	5	1	43	2.8329
8	1	1	2	120	11	2	1	1	8	6.3986
8	1	0	6	15	12	1	3	1	49	3.2078
8	0	1	2	60	8	5	5	1	51	3.3161
8	1	1	4	30	12	1	5	1	27	3.1829
8	1	0	6	30	11	2	4	1	43	9.881
8	0	1	2	0	3	2	1	1	28	4.6156
8	1	0	4	0	3	4	1	1	54	2.508
8	0	1	4	120	9	2	4	1	51	4.5907
8	0	1	2	15	10	3	6	1	35	3.4244
8	1	1	8	30	4	5	3	1	36	3.9575
8	0	0	6	15	16	5	5	1	29	3.5244
8	1	0	8	0	9	6	6	2	2	3.3577
8	0	0	6	60	9	2	4	1	41	4.6491
8	0	0	4	30	12	1	2	1	11	3.0411
8	0	0	2	30	16	3	1	1	50	3.0329
8	1	1	6	0	9	4	4	1	46	3.0578
8	0	1	6	120	3	6	6	2	54	2.9829
8	1	1	4	15	16	3	2	1	23	2.4996
8	0	1	8	15	2	1	3	1	13	3.766
8	0	1	2	60	7	4	1	1	20	4.1991
8	0	1	8	60	1	4	4	1	8	3.3827
8	1	0	2	120	5	4	1	1	23	3.8492
8	1	1	4	0	12	5	5	1	45	2.9078
8	0	1	4	15	3	6	2	1	54	3.2494
8	1	1	8	30	13	6	6	2	43	2.9746
8	1	1	2	60	15	4	1	1	47	3.5326
8	0	0	2	30	2	5	5	1	46	4.7656
8	0	1	6	15	13	2	2	2	56	4.0158
8	1	0	2	0	12	3	1	1	32	2.9245
8	1	0	6	120	15	2	2	1	10	2.7579
8	0	1	4	30	12	1	5	1	7	4.2159
8	1	1	4	30	13	2	3	1	39	4.1158
8	0	0	4	0	4	5	2	1	7	3.5077
8	1	1	4	60	14	5	2	1	6	3.3744
8	1	1	8	120	8	5	6	1	43	4.1159
8	1	0	4	60	2	1	6	1	43	3.2745
8	1	1	8	60	8	3	3	1	47	3.1662
8	1	1	8	0	6	3	3	1	37	3.1161
8	1	0	2	120	11	2	2	1	43	5.5404
8	1	0	8	120	15	4	4	2	55	5.7071
8	0	1	6	30	10	1	2	1	30	6.7401
8	1	0	6	120	8	3	3	1	21	2.6164
8	0	0	2	60	15	4	3	1	12	2.6412
8	1	0	6	15	9	6	6	1	30	3.1661
8	1	0	4	15	2	5	1	1	26	3.491
8	1	1	2	120	3	2	5	1	35	3.7077
8	1	0	6	0	9	4	4	1	3	3.1494
8	0	0	6	15	7	4	3	1	16	3.0494
8	1	0	4	60	3	2	2	1	22	3.1494
8	1	0	6	15	7	4	4	1	31	3.7744
8	0	0	2	120	10	1	1	1	55	3.4161
8	1	1	6	30	4	3	2	1	48	3.7159
8	1	0	2	60	13	2	5	1	48	3.1911
8	0	1	8	0	1	6	6	1	7	3.3743
8	0	1	6	15	14	3	3	1	32	2.8495
8	0	0	6	120	11	6	6	1	18	3.1995
8	0	1	8	0	14	3	3	1	53	2.6412
8	1	1	8	0	9	6	6	1	35	2.9495
8	1	0	2	15	2	3	1	1	9	2.8578
8	1	0	6	15	5	2	5	1	50	2.9328
8	1	1	6	0	11	6	6	2	48	9.2477
8	1	1	4	15	11	6	6	1	47	2.9079
8	0	1	4	15	2	5	1	1	20	4.8656
8	1	0	8	0	4	1	2	1	12	2.858
8	0	1	2	30	16	3	2	1	2	3.9992
8	1	0	8	15	2	1	5	1	55	3.0912
8	1	0	2	30	6	1	2	1	24	2.7663
8	0	0	8	30	8	1	3	1	37	4.9573
8	0	1	6	15	6	3	3	2	17	2.8412
8	1	1	6	0	6	1	1	1	46	3.7492
8	1	0	2	15	5	6	6	2	49	3.4911
8	0	1	4	0	3	4	5	1	44	5.7236
8	0	1	6	0	10	5	5	1	42	2.658
8	1	1	8	120	5	2	2	1	7	6.1403
8	1	1	4	120	8	1	1	1	20	3.641
8	0	1	8	30	8	1	1	2	29	4.1325
8	1	0	8	15	4	3	3	1	31	3.566
8	0	1	4	60	12	3	5	1	15	2.9078
8	1	1	2	60	14	3	3	2	18	3.7242
8	0	1	6	120	7	2	2	1	20	4.824
8	0	1	2	120	7	6	1	1	40	3.1745
8	0	0	4	60	13	4	5	1	31	3.391
8	0	0	6	15	12	1	1	2	3	3.891
8	1	0	6	15	15	4	4	2	35	3.3661
8	1	1	2	60	4	1	3	1	41	3.3911
8	0	0	8	15	7	6	6	2	56	2.6246
8	0	1	6	30	13	4	1	1	15	3.341
8	1	0	4	15	9	4	4	2	42	3.8909
8	1	0	6	0	3	6	6	2	33	4.0825
8	1	1	8	60	3	6	6	2	35	3.6244
8	1	1	4	30	5	2	1	1	28	3.9743
8	1	1	6	15	12	1	2	1	48	3.3078
8	0	0	4	0	2	3	3	2	25	3.0329
8	1	1	6	120	9	4	4	2	44	3.6076
8	1	0	2	60	8	5	2	1	26	2.7662
8	1	1	2	30	16	3	2	1	48	3.1077
8	0	0	8	120	15	4	4	2	49	3.316
8	1	0	6	120	6	1	3	1	27	3.4493
8	0	0	8	30	9	2	2	1	44	3.6744
8	0	1	8	15	15	6	6	1	9	4.2575
8	0	0	8	120	1	6	6	2	36	2.7581
8	0	0	2	15	2	3	3	1	54	4.8239
8	1	1	4	15	14	1	2	1	17	2.9579
8	1	0	4	60	15	6	6	2	38	3.3077
8	0	1	2	15	11	4	5	1	15	2.1913
8	1	1	6	0	7	2	2	1	30	3.516
8	0	1	2	60	13	2	6	1	2	3.0662
8	1	1	8	0	16	5	5	2	28	3.1161
8	1	1	8	120	1	6	6	2	9	2.7912
8	1	0	2	0	4	3	1	1	12	2.6662
8	0	0	6	30	2	1	2	2	4	3.6576
8	1	1	2	120	12	3	2	1	28	3.391
8	0	1	2	120	11	2	4	1	18	2.6746
8	0	0	6	0	9	4	5	1	9	2.4164
8	1	0	4	120	5	6	6	2	29	2.6746
8	0	0	4	0	10	3	3	2	48	3.391
8	0	0	2	0	6	5	1	1	8	2.2414
8	1	1	2	15	16	1	4	1	51	3.1745
8	0	0	4	0	3	4	2	1	55	2.8913
8	0	1	8	15	13	4	4	1	1	2.8328
8	1	0	4	0	9	2	2	1	13	2.9079
8	0	0	4	15	6	1	1	1	28	2.8079
8	1	1	6	60	1	2	1	1	2	2.5329
8	0	0	4	0	12	5	1	1	3	3.1495
8	0	0	4	60	7	6	6	2	19	2.8828
8	1	1	8	15	6	5	5	1	11	3.7659
8	0	1	6	15	9	6	6	2	17	3.0413
8	0	1	6	30	14	5	5	1	25	3.1328
8	0	1	4	120	5	6	3	1	22	4.9407
8	0	1	2	60	15	4	1	1	4	3.391
8	1	0	8	30	9	2	2	1	4	3.4243
8	1	1	8	120	15	4	4	1	40	3.5993
8	0	0	2	30	8	3	1	1	5	4.7323
8	1	0	4	15	6	1	4	1	26	4.1243
8	0	0	6	15	13	2	2	1	27	3.0163
8	1	0	2	15	10	3	2	1	7	3.266
8	0	0	8	60	7	2	2	1	7	3.5245
8	1	1	4	30	15	4	3	1	45	4.1741
8	1	1	8	15	7	6	4	1	34	2.8412
8	1	0	4	30	6	3	1	1	15	3.1744
8	1	0	6	60	13	6	6	2	24	4.6657
8	0	0	4	60	4	3	4	1	4	5.7653
8	0	1	4	120	10	3	5	1	21	3.9742
8	0	0	2	60	5	2	3	1	1	2.3996
8	1	0	8	0	8	5	4	1	45	3.3577
8	1	0	2	30	2	5	1	1	53	2.5246
8	0	1	8	0	12	1	5	1	39	4.674
8	0	0	6	15	15	4	4	1	19	2.5746
8	1	0	6	30	12	3	3	1	39	2.8662
8	1	0	2	30	1	4	1	1	16	2.4996
8	1	0	8	120	1	6	6	2	34	2.9661
8	1	0	6	0	16	3	3	2	17	3.2327
8	0	1	4	120	2	3	3	2	5	4.1991
8	1	1	6	0	14	1	5	2	2	2.3913
8	0	1	4	15	8	3	3	2	25	2.9412
8	1	0	2	15	4	5	4	1	46	2.6579
8	0	1	8	0	16	5	1	1	1	3.266
8	0	1	2	15	12	5	1	1	37	3.1745
8	0	1	6	120	9	4	2	1	20	2.8412
8	0	1	4	60	10	1	1	1	33	2.783
8	0	1	6	30	4	3	2	1	56	2.6163
8	1	0	8	30	1	2	2	1	19	3.591
8	1	0	8	120	14	3	3	2	24	3.2744
8	0	0	8	0	6	3	1	1	30	2.6162
8	1	0	6	60	5	6	6	2	9	3.316
8	0	0	2	120	6	5	1	1	6	4.4824
8	1	1	6	15	16	5	4	2	5	2.7413
8	1	1	8	0	12	1	2	1	15	4.8239
8	1	0	8	30	13	6	6	2	14	2.8412
8	1	0	4	0	1	2	5	1	5	3.1411
8	1	1	2	30	14	1	1	1	11	4.9989
8	0	0	2	120	5	4	1	2	55	4.6406
8	1	0	4	120	8	1	1	1	44	2.3164
8	1	1	4	0	13	6	6	2	4	3.3912
8	0	0	4	120	10	3	1	1	21	2.7995
8	1	0	8	60	2	5	1	1	39	3.1494
8	0	1	6	120	1	4	4	1	5	3.0911
8	0	1	2	30	9	4	4	1	11	3.591
8	0	0	6	60	2	3	5	1	8	5.3987
8	0	1	8	0	6	3	3	2	52	3.2161
8	1	0	8	60	10	5	6	2	32	4.0741
8	0	1	4	0	11	4	2	1	8	2.4913
8	1	1	8	15	12	3	3	1	21	2.5829
8	1	1	6	0	3	6	6	2	1	4.1325
8	0	1	2	120	12	3	2	1	37	2.2663
8	0	1	4	30	15	4	4	1	34	2.5579
8	1	1	2	120	2	1	4	1	30	3.6243
8	0	1	2	30	6	1	1	1	37	3.1579
8	1	1	8	15	3	2	2	1	29	4.0242
8	0	1	6	0	14	1	1	1	36	5.7821
8	0	0	2	0	15	6	6	1	53	3.0244
8	1	0	4	30	15	4	4	1	45	2.4746
8	0	1	2	60	9	6	6	1	51	2.3082
8	0	0	2	30	6	1	1	1	14	3.3245
8	1	1	4	15	2	5	1	1	23	2.3663
8	1	0	4	30	1	6	3	1	44	4.4074
8	1	0	4	0	13	6	6	1	55	3.0994
8	0	0	2	60	4	1	6	1	2	3.0579
8	1	0	4	0	4	5	2	1	43	4.0075
8	0	1	4	120	12	5	2	1	18	2.5996
8	0	1	2	15	9	2	2	1	3	2.3663
8	0	0	8	0	14	3	3	2	43	3.0245
8	0	1	6	15	1	6	6	2	37	4.7823
8	1	0	4	15	1	4	2	1	47	2.2663
8	1	1	8	15	4	3	3	2	40	3.0661
8	1	0	2	30	3	6	3	1	6	2.1498
8	0	0	2	120	7	6	2	1	41	4.3326
8	1	0	8	60	3	6	6	2	3	3.2412
8	0	1	8	60	3	6	6	2	14	3.2744
8	1	1	4	120	5	6	6	2	2	4.6741
8	1	0	2	15	13	6	6	2	29	3.1579
8	1	0	4	0	8	1	2	1	54	3.3245
8	1	1	8	120	14	3	3	1	55	3.0829
8	0	1	8	30	12	5	1	1	4	4.5656
8	0	0	4	30	15	4	4	2	11	2.9745
8	0	1	6	0	11	6	6	1	49	2.6997
8	1	0	2	0	13	4	2	1	53	3.0412
8	1	0	8	60	15	2	2	2	6	3.916
8	0	0	2	15	5	6	5	1	15	3.5076
8	0	0	4	60	10	1	1	1	13	2.9496
8	1	0	8	30	11	4	1	1	13	3.1912
8	0	0	6	60	8	1	1	1	29	2.7497
8	0	0	4	15	16	3	3	2	31	2.6579
8	1	1	8	30	10	3	3	2	14	4.0908
8	0	1	8	120	16	5	4	1	35	3.1161
8	1	1	6	60	3	4	4	2	4	3.3743
8	0	1	4	15	16	3	3	2	21	2.5163
8	1	0	6	120	11	6	6	2	28	3.2744
8	0	0	4	30	14	3	3	1	18	3.2494
8	0	1	4	30	4	1	1	1	10	3.2245
8	0	1	8	60	8	3	2	1	34	4.3908
8	0	0	2	15	12	5	5	2	29	3.3993
8	0	0	6	0	2	5	3	1	14	2.408
8	1	0	2	60	5	2	2	1	36	2.2425
8	1	1	2	0	7	6	6	2	18	2.9496
8	0	1	6	120	14	1	4	1	10	2.5497
8	0	0	6	0	11	6	6	2	33	2.5163
8	0	1	2	60	16	5	1	1	50	3.5827
8	0	1	2	15	4	5	1	1	18	2.9245
8	0	1	6	30	5	4	1	1	36	4.374
8	1	0	8	60	9	4	4	2	19	4.1741
8	0	1	8	30	5	6	6	2	7	2.3996
8	1	0	6	0	6	1	1	2	52	3.4244
8	1	0	2	120	15	6	5	1	21	3.991
8	0	0	6	30	7	6	6	1	17	3.3827
8	1	1	8	0	15	4	4	1	19	3.6576
8	1	0	6	120	1	4	1	1	49	3.641
8	1	1	8	15	10	1	1	1	23	3.9242
8	0	1	8	0	9	6	6	1	37	3.4493
8	0	1	6	0	6	1	2	1	25	2.3664
8	1	1	2	15	10	3	2	1	30	1.8415
8	0	0	6	120	2	5	6	1	12	4.524
8	1	0	8	120	7	4	4	1	54	3.0744
8	0	1	4	30	16	5	1	1	37	5.7653
8	0	0	8	0	13	2	2	1	33	3.7242
8	0	0	6	30	4	3	2	1	34	5.3905
8	1	1	6	15	7	4	4	2	38	2.458
8	0	1	6	0	3	6	6	2	17	2.9161
8	1	0	2	0	3	2	6	2	11	1.8831
8	1	1	2	15	5	6	1	1	36	2.9329
8	1	0	4	60	5	4	1	1	13	3.8242
8	1	0	2	15	9	2	5	1	51	2.2747
8	1	0	6	15	8	5	5	1	53	4.6074
8	1	0	8	0	1	6	6	2	6	2.9913
8	0	1	4	60	2	1	3	1	9	2.5831
8	0	0	2	60	6	3	1	1	11	4.2076
8	0	1	2	0	4	3	4	1	31	3.1578
8	1	1	4	60	3	2	2	1	25	3.2994
8	0	1	2	120	13	4	2	1	20	3.2661
8	1	1	4	30	14	3	3	2	23	2.8662
8	1	0	2	60	15	4	2	1	22	6.59
8	1	0	6	60	1	2	1	1	32	5.0407
8	1	0	6	15	14	3	3	1	33	3.566
8	1	1	8	30	3	4	6	2	14	2.5329
8	1	1	6	15	8	5	1	1	34	2.4163
8	0	1	8	120	13	2	2	1	51	4.4825
8	1	1	4	120	10	3	2	1	2	3.6576
8	0	1	6	60	3	4	1	1	49	2.8078
8	0	1	6	120	15	2	2	1	48	3.5577
8	1	0	4	60	11	2	2	2	47	2.633
8	1	0	6	30	10	1	1	2	56	2.8578
8	0	1	8	15	10	1	4	1	20	3.8909
8	1	1	6	0	1	4	2	1	6	2.5579
8	1	1	6	60	12	5	3	1	46	3.2911
8	0	1	8	120	8	5	4	2	16	3.4327
8	0	0	4	120	11	4	1	1	39	2.7505
8	0	1	4	15	15	2	2	1	56	3.7243
8	0	0	4	60	15	6	6	1	23	2.8579
8	0	0	8	120	14	3	3	1	37	4.4574
8	0	0	6	30	14	5	4	1	48	2.8246
8	1	0	4	15	15	2	2	1	39	2.5663
8	0	1	4	120	8	1	1	1	53	4.8161
8	1	0	6	60	8	1	1	2	42	3.491
8	0	0	2	120	2	1	1	1	55	2.5414
8	1	1	6	30	13	4	3	1	9	7.5314
8	0	1	6	60	13	6	6	2	37	3.7494
8	1	0	6	15	13	2	3	1	31	4.6908
8	0	0	4	30	7	4	2	1	12	3.0661
8	0	0	2	120	4	3	5	1	23	3.2994
8	0	0	8	60	11	6	6	2	4	3.7244
8	0	0	2	30	10	5	2	1	38	5.0739
8	1	0	8	60	6	1	1	1	37	3.5494
8	1	0	8	120	8	5	5	1	20	4.3491
8	1	1	2	120	15	6	1	1	44	2.5164
8	0	1	2	0	7	6	2	1	40	2.308
8	1	1	8	60	6	1	2	1	9	2.9414
8	1	0	4	60	7	6	6	2	13	5.0906
8	0	1	4	0	8	1	2	1	32	2.7996
8	0	1	2	60	14	3	3	1	2	2.3747
8	0	1	4	60	3	2	1	1	45	3.9326
8	0	0	8	60	9	4	4	1	23	2.8412
8	1	0	4	120	9	2	2	1	27	2.8078
8	0	0	2	60	12	1	2	1	11	3.666
8	1	1	6	30	6	5	4	1	36	2.6496
8	0	1	4	0	4	5	3	1	2	3.2577
8	0	0	8	15	13	4	4	1	25	2.9828
8	0	1	6	60	9	2	3	1	7	3.1495
8	1	0	6	60	2	3	3	1	13	2.5163
8	0	0	6	15	5	2	2	1	47	2.4997
8	0	0	6	15	8	5	5	1	21	3.516
8	1	1	6	120	3	6	6	1	29	5.2488
8	0	1	2	0	13	4	6	2	35	2.8078
8	1	0	4	30	9	6	6	2	12	2.6995
8	1	1	2	30	9	4	4	1	14	2.4747
8	1	0	2	30	7	2	1	1	53	4.8489
8	1	1	8	60	10	5	4	1	24	2.8412
8	1	0	4	120	1	2	5	1	44	3.0328
8	0	0	8	30	5	6	6	1	21	3.1245
8	0	1	8	60	16	3	2	1	51	3.8659
8	0	0	8	60	1	4	1	1	17	4.1908
8	1	1	2	15	3	4	2	1	21	4.0991
8	1	0	2	0	15	6	5	1	30	2.7245
8	1	0	8	0	12	1	1	1	52	4.2576
8	0	0	6	0	10	5	6	2	9	3.9826
8	1	1	8	30	16	1	2	1	6	3.8409
8	0	0	8	60	10	5	5	1	20	3.3328
8	0	1	8	30	3	4	4	1	32	2.9911
8	1	1	4	0	5	6	6	1	8	3.216
8	0	0	2	60	16	5	4	1	56	3.4826
8	1	1	4	120	3	4	2	1	29	2.7496
8	0	0	6	120	3	6	6	2	36	2.6913
8	1	1	4	30	7	4	1	1	22	4.3407
8	0	0	6	60	4	5	1	1	39	2.7413
8	0	0	4	60	14	5	1	1	15	2.8829
8	0	0	6	120	7	2	3	1	33	3.3827
8	1	0	2	0	11	2	5	1	10	2.9079
8	0	1	4	120	3	4	2	1	39	2.7079
8	0	0	4	0	16	1	2	1	23	3.3494
8	0	1	8	0	8	5	1	1	22	4.9572
8	0	0	4	0	5	6	6	2	16	2.4496
8	1	1	4	0	10	3	3	1	40	2.4163
8	1	0	4	30	5	2	2	2	5	2.9913
8	0	0	8	15	14	5	5	1	33	3.316
8	0	0	6	60	3	4	1	1	15	2.4579
8	1	0	4	30	16	5	2	1	34	5.2155
8	0	0	6	15	6	3	3	1	9	2.8912
8	0	0	4	60	6	5	5	2	29	3.7244
8	1	1	4	60	2	1	3	1	54	2.4998
8	1	0	6	0	1	4	2	1	6	2.3331
8	1	0	2	15	16	1	1	1	4	3.0496
8	1	1	2	60	7	4	6	1	40	2.4664
8	0	1	6	30	15	6	6	1	29	2.7245
8	1	1	8	120	7	4	4	2	43	2.4413
8	1	0	2	60	12	1	4	1	31	1.9916
8	1	1	2	0	13	4	5	1	17	2.6912
8	1	1	4	120	16	1	1	1	10	3.2495
8	1	0	6	0	8	3	3	1	44	3.7243
8	0	1	8	60	9	4	4	2	25	2.7662
8	1	1	4	60	13	4	1	1	15	2.9245
8	0	0	2	120	14	5	2	1	8	2.9994
8	1	0	2	120	6	5	2	1	48	2.6413
8	1	1	4	0	3	4	1	1	19	2.6329
8	0	1	8	30	10	3	3	1	26	4.0575
8	1	0	2	0	10	1	1	1	7	2.8246
8	0	1	8	30	1	2	2	2	12	2.958
8	0	0	6	0	14	1	1	2	19	3.4828
8	0	1	4	60	7	6	6	2	17	3.5328
8	0	0	4	15	3	6	2	1	41	3.4994
8	0	1	6	60	11	4	2	2	49	3.8659
8	1	0	2	0	7	6	6	2	18	2.7329
8	0	1	6	0	1	4	4	2	40	6.64
8	0	1	2	120	4	3	2	1	11	3.0245
8	0	0	2	15	8	1	2	1	24	3.2994
8	0	1	2	30	2	5	1	1	8	2.2331
8	0	0	2	0	11	2	3	1	34	2.6496
8	0	1	6	120	8	3	3	1	50	3.6577
8	1	1	2	0	6	5	2	1	5	2.3414
8	1	1	6	15	4	1	4	1	28	3.3828
8	0	1	6	15	12	1	5	1	39	3.3162
8	1	0	6	15	6	3	1	1	30	3.3077
8	1	1	2	120	13	4	1	1	7	3.4826
8	1	1	2	60	9	6	6	1	12	2.8662
8	0	0	8	30	4	5	2	1	10	3.0912
8	0	1	2	120	3	2	1	2	17	2.8913
8	0	0	4	30	8	5	4	2	24	3.616
8	0	1	6	15	16	5	4	1	47	2.5912
8	1	0	2	30	16	3	2	1	4	2.5829
8	1	1	2	15	1	2	3	1	32	2.9329
8	0	0	8	30	2	3	3	1	46	3.2161
8	1	0	4	30	14	3	3	1	30	3.4743
8	1	0	4	0	10	3	3	1	50	2.6829
8	0	1	6	30	12	3	3	1	52	2.6246
8	1	0	4	60	10	1	2	1	25	3.1411
8	1	0	4	15	10	5	4	1	56	2.9911
8	0	0	8	120	5	2	1	1	42	3.8493
8	0	1	4	0	16	1	1	1	51	3.516
8	1	1	6	120	8	3	3	1	43	2.9161
8	0	0	8	120	7	4	4	1	34	2.5996
8	0	1	8	60	15	2	2	1	24	3.0661
8	0	1	2	120	14	5	1	1	49	4.0991
8	1	0	8	0	7	4	4	1	24	3.5576
8	1	1	2	60	8	5	2	1	29	2.6412
8	0	1	6	15	15	4	4	1	25	2.5163
8	1	0	6	120	9	4	4	1	51	2.5579
8	1	1	4	30	9	6	6	2	3	2.9246
8	1	1	4	60	10	1	4	1	27	2.0499
8	0	1	8	60	14	1	1	1	48	3.866
8	1	0	4	15	8	3	3	1	27	2.7662
8	1	0	4	30	13	2	6	1	46	2.5082
8	0	0	6	0	16	3	3	1	13	3.1328
8	1	0	8	120	12	1	4	1	42	3.241
8	0	1	2	60	12	1	1	1	41	2.508
8	0	0	4	30	6	3	1	1	11	3.3333
8	0	0	6	0	1	4	5	1	50	3.6576
8	0	0	8	120	4	1	4	1	34	2.4913
8	0	1	8	15	14	5	5	1	35	2.9911
8	0	0	4	15	2	5	5	1	18	3.6076
8	0	1	2	30	8	3	3	1	24	2.6579
8	1	0	6	0	15	2	2	1	43	3.266
8	1	1	4	30	16	5	1	1	38	5.3655
8	1	1	2	30	10	5	2	1	38	3.0662
8	1	0	2	120	10	1	1	1	42	2.2415
8	1	0	2	120	7	6	1	1	16	3.391
8	0	1	6	120	16	3	3	2	28	3.2994
8	0	0	2	15	16	1	2	1	10	2.7247
8	0	1	2	30	15	2	4	1	40	2.3581
8	0	0	2	120	3	2	5	1	18	2.283
8	0	1	6	60	12	5	5	1	42	3.6159
8	1	0	8	0	15	4	4	1	24	3.0911
8	0	1	4	15	11	6	6	1	24	2.9912
8	1	0	8	60	1	4	3	1	36	2.9412
8	1	1	6	0	2	5	3	1	43	4.0991
8	0	1	2	120	2	1	2	1	22	3.1829
8	0	1	8	0	7	4	4	1	47	3.3827
8	1	1	6	60	9	2	2	1	1	3.4326
8	0	0	4	120	16	1	1	1	3	3.5994
8	1	0	2	120	3	2	4	1	52	4.2576
8	1	1	8	30	9	2	2	1	7	3.2995
8	1	0	6	60	12	5	5	1	6	2.8246
8	0	0	6	0	15	2	5	1	52	4.3824
8	1	1	2	0	11	2	1	1	20	3.3494
8	0	0	6	120	9	4	4	2	46	3.5659
8	1	1	8	120	16	5	2	1	23	3.1078
8	1	0	6	30	5	4	4	1	3	3.2577
8	0	1	8	60	10	5	5	1	8	3.8659
8	0	0	4	0	1	2	4	1	6	4.0326
8	0	0	4	120	4	5	2	1	16	3.9492
8	0	0	4	0	11	4	1	1	45	2.7245
8	1	1	8	15	14	5	5	1	55	3.5993
8	1	1	6	120	2	5	2	1	14	2.8412
8	1	0	4	60	14	5	5	1	23	3.1327
8	0	1	6	60	5	6	6	1	6	2.6497
8	0	0	2	120	13	4	4	1	52	2.8578
8	0	1	6	30	7	6	6	1	11	3.1161
8	0	0	8	0	16	5	5	1	26	5.607
8	0	0	8	30	13	6	6	1	49	4.3408
8	0	1	2	15	5	6	1	1	33	3.766
8	0	1	8	0	5	2	2	1	32	8.0981
8	0	0	4	120	13	6	2	1	10	2.7829
8	0	1	2	30	11	6	1	1	1	2.2663
8	0	1	8	30	16	1	5	1	28	3.2411
8	1	1	2	30	1	4	1	1	56	3.2994
8	0	1	8	120	9	6	6	1	32	3.0495
8	0	1	4	120	4	5	3	1	24	2.6746
8	0	1	4	30	7	4	4	2	53	3.6826
8	0	1	6	60	1	2	1	1	45	2.3997
8	0	1	2	0	14	5	2	1	19	3.9659
8	0	0	4	120	5	6	6	1	15	4.0408
8	1	1	8	30	5	6	6	2	12	3.0578
8	1	0	4	15	16	3	4	1	39	3.2994
8	0	0	2	120	15	6	6	1	2	3.8326
8	1	1	4	0	9	2	3	1	23	2.2248
8	1	0	8	120	16	5	2	1	27	3.6076
8	1	1	2	0	15	6	6	1	48	2.4496
8	1	0	6	30	6	5	2	1	55	2.7746
8	0	0	4	30	4	1	1	1	15	3.841
8	1	0	2	60	16	5	4	1	23	2.9162
8	1	0	6	15	1	6	6	1	50	2.9913
8	0	1	2	30	14	1	5	1	43	3.1661
8	0	0	4	120	1	2	2	1	12	5.9237
8	1	0	2	0	5	4	3	1	1	3.6659
8	1	1	6	60	11	4	1	1	56	3.6409
8	1	1	2	60	12	1	1	1	17	3.2411
8	1	1	8	60	11	6	6	2	2	2.6414
8	0	1	8	0	4	1	4	1	13	3.316
8	1	1	2	120	4	3	1	1	22	3.4326
8	1	1	4	30	6	3	3	1	50	4.0075
8	1	0	2	30	15	2	2	1	5	2.4579
8	1	0	8	30	8	1	1	1	38	2.9329
8	1	1	6	30	12	3	3	1	46	3.3744
8	1	1	6	30	2	1	2	1	12	3.0912
8	1	1	6	15	15	4	4	1	3	3.5494
8	1	0	2	120	12	3	3	1	6	2.9661
8	1	1	4	120	13	6	6	1	4	2.558
8	0	0	4	15	11	6	4	1	55	4.7822
8	1	0	8	120	9	6	6	1	32	2.9744
8	1	0	6	0	7	2	2	1	48	2.9335
8	1	1	4	120	11	4	2	1	52	3.2994
8	0	1	8	15	11	2	2	1	29	3.4911
8	1	1	4	60	12	3	3	1	33	2.1664
8	0	1	4	60	11	2	2	1	23	2.8079
8	0	1	6	0	15	2	5	1	50	3.6494
8	1	0	6	60	11	4	4	1	18	2.9079
8	1	0	8	30	16	1	1	1	29	2.7329
8	0	0	2	0	10	1	1	1	26	3.3661
8	1	1	2	15	12	5	1	1	2	3.3494
8	0	1	8	15	5	4	1	1	55	8.3063
8	1	1	4	15	15	2	2	1	40	3.0163
8	1	0	2	15	3	4	2	1	48	3.6492
8	0	0	2	15	11	4	2	1	11	2.4329
8	1	1	8	15	5	4	1	1	52	5.3821
8	0	1	4	60	6	5	4	1	9	2.8912
8	1	1	4	60	4	3	3	1	5	2.9661
8	1	1	8	60	2	5	1	1	15	3.641
8	1	0	2	60	9	6	4	1	1	2.8745
8	1	1	8	120	13	2	5	1	12	4.8656
8	0	1	4	0	5	6	6	2	29	2.7829
8	0	0	2	120	12	3	3	1	14	3.266
8	1	0	2	30	11	6	4	1	36	2.8412
8	0	1	6	0	9	4	4	1	37	2.358
8	0	0	6	0	7	2	2	2	56	2.808
8	0	0	2	60	9	6	6	1	40	2.4746
8	1	1	8	60	7	2	3	2	49	2.9828
8	1	0	8	15	10	1	1	1	41	2.7496
8	0	0	8	30	10	3	3	2	53	3.3327
8	1	0	4	15	11	6	6	2	50	5.0573
8	0	1	6	15	8	5	4	2	39	3.1077
8	0	1	4	120	1	2	1	1	11	4.2325
8	1	0	4	0	2	3	2	1	31	2.4746
8	1	0	6	0	10	5	5	1	54	2.3663
8	0	1	8	30	9	2	2	2	35	3.3162
8	0	0	4	60	11	2	2	1	6	3.3327
8	0	1	4	15	14	1	3	1	49	2.833
8	1	0	2	60	4	1	1	1	27	3.1161
8	0	1	6	30	6	5	1	1	22	2.2498
8	1	1	4	15	1	4	1	1	8	2.8495
8	0	1	2	60	5	2	6	1	41	3.0494
8	1	1	6	120	11	6	6	2	7	3.1495
8	0	1	6	30	11	2	2	1	4	2.8662
