# Supplementary material for: Stereoscopic Offset Makes Objects Easier to Recognize
Source: PLoS One. 2015 Jun 16;10(6):e0129101. doi: 10.1371/journal.pone.0129101 (PMC4469586; doi:10.1371/journal.pone.0129101)
Supplement: S3 Data — (TXT) [file pone.0129101.s003.txt]

Stereoscopic offset makes objects easier to recognize

B. Caziot & B. T. Backus

Data from experiment 3

See paper and supplementary material for descriptions of the different factors
Columns:
1-observer (1-15)
2-duration (in frames at 60Hz)
3-disparity (in arcmin)
4-location (1-8 *2*pi/8, rotating counter-clockwise)
5-target (object 1-6)
6-response (object 1-6)
7-response time (in seconds)

Anovas were conducted in R using the following random effects model:
aov( zPerformance ~ duration * disparity + Error( subject / (duration * disparity) ) )
Our results did not depend whether a fixed or random effects model was assumed.
Thus the following fixed effects model gave a similar pattern of significance for main effects and interactions:
aov( zPerformance ~ duration * disparity + Error( subject ) )
where zPerformance was the z-transform of fraction correct answers


1	6	60	3	4	4	2.1164
1	6	60	3	1	3	2.1997
1	6	120	6	4	5	2.1164
1	8	60	5	6	1	1.8165
1	8	60	6	1	4	2.3913
1	8	30	4	1	3	2.2164
1	8	30	1	6	6	2.0831
1	6	15	8	4	3	1.6499
1	8	120	1	4	5	2.0581
1	6	15	8	5	2	1.8331
1	6	15	6	3	2	1.7082
1	8	30	5	3	3	1.8748
1	8	60	7	2	5	3.2827
1	6	120	7	4	2	1.5082
1	6	15	2	5	4	1.8998
1	6	120	8	1	4	1.9748
1	8	120	7	1	5	1.7498
1	6	30	4	6	2	2.7495
1	8	60	5	2	2	2.3496
1	6	120	2	4	4	2.0914
1	8	60	5	5	5	3.266
1	8	60	8	2	5	2.1831
1	6	30	3	6	2	1.7748
1	6	120	2	1	4	2.4663
1	6	60	7	3	3	2.183
1	6	120	6	6	2	1.6082
1	8	60	7	4	4	2.0747
1	6	60	8	2	6	2.1997
1	6	60	7	4	2	2.058
1	8	30	1	1	5	1.9164
1	6	120	5	3	3	1.4584
1	8	60	2	3	3	1.5749
1	6	15	3	5	5	1.8915
1	6	15	6	1	2	1.9831
1	8	30	1	4	5	1.6082
1	8	60	8	6	6	1.9498
1	6	60	1	4	5	2.183
1	8	30	7	4	6	1.9914
1	8	15	4	5	4	2.0581
1	6	120	8	2	1	1.4916
1	8	15	4	6	2	2.233
1	6	30	7	1	2	1.6165
1	8	120	8	5	6	2.6246
1	6	120	4	1	5	2.7579
1	6	15	3	1	4	1.6498
1	8	120	6	3	3	1.4832
1	6	30	8	6	6	2.1997
1	6	120	6	3	4	1.9581
1	8	60	8	4	6	2.2247
1	6	60	8	5	4	2.1997
1	8	30	5	4	2	2.3413
1	6	30	4	3	2	2.0581
1	6	15	8	2	4	1.8998
1	6	60	4	6	5	1.6749
1	6	60	7	5	1	1.5249
1	6	30	5	3	1	1.7498
1	8	60	6	3	2	1.5082
1	6	60	3	3	5	1.7915
1	8	120	1	5	5	1.7748
1	6	15	3	2	3	1.4666
1	6	60	5	1	1	1.9081
1	6	30	6	1	2	2.0831
1	6	60	1	2	6	1.8498
1	8	60	7	6	6	2.1164
1	8	60	8	1	5	1.5332
1	6	120	8	4	4	1.7915
1	8	15	2	4	2	1.7415
1	8	120	8	3	6	2.2497
1	6	15	6	4	2	1.6498
1	8	60	1	5	5	1.5499
1	8	120	5	3	4	1.6915
1	6	60	5	5	3	1.4833
1	8	60	3	1	1	1.5665
1	6	120	2	6	2	2.3246
1	6	120	5	1	4	1.9331
1	8	15	8	4	5	2.0331
1	6	15	5	6	6	1.9747
1	6	120	8	5	2	1.9748
1	8	120	5	4	5	1.6915
1	8	120	5	5	4	1.6915
1	8	15	8	3	2	1.8331
1	6	30	5	4	2	1.6832
1	8	30	8	5	5	1.9997
1	8	120	2	1	6	1.6082
1	8	15	3	3	3	2.0997
1	8	15	3	6	2	1.7665
1	6	30	4	2	4	1.8165
1	8	15	1	4	3	1.5249
1	8	120	2	6	2	2.2247
1	8	15	3	4	5	2.2997
1	6	60	1	3	3	2.083
1	8	15	6	3	2	2.0831
1	8	30	6	2	3	2.233
1	6	120	3	4	4	2.3496
1	8	30	1	2	4	1.5582
1	6	120	3	1	2	2.1248
1	8	60	4	1	4	2.0414
1	6	120	6	1	3	1.9331
1	6	120	3	3	5	1.5665
1	6	30	2	4	6	1.4832
1	6	30	6	4	3	2.1997
1	8	120	5	6	4	1.6749
1	6	30	8	3	3	1.7915
1	6	30	6	2	5	2.5246
1	6	30	6	3	3	1.9748
1	8	15	5	5	2	2.0331
1	6	60	1	5	3	1.4916
1	8	30	2	4	1	1.5832
1	8	15	8	5	3	1.7332
1	8	30	2	1	5	1.7498
1	6	60	3	2	3	1.7749
1	6	60	6	5	2	1.7332
1	8	120	8	6	4	1.7915
1	8	120	1	2	3	1.5582
1	6	30	3	1	5	1.9581
1	6	15	1	5	4	1.7332
1	6	15	7	1	2	1.7082
1	6	30	6	5	5	1.8331
1	8	120	6	6	6	1.5082
1	8	60	3	6	4	1.5832
1	6	120	6	5	2	1.5665
1	8	15	5	6	2	1.8748
1	8	15	4	3	4	1.6499
1	8	120	7	2	2	1.5832
1	8	15	4	1	5	1.8831
1	8	15	5	4	1	1.9248
1	6	60	7	1	2	1.7498
1	6	15	6	5	5	1.4499
1	8	15	6	6	4	1.7332
1	8	30	6	5	5	1.6249
1	8	30	3	4	1	1.9581
1	6	60	4	1	1	1.7915
1	6	120	5	2	2	2.0164
1	8	120	4	1	1	1.4999
1	6	30	2	2	4	2.308
1	6	30	4	4	4	1.4666
1	8	15	5	2	6	2.3413
1	6	60	7	6	6	1.7332
1	6	30	1	5	3	2.0914
1	6	120	4	4	1	2.5662
1	8	30	3	3	3	1.5999
1	6	120	3	6	4	1.8415
1	8	120	6	4	2	2.7912
1	6	120	7	2	3	1.7082
1	8	120	1	1	5	1.7082
1	8	120	4	5	1	2.0164
1	8	15	2	2	3	1.5665
1	6	30	1	6	4	2.9245
1	6	15	2	6	3	1.7248
1	8	120	3	6	4	1.9914
1	6	120	2	3	2	1.5082
1	8	60	2	5	5	1.8165
1	6	15	4	4	4	1.4999
1	8	30	2	3	3	1.8581
1	8	60	6	5	5	1.5249
1	6	60	8	4	1	1.7498
1	6	120	1	1	2	1.6082
1	6	120	4	3	6	1.8998
1	8	15	6	5	3	1.5166
1	8	60	8	5	4	1.5416
1	6	120	7	1	5	1.4249
1	8	120	5	2	2	1.9414
1	6	15	1	3	3	1.4416
1	8	120	2	2	1	1.7498
1	8	15	7	6	6	1.7082
1	8	120	6	5	5	1.7917
1	8	15	7	4	1	1.7165
1	6	60	3	5	1	1.3749
1	8	60	4	6	4	2.0164
1	8	60	5	4	1	1.9248
1	8	15	4	4	2	2.8328
1	8	15	2	1	4	2.2414
1	6	15	1	6	4	2.0581
1	8	15	3	5	4	1.9748
1	6	60	8	3	3	1.4582
1	6	15	7	6	5	1.7415
1	8	15	3	1	6	1.6249
1	6	60	7	2	5	1.5249
1	6	120	4	5	5	1.8081
1	8	60	4	4	4	1.5082
1	8	30	2	2	6	1.7748
1	8	120	7	4	3	1.9748
1	6	60	2	1	2	1.7248
1	8	15	5	3	5	1.6249
1	8	60	4	2	3	1.7831
1	6	30	8	4	1	1.7665
1	8	30	4	6	3	1.9748
1	8	120	7	5	4	1.8998
1	6	15	6	2	3	1.9914
1	8	15	1	1	5	2.0164
1	8	30	7	1	5	2.2997
1	8	30	7	2	5	1.7831
1	6	120	4	2	4	1.6249
1	8	120	3	1	4	1.7665
1	6	15	6	6	2	1.9748
1	8	60	7	1	6	1.6166
1	6	120	3	2	4	1.4416
1	8	30	1	5	5	1.7082
1	6	30	8	1	1	1.9164
1	8	30	3	6	1	1.9165
1	8	60	3	2	4	1.8914
1	6	30	7	2	3	1.4666
1	8	15	8	6	2	1.8914
1	8	15	5	1	3	1.5915
1	8	15	6	1	5	1.8081
1	6	60	8	6	6	1.6498
1	8	60	8	3	3	1.8331
1	8	30	5	2	5	1.9747
1	8	60	1	3	3	1.5082
1	8	60	7	5	2	2.2663
1	6	60	8	1	5	1.7665
1	6	30	5	6	3	1.8915
1	8	15	4	2	1	2.208
1	6	60	5	3	3	1.4583
1	8	120	2	3	4	1.4666
1	8	30	4	2	5	1.6249
1	6	15	8	1	2	2.0164
1	6	120	5	5	1	1.5915
1	6	30	3	3	3	1.8915
1	8	120	3	2	5	2.0414
1	6	30	4	5	3	2.0581
1	6	60	3	6	3	1.4666
1	8	15	8	2	4	2.0331
1	8	120	2	4	5	1.9331
1	6	30	2	6	5	1.8915
1	6	60	1	1	2	1.8998
1	6	120	1	4	3	2.0997
1	8	60	2	1	6	1.8165
1	8	30	8	1	6	1.7748
1	6	60	2	6	6	1.7165
1	8	120	4	6	6	1.6832
1	6	30	3	5	6	1.5583
1	6	30	3	2	2	2.5829
1	8	15	2	3	2	1.6498
1	8	120	1	6	4	1.6249
1	8	15	7	5	4	2.158
1	6	60	2	2	5	1.8165
1	8	15	1	6	4	1.8831
1	8	30	6	6	2	1.9248
1	6	30	7	4	1	2.4413
1	8	120	7	6	4	2.7162
1	8	30	7	6	1	1.8748
1	6	60	6	6	1	1.6332
1	8	15	1	3	2	2.308
1	8	30	8	2	5	2.233
1	6	120	4	6	4	2.0331
1	8	60	2	6	5	3.7659
1	6	15	5	1	3	2.6662
1	8	15	1	2	4	2.0164
1	8	120	3	5	5	2.0831
1	6	15	8	6	4	2.2247
1	6	120	3	5	2	3.7742
1	8	60	2	4	1	1.8498
1	6	120	1	5	2	2.3496
1	8	30	8	4	4	2.9411
1	6	60	4	2	2	2.283
1	6	30	5	1	1	2.5246
1	6	15	5	4	5	2.8828
1	6	15	5	3	3	2.5663
1	8	60	1	6	4	3.0578
1	8	60	7	3	3	1.6332
1	8	120	1	3	2	1.9331
1	8	120	4	3	4	1.8831
1	8	120	4	4	1	1.8919
1	6	15	1	4	5	1.7581
1	8	30	1	3	3	2.4246
1	6	30	4	1	3	1.9331
1	8	30	4	4	1	1.9748
1	8	60	6	2	2	2.7412
1	6	120	1	6	3	1.9914
1	6	60	5	2	4	1.6332
1	6	15	5	5	5	1.9081
1	8	120	3	3	4	2.5996
1	8	30	7	5	5	3.316
1	6	30	8	2	6	3.7492
1	8	120	8	2	1	2.383
1	6	15	7	4	2	3.6742
1	6	30	1	1	4	1.7082
1	8	15	2	6	2	2.0831
1	8	60	2	2	2	1.6415
1	8	30	3	5	1	2.0747
1	8	30	6	4	1	1.6749
1	8	60	5	3	3	1.6082
1	8	30	6	1	1	1.7248
1	6	120	2	5	3	2.4496
1	8	120	8	1	5	1.5499
1	6	15	3	4	3	1.8249
1	8	30	2	6	3	1.6915
1	6	120	7	5	3	1.8165
1	6	60	6	2	2	2.3413
1	6	30	5	2	3	1.5832
1	6	30	8	5	5	1.7165
1	6	30	2	1	3	2.0914
1	6	30	7	5	3	1.8331
1	6	15	2	4	6	1.7915
1	6	15	3	6	5	2.7828
1	6	60	4	4	4	1.6082
1	6	120	8	6	3	2.2747
1	8	30	2	5	6	1.9164
1	6	30	6	6	2	2.0831
1	6	120	5	6	5	1.6332
1	6	120	1	3	3	1.4999
1	6	15	3	3	1	2.0331
1	6	60	6	1	2	1.8165
1	8	15	8	1	4	2.1414
1	6	15	4	6	2	1.9581
1	8	30	8	3	3	1.8581
1	6	60	2	5	3	1.6915
1	6	15	7	2	3	2.383
1	8	60	3	4	4	1.8915
1	8	30	3	1	5	1.6415
1	8	60	4	5	1	1.9748
1	8	60	1	1	3	1.5916
1	8	15	3	2	2	2.0665
1	6	30	1	4	3	1.6915
1	6	15	1	1	4	2.2913
1	6	60	5	4	3	1.7248
1	8	60	4	3	3	1.6082
1	8	15	7	1	5	1.5832
1	8	60	3	3	4	1.7748
1	6	120	5	4	4	2.4913
1	6	15	4	5	5	1.7082
1	8	60	6	4	4	2.1164
1	6	60	4	3	2	1.6665
1	6	30	2	5	5	1.6499
1	8	60	3	5	6	3.3494
1	6	30	7	3	3	1.8249
1	8	15	7	3	3	1.6832
1	6	15	7	3	3	1.5249
1	6	60	5	6	2	1.6665
1	8	120	2	5	4	1.9164
1	8	30	8	6	6	1.6498
1	6	60	6	4	2	1.6415
1	6	60	1	6	5	2.0414
1	8	15	7	2	4	2.3997
1	8	120	3	4	2	2.0414
1	8	30	6	3	3	1.7748
1	8	60	5	1	1	1.5166
1	6	30	1	3	3	1.7582
1	8	30	5	5	5	1.5416
1	6	120	6	2	6	3.8825
1	6	120	1	2	2	1.5665
1	8	30	4	5	3	1.5415
1	8	30	5	6	1	2.7162
1	8	15	1	5	1	2.0164
1	6	15	2	1	5	1.7498
1	6	60	4	5	4	1.9748
1	8	30	7	3	3	1.9165
1	6	60	2	3	3	1.5832
1	6	15	4	1	5	1.7165
1	6	15	2	3	4	2.0164
1	6	30	5	5	3	1.6832
1	8	120	6	1	3	1.8581
1	8	15	6	4	4	1.6915
1	8	30	5	1	5	2.0914
1	6	30	3	4	5	1.8748
1	6	120	7	6	6	2.1009
1	6	15	8	3	3	1.5499
1	6	30	7	6	4	1.8916
1	8	15	6	2	1	1.8498
1	6	120	7	3	1	1.4666
1	8	120	4	2	3	2.0581
1	6	120	2	2	5	1.7082
1	6	15	7	5	3	1.5832
1	8	120	5	1	1	1.7831
1	6	120	8	3	5	1.6832
1	6	15	5	2	1	1.5249
1	6	15	1	2	5	2.6329
1	6	30	2	3	3	1.7498
1	6	15	4	3	4	1.5665
1	6	30	1	2	3	1.8331
1	6	60	2	4	3	1.6499
1	8	30	3	2	4	1.8331
1	6	15	2	2	3	2.0581
1	6	15	4	2	2	1.7915
1	8	60	1	4	2	1.8581
1	8	60	1	2	3	1.5166
1	8	15	2	5	5	1.8998
1	8	120	8	4	1	3.7576
1	8	120	6	2	2	1.8498
1	8	60	6	6	4	1.7748
1	8	30	4	3	3	1.6165
1	6	60	6	3	5	1.7665
1	8	120	7	3	3	1.6748
2	8	15	8	3	2	3.8992
2	8	120	1	2	4	1.7831
2	8	15	2	1	4	2.0997
2	6	15	7	4	3	2.2413
2	6	120	5	6	5	2.4663
2	6	30	7	5	2	2.1414
2	6	60	8	4	3	2.0164
2	6	30	7	1	1	1.9915
2	8	60	4	1	6	2.4496
2	8	60	1	6	1	2.1415
2	8	120	5	5	6	2.5329
2	8	60	8	2	3	3.0412
2	8	60	8	4	4	2.0747
2	6	60	3	1	2	2.0248
2	6	120	7	5	4	1.7248
2	8	30	2	4	4	1.7416
2	8	30	4	1	5	2.5412
2	8	30	3	4	2	2.9328
2	8	30	6	3	5	4.0241
2	6	30	3	5	3	1.8748
2	8	60	5	3	3	1.8581
2	8	120	4	3	3	2.6745
2	8	120	7	6	1	2.9161
2	8	15	3	4	2	2.5662
2	8	15	2	3	3	2.1997
2	6	30	2	4	6	2.1414
2	6	120	5	3	5	2.4496
2	8	15	6	6	5	3.9408
2	8	60	1	2	2	4.0409
2	6	120	6	2	4	2.2663
2	8	15	5	3	3	1.6499
2	6	120	2	2	5	2.7246
2	6	60	2	2	1	2.2663
2	6	15	4	3	6	1.6915
2	6	60	8	2	4	2.8828
2	8	60	2	2	6	3.566
2	8	15	2	2	5	3.3077
2	8	15	7	4	4	1.9581
2	8	30	1	1	1	2.1164
2	6	15	8	3	4	1.9831
2	8	60	7	5	1	2.6662
2	6	120	7	3	2	1.9164
2	6	60	1	6	5	2.383
2	6	15	6	2	5	3.1661
2	6	15	6	6	1	3.566
2	6	30	1	5	3	2.2247
2	8	15	5	6	6	2.3746
2	6	30	2	1	2	2.8328
2	6	30	5	3	3	2.0997
2	8	120	2	5	4	2.4913
2	8	15	6	2	2	2.8578
2	6	15	1	3	3	2.183
2	8	15	5	4	6	2.633
2	6	60	4	4	6	2.1997
2	8	30	6	5	2	3.5993
2	6	60	1	3	3	2.0414
2	6	15	7	1	5	2.383
2	6	60	5	1	3	3.9408
2	6	120	7	2	2	2.4496
2	8	15	3	5	3	2.8412
2	8	60	1	1	6	2.5579
2	8	30	8	1	1	2.258
2	8	60	5	5	2	3.5076
2	6	30	5	6	1	2.6579
2	6	15	2	2	6	2.2997
2	6	15	6	5	5	4.3574
2	8	60	7	4	1	2.2163
2	8	60	4	6	1	2.2247
2	8	30	6	6	1	2.4497
2	8	120	4	5	6	2.6662
2	8	120	8	4	1	2.3247
2	8	15	7	6	1	2.9578
2	6	120	6	6	1	2.2247
2	6	15	4	1	4	4.1824
2	6	60	2	6	6	3.4993
2	8	15	7	1	1	1.8748
2	8	60	7	3	2	2.9745
2	6	15	2	5	6	2.408
2	8	60	1	3	3	1.7248
2	6	120	5	5	2	2.0414
2	6	120	2	4	5	2.5079
2	6	30	6	2	2	2.308
2	6	60	8	3	3	1.9081
2	8	120	6	3	3	1.9748
2	8	15	2	6	5	4.499
2	8	120	6	6	2	2.5163
2	8	120	3	5	2	2.8078
2	6	120	8	6	5	2.2247
2	8	60	8	5	2	2.4496
2	6	30	6	5	1	2.1914
2	8	15	1	1	2	3.6909
2	6	30	8	1	1	2.2413
2	8	30	8	6	1	2.2664
2	6	30	3	2	2	1.9498
2	8	30	5	3	2	2.1664
2	6	30	1	6	6	1.6832
2	8	30	6	1	1	3.0411
2	8	120	6	2	6	3.4576
2	8	60	2	3	2	2.8911
2	8	120	8	5	2	2.3496
2	6	15	3	2	6	2.0581
2	6	120	3	2	4	2.6079
2	6	120	3	5	2	3.2494
2	6	15	5	2	2	2.4246
2	8	60	6	1	1	1.6665
2	6	60	6	6	4	2.5163
2	6	120	4	3	3	2.2997
2	6	15	6	4	5	2.1997
2	6	60	6	2	2	1.9415
2	6	60	2	3	3	1.9998
2	8	15	8	4	6	2.1164
2	8	60	3	3	6	1.9997
2	8	120	2	6	6	1.7082
2	8	15	2	4	6	1.8998
2	6	120	4	4	4	1.9498
2	8	60	2	1	6	4.1241
2	8	120	7	4	1	1.9664
2	6	30	8	5	5	2.133
2	6	30	2	6	6	2.4496
2	6	120	8	1	1	2.1164
2	6	15	7	3	4	2.6329
2	6	60	8	5	5	2.8578
2	6	15	8	6	1	3.9408
2	8	120	8	2	1	1.8248
2	6	120	1	1	2	1.6082
2	6	60	8	6	2	5.3737
2	6	30	2	3	4	4.0241
2	8	30	7	3	3	4.8822
2	8	30	5	5	5	2.2247
2	6	120	8	3	1	2.383
2	8	60	8	3	3	4.3907
2	6	120	1	6	2	1.9499
2	6	60	3	3	4	1.7998
2	8	30	3	6	5	3.6326
2	6	120	8	4	6	2.308
2	6	30	2	5	5	7.9396
2	8	60	4	3	3	3.6159
2	8	30	4	2	4	2.408
2	6	30	8	6	6	5.9069
2	8	30	7	6	2	1.9581
2	6	60	1	2	4	2.2497
2	8	15	6	1	4	4.1658
2	6	30	4	3	5	3.2827
2	8	120	3	6	5	4.6739
2	8	15	8	2	4	2.9828
2	6	30	3	1	2	2.0747
2	6	60	3	4	1	1.8331
2	6	120	1	3	2	1.8081
2	6	30	4	1	3	2.8828
2	8	15	4	4	6	2.3413
2	8	15	6	5	5	1.7915
2	6	60	4	3	2	2.2247
2	6	15	5	3	3	2.4163
2	6	15	4	4	2	2.6496
2	6	15	4	2	4	1.9581
2	6	30	3	3	2	1.8831
2	6	60	7	6	1	2.7745
2	6	60	4	2	2	2.1164
2	6	120	1	4	1	2.6412
2	8	60	5	2	2	1.9248
2	6	120	7	6	1	2.158
2	6	120	3	6	6	2.0331
2	6	60	1	4	3	4.5406
2	8	30	1	2	4	2.6496
2	8	60	3	2	6	2.5079
2	8	15	5	2	2	3.316
2	8	60	8	1	4	2.2164
2	6	120	1	5	4	1.9998
2	6	30	5	1	4	2.4996
2	8	120	8	1	4	2.4746
2	6	30	5	4	1	2.6079
2	8	30	5	4	6	1.9164
2	6	30	4	2	6	2.9161
2	6	30	7	6	1	2.2247
2	6	15	2	4	1	3.2244
2	8	30	3	5	6	3.2161
2	8	60	3	5	6	2.8332
2	8	60	3	4	5	3.2494
2	6	60	6	5	3	2.0831
2	8	30	4	5	6	2.2413
2	8	30	1	3	3	1.5665
2	6	15	3	1	4	2.0914
2	6	60	7	1	4	2.0997
2	8	30	2	6	6	1.8581
2	8	15	8	1	1	4.549
2	8	30	8	3	3	2.1914
2	8	60	5	4	2	1.9081
2	6	30	8	4	5	3.291
2	8	120	4	4	2	2.6662
2	8	60	1	5	4	2.5746
2	8	120	7	5	2	2.0997
2	8	30	6	2	3	2.0581
2	8	30	2	2	6	1.7415
2	6	60	8	1	4	2.2663
2	6	15	2	3	3	2.0664
2	8	30	8	4	4	2.5746
2	8	60	8	6	6	2.0331
2	6	30	4	6	5	2.4746
2	6	60	6	1	2	3.6494
2	8	15	4	2	1	2.183
2	6	15	3	6	6	2.7329
2	8	120	2	1	5	3.2827
2	8	60	7	6	1	2.6913
2	8	60	2	6	1	2.0831
2	8	15	1	5	3	2.0331
2	8	120	5	3	2	2.1414
2	6	60	2	1	6	1.6915
2	8	30	2	5	5	3.2744
2	6	30	7	2	2	2.2414
2	6	120	8	5	4	3.9408
2	8	120	6	5	2	2.333
2	6	15	1	2	2	3.7326
2	6	30	6	1	1	3.2827
2	6	15	1	4	2	4.8656
2	6	30	6	3	1	3.2494
2	6	30	1	3	3	1.6665
2	8	120	2	4	6	3.3827
2	6	60	5	6	1	2.7828
2	8	60	5	6	1	2.2414
2	6	60	7	3	5	2.8245
2	8	30	5	2	2	2.0497
2	8	30	1	4	4	1.6332
2	6	30	1	1	6	4.0658
2	8	120	1	1	6	2.283
2	8	120	5	2	2	2.0914
2	6	30	5	2	5	3.1994
2	8	15	5	5	3	2.6495
2	8	30	7	1	1	2.258
2	8	30	1	6	6	4.2907
2	8	15	1	3	3	2.133
2	8	120	8	3	5	2.5746
2	8	60	7	2	2	2.3663
2	6	60	2	4	6	2.8245
2	6	15	2	1	5	1.9914
2	6	15	7	2	2	2.408
2	8	120	2	2	1	3.1327
2	8	15	3	2	3	1.6833
2	6	120	3	3	5	3.2244
2	6	120	6	1	2	2.2663
2	8	15	2	5	6	2.1164
2	6	60	4	1	2	2.4663
2	6	120	8	2	1	2.2663
2	8	30	4	4	5	2.4746
2	8	60	6	4	3	1.7332
2	6	120	5	1	2	1.8748
2	6	30	1	2	3	1.7248
2	8	30	3	2	5	1.7665
2	6	30	5	5	2	2.4079
2	6	30	6	6	4	3.408
2	8	60	2	4	6	1.6915
2	6	60	6	4	1	3.7826
2	8	30	8	2	2	2.0581
2	6	60	5	4	4	2.9578
2	6	120	6	4	6	3.2827
2	6	15	6	1	1	3.5743
2	8	30	5	6	6	1.9414
2	6	120	5	4	1	2.133
2	8	15	4	1	5	2.4496
2	8	15	4	3	4	1.8748
2	8	120	4	2	2	2.2997
2	8	15	1	6	4	1.6749
2	6	60	3	6	5	3.0994
2	6	120	2	6	6	2.3413
2	6	15	2	6	5	4.7073
2	8	30	3	3	3	1.7248
2	8	60	6	3	3	2.4579
2	8	15	3	6	2	2.408
2	8	15	8	5	4	4.5406
2	6	30	3	6	5	2.2413
2	8	120	1	6	1	5.8986
2	8	15	6	4	3	2.0581
2	6	60	5	3	3	1.8748
2	6	15	8	5	5	2.8828
2	8	120	5	4	6	1.8165
2	8	60	5	1	1	3.4576
2	8	120	7	2	2	2.108
2	8	60	7	1	1	2.6495
2	8	60	3	6	6	2.2247
2	8	30	6	4	2	2.6829
2	6	60	2	5	4	3.0078
2	6	60	5	5	4	1.7581
2	8	60	4	5	4	1.7915
2	8	120	2	3	3	1.9331
2	8	60	6	5	5	3.6992
2	8	120	6	1	1	1.8498
2	6	120	2	5	6	1.8331
2	8	30	7	5	2	2.1414
2	8	120	3	1	5	1.9914
2	8	15	3	3	3	2.5746
2	6	15	5	4	5	2.8162
2	6	30	8	3	3	1.7332
2	6	120	4	2	2	1.9332
2	6	60	5	2	5	1.9748
2	6	30	2	2	6	1.7749
2	6	15	7	5	4	3.0994
2	8	15	4	6	5	2.0164
2	6	60	1	1	4	2.1581
2	6	120	2	3	1	3.2077
2	8	120	1	5	4	1.8748
2	6	15	8	4	2	1.9414
2	8	30	4	6	6	3.9825
2	8	120	3	2	1	2.283
2	6	120	7	4	4	1.8581
2	6	30	3	4	5	3.366
2	8	15	7	3	3	1.8331
2	6	15	3	4	1	3.1827
2	6	30	4	5	6	1.9748
2	6	120	4	1	6	2.7579
2	6	120	4	5	6	1.8831
2	6	120	6	5	6	2.1081
2	8	120	5	1	6	1.6082
2	6	15	1	1	6	2.5246
2	6	60	7	4	6	1.6499
2	6	120	7	1	1	2.058
2	8	60	6	6	6	2.4913
2	8	15	5	1	1	4.5906
2	6	60	4	6	5	4.3074
2	6	30	4	4	6	1.8081
2	8	30	7	2	2	2.1164
2	8	15	3	1	1	1.9498
2	6	15	4	5	4	1.9414
2	6	15	1	5	3	1.9081
2	8	120	1	3	3	1.8165
2	6	15	4	6	4	2.383
2	8	120	6	4	6	2.8828
2	8	15	4	5	6	1.6249
2	8	120	4	1	6	2.1247
2	6	30	7	4	4	2.6413
2	6	30	6	4	2	2.6745
2	6	60	7	5	4	2.4496
2	8	15	1	4	4	2.1247
2	6	60	4	5	5	1.8915
2	6	15	7	6	2	3.8409
2	6	15	5	1	1	1.6998
2	8	120	8	6	6	1.8498
2	6	60	3	5	5	2.333
2	8	30	4	3	5	1.9164
2	8	30	2	1	4	2.4746
2	6	15	1	6	6	1.7831
2	8	120	3	4	2	1.8499
2	6	120	2	1	1	2.158
2	8	60	6	2	3	1.9414
2	8	15	7	5	3	1.7748
2	8	120	7	3	2	1.7082
2	6	120	6	3	3	2.5663
2	8	120	7	1	5	2.308
2	6	120	1	2	3	2.0414
2	8	60	3	1	6	2.133
2	8	30	5	1	1	5.9569
2	6	60	6	3	5	2.7412
2	6	60	1	5	2	2.0747
2	6	30	8	2	5	3.2494
2	6	15	5	5	2	3.9575
2	6	120	3	1	5	1.7915
2	8	30	3	1	6	2.1914
2	8	15	1	2	5	3.0744
2	8	60	1	4	2	2.3913
2	6	15	5	6	4	2.383
2	6	60	3	2	6	1.7498
2	8	15	7	2	2	2.058
2	6	60	7	2	5	2.3247
2	6	15	8	2	2	2.0831
2	8	30	8	5	4	1.9581
2	6	120	5	2	1	1.8498
2	8	30	2	3	5	3.7825
2	8	120	4	6	1	1.7332
2	8	30	1	5	4	2.1747
2	6	15	3	3	5	3.2077
2	8	120	5	6	6	2.0164
2	8	60	4	2	2	3.9075
2	8	120	1	4	6	2.2497
2	8	15	8	6	2	2.4496
2	6	120	3	4	1	1.7581
2	8	30	7	4	1	1.8666
2	6	15	3	5	5	2.2663
2	6	30	1	4	4	2.9828
2	8	60	2	5	6	2.258
2	6	30	7	3	2	1.7748
2	8	15	6	3	3	1.6415
2	8	120	3	3	3	2.208
2	6	15	8	1	2	2.7995
2	6	15	6	3	2	1.6166
2	6	120	4	6	5	2.1247
2	8	60	4	4	1	3.1327
3	6	120	1	1	4	4.1491
3	8	15	8	4	4	2.408
3	6	15	8	4	6	2.7995
3	8	120	1	6	1	3.4826
3	6	120	3	4	5	3.1244
3	8	30	4	4	3	2.2497
3	8	30	7	3	3	2.4413
3	6	30	5	4	5	4.3324
3	6	120	5	4	4	4.3074
3	6	60	4	5	3	4.1241
3	6	60	6	5	6	5.0488
3	8	120	1	4	4	2.433
3	8	15	2	1	5	2.1497
3	6	60	6	3	1	2.4413
3	8	60	7	5	1	3.266
3	8	15	3	2	6	2.7162
3	8	60	2	6	5	2.6662
3	8	60	5	6	6	6.1402
3	8	30	3	1	1	2.7162
3	8	120	5	6	4	6.2068
3	8	30	4	6	3	2.9578
3	6	120	3	3	1	4.2491
3	8	30	8	1	1	2.3663
3	8	120	6	5	2	2.283
3	8	120	7	3	3	2.6246
3	8	15	1	1	5	5.4154
3	8	120	7	6	1	5.4737
3	6	15	4	5	3	2.308
3	8	15	6	5	4	2.8495
3	8	60	7	6	6	1.8165
3	6	30	6	1	1	2.4913
3	6	120	1	6	2	2.6912
3	8	30	3	5	5	3.466
3	8	120	2	5	4	1.7582
3	6	120	6	4	4	3.4326
3	6	120	7	1	4	2.4746
3	6	15	8	1	4	2.2414
3	8	15	5	6	4	2.6912
3	6	30	8	6	1	2.7912
3	6	30	7	5	5	3.291
3	6	15	5	1	2	2.9411
3	6	60	3	5	3	2.5079
3	8	30	5	5	5	2.8995
3	6	120	8	5	4	2.5246
3	8	30	6	4	6	3.0578
3	6	15	1	6	5	3.316
3	8	15	5	2	6	3.2744
3	6	60	6	1	1	1.8165
3	6	30	1	6	1	2.2413
3	8	30	4	2	2	3.341
3	8	120	5	3	3	2.4163
3	8	120	6	2	5	1.9331
3	6	30	5	2	5	2.5996
3	8	120	2	4	6	2.8162
3	6	30	1	2	4	1.8331
3	8	15	8	1	1	1.7165
3	8	15	2	5	5	1.9164
3	8	120	8	4	4	2.8412
3	8	30	5	3	3	2.1997
3	6	15	5	6	6	2.1997
3	6	120	7	6	4	6.2735
3	8	120	8	1	4	2.0414
3	8	120	8	3	3	2.208
3	6	60	6	4	4	2.258
3	6	30	3	6	4	2.7828
3	8	30	7	5	2	3.3743
3	6	120	6	2	2	1.5999
3	8	120	4	2	6	4.0742
3	8	60	3	4	1	4.5573
3	8	120	3	3	3	4.499
3	8	15	8	3	5	2.3413
3	8	15	3	5	4	1.8832
3	6	120	6	1	3	2.358
3	6	120	2	4	4	2.3913
3	6	120	3	6	1	2.358
3	6	120	3	5	6	3.366
3	6	120	8	3	4	2.7662
3	6	60	7	3	2	1.5999
3	8	15	7	2	3	3.1994
3	6	15	2	5	5	3.2244
3	6	15	5	3	6	2.7745
3	8	30	3	4	4	2.1497
3	6	120	6	3	5	7.2398
3	6	30	7	3	3	2.5079
3	8	15	7	4	1	2.308
3	8	15	1	6	1	2.4996
3	8	30	6	1	1	1.8415
3	6	15	2	4	6	3.366
3	8	60	8	3	3	1.9914
3	8	120	1	5	4	2.1997
3	8	60	5	4	4	2.408
3	6	60	5	6	3	3.1827
3	6	120	2	2	6	2.7329
3	6	15	7	5	5	2.2163
3	6	60	8	4	4	2.0331
3	6	60	6	6	6	6.3151
3	6	30	1	4	4	2.233
3	8	30	8	6	6	1.9914
3	6	120	7	2	5	2.7995
3	6	120	5	1	3	1.9248
3	8	15	5	1	6	3.5993
3	6	30	3	2	5	2.258
3	8	60	5	3	2	2.6995
3	8	120	4	1	3	2.3663
3	8	15	7	6	1	3.491
3	6	30	7	4	3	2.433
3	8	30	2	4	4	1.8831
3	8	60	2	5	4	6.2151
3	8	30	1	6	6	2.408
3	6	30	3	5	3	5.3321
3	6	15	2	6	6	4.0325
3	6	30	4	4	5	4.0241
3	6	60	5	2	3	2.208
3	8	30	8	3	3	1.9664
3	8	15	6	1	1	1.6165
3	6	60	1	4	5	6.2997
3	6	15	8	3	3	2.1414
3	6	30	3	4	4	1.4416
3	6	60	6	2	5	2.3663
3	6	60	5	3	5	2.258
3	8	120	6	4	6	2.0664
3	6	60	7	2	1	1.7248
3	6	60	5	4	4	4.1324
3	8	120	3	6	6	1.9248
3	6	120	1	2	5	2.6995
3	8	60	5	1	1	1.8581
3	6	60	1	5	2	2.0331
3	6	15	2	3	3	1.8748
3	6	15	6	6	2	1.9081
3	8	15	1	5	1	2.4496
3	8	30	6	2	2	1.7498
3	6	60	7	6	3	2.2247
3	6	30	1	1	1	1.7998
3	6	30	8	2	2	2.5329
3	8	60	3	3	3	2.326
3	8	120	1	3	3	3.5993
3	8	30	1	1	1	3.3244
3	6	15	3	6	4	3.3494
3	6	15	6	3	6	2.7578
3	6	15	3	5	6	3.366
3	8	60	8	1	5	2.3413
3	6	15	7	1	5	2.1664
3	8	120	5	1	4	2.4829
3	8	30	7	2	2	1.7998
3	6	30	2	2	1	1.8581
3	6	60	3	2	3	1.5499
3	6	60	8	5	3	2.4663
3	8	120	4	3	6	1.9581
3	6	120	4	5	3	1.5249
3	8	30	1	3	3	2.2997
3	6	30	6	5	2	2.0914
3	6	120	2	1	4	2.6079
3	6	30	4	1	1	1.9664
3	8	60	8	4	1	3.7326
3	8	120	2	6	6	1.5416
3	8	15	6	3	1	3.616
3	8	30	4	1	4	2.5329
3	8	120	7	5	3	3.391
3	6	30	1	5	4	2.1414
3	6	30	8	4	4	2.0914
3	6	15	5	2	5	3.3327
3	6	15	4	4	5	2.283
3	6	15	3	3	3	3.9242
3	6	60	1	6	5	3.0994
3	6	60	3	6	4	2.183
3	8	60	3	1	4	2.8912
3	8	15	7	5	3	2.7828
3	8	120	1	1	1	1.5832
3	6	120	4	1	6	1.5416
3	6	120	5	5	3	2.0164
3	8	30	3	2	4	1.7332
3	6	15	3	4	4	1.9998
3	6	30	7	1	6	2.8912
3	6	60	8	2	4	2.5412
3	8	60	4	1	1	3.1245
3	8	120	5	2	5	2.9578
3	8	60	6	1	6	3.4743
3	8	30	2	2	5	2.1164
3	6	30	4	6	1	2.158
3	6	60	5	5	3	2.0997
3	8	15	4	3	3	1.7332
3	8	120	4	4	4	2.7745
3	6	30	3	1	6	2.158
3	8	120	3	2	4	2.2497
3	6	120	4	3	3	2.5246
3	6	30	1	3	3	1.7665
3	6	15	1	5	6	2.6496
3	6	15	6	4	1	3.0244
3	8	15	2	3	3	1.6499
3	8	15	5	5	5	1.7915
3	8	30	8	2	3	2.8995
3	8	15	6	6	1	2.2997
3	8	30	8	5	2	1.9164
3	6	30	4	2	1	1.5499
3	8	120	8	6	2	1.9997
3	8	30	1	5	1	3.1994
3	6	120	8	4	1	1.3749
3	8	120	5	5	3	2.6162
3	6	120	4	6	1	1.4749
3	8	120	6	1	1	2.2913
3	8	60	1	4	4	2.5412
3	6	15	8	6	6	3.3743
3	6	60	7	4	1	1.9748
3	8	15	3	1	3	2.283
3	8	60	3	2	5	3.4243
3	8	60	4	3	4	2.1914
3	6	30	6	4	1	3.1827
3	8	120	8	2	1	2.1997
3	8	120	4	6	1	2.208
3	8	120	7	2	5	3.391
3	6	30	5	5	3	2.2663
3	8	30	1	4	6	2.7329
3	6	60	8	1	6	2.0997
3	8	120	3	1	4	2.1664
3	8	30	7	1	1	2.358
3	6	30	5	1	6	3.2577
3	6	15	5	4	1	4.4573
3	8	60	6	4	5	3.5243
3	8	30	4	3	4	2.5329
3	6	60	4	4	2	4.1658
3	8	15	4	5	4	2.6495
3	6	120	4	4	3	1.5665
3	6	15	3	2	5	1.9997
3	8	15	3	4	5	1.7333
3	6	60	1	1	1	2.308
3	8	120	3	4	5	2.3246
3	6	120	7	5	4	2.7662
3	8	120	2	3	3	1.9914
3	8	30	4	5	5	2.5329
3	8	60	8	6	5	3.5909
3	8	60	5	5	5	1.7332
3	6	120	1	4	6	3.6076
3	8	60	6	5	2	8.4395
3	6	60	2	4	1	2.6912
3	8	15	2	2	6	2.183
3	6	120	7	3	3	1.8165
3	6	30	4	3	3	1.7581
3	8	120	6	3	3	2.9994
3	8	30	2	3	3	1.9498
3	8	120	8	5	3	3.6992
3	6	30	6	6	6	5.9902
3	8	15	8	5	1	4.3991
3	8	15	1	2	2	2.6912
3	8	30	2	1	1	4.5573
3	6	30	2	3	3	1.9165
3	6	60	7	5	2	1.6332
3	6	15	7	3	3	2.7245
3	6	60	7	1	1	2.6329
3	6	15	1	1	5	3.6492
3	8	60	2	2	6	2.7412
3	8	15	5	4	4	2.383
3	6	120	3	1	2	2.5496
3	6	60	1	2	2	1.9831
3	6	120	2	3	3	1.4582
3	8	120	3	5	4	1.9164
3	8	60	6	3	3	1.6499
3	8	120	2	1	5	2.0414
3	6	120	2	5	5	3.5493
3	8	60	3	5	4	2.1997
3	8	30	6	5	5	1.8331
3	6	30	3	3	5	3.4493
3	6	15	2	1	4	2.1997
3	6	60	4	2	4	3.2077
3	8	60	4	6	5	3.0828
3	8	60	1	1	4	2.4496
3	8	30	2	6	4	1.7082
3	6	120	2	6	1	3.0328
3	6	120	8	2	3	1.8748
3	8	60	3	6	6	1.8165
3	8	120	1	2	4	2.0664
3	8	60	1	3	3	1.6916
3	6	120	5	6	4	5.8736
3	8	15	8	2	2	2.5079
3	6	60	4	6	1	3.0328
3	6	15	8	5	1	1.5
3	6	60	2	1	4	1.4832
3	6	15	7	6	2	1.8331
3	6	30	2	4	4	1.7748
3	6	60	2	6	1	2.2663
3	6	60	8	3	3	1.3583
3	8	30	6	6	1	2.5163
3	6	60	3	1	4	2.333
3	8	15	4	1	5	2.7578
3	8	60	2	3	3	1.6665
3	8	30	1	2	2	2.5496
3	8	60	7	4	4	1.7665
3	6	60	4	3	5	3.5909
3	8	30	6	3	2	1.6749
3	8	15	7	1	5	2.4913
3	6	30	2	1	5	2.4663
3	8	60	6	2	2	1.7498
3	8	60	5	2	5	2.7329
3	8	60	1	6	6	1.6082
3	6	60	5	1	1	2.9411
3	8	15	5	3	3	1.7665
3	6	60	2	5	4	2.6912
3	8	15	8	6	6	1.7915
3	8	60	7	2	5	2.408
3	8	30	7	4	5	2.5163
3	8	120	7	1	6	2.5662
3	6	15	4	3	4	2.0914
3	6	30	8	5	1	1.9581
3	6	15	5	5	3	1.4249
3	6	120	4	2	4	6.565
3	8	60	4	2	3	4.1658
3	6	60	2	3	5	2.408
3	8	30	7	6	5	2.7329
3	8	15	6	2	2	2.1165
3	8	120	5	4	1	2.2413
3	8	30	5	1	1	2.358
3	6	30	5	6	2	2.8912
3	6	60	4	1	6	2.8828
3	8	30	3	6	5	2.0164
3	8	60	1	2	2	1.5665
3	6	60	8	6	5	2.283
3	6	30	6	2	6	2.2413
3	8	60	1	5	3	3.666
3	8	120	7	4	1	1.6165
3	6	120	8	1	3	2.3496
3	8	120	6	6	6	2.5829
3	8	15	1	3	3	1.5415
3	8	60	6	6	1	1.9498
3	8	30	5	4	4	3.9075
3	6	60	2	2	6	3.4327
3	8	60	2	1	4	4.549
3	6	120	6	6	1	2.0831
3	8	30	5	2	5	5.0238
3	6	15	8	2	1	3.4327
3	8	15	4	4	1	2.1164
3	8	15	1	4	6	2.7745
3	8	15	4	6	3	1.5915
3	8	120	4	5	4	2.1997
3	6	15	6	5	3	2.4579
3	6	120	6	5	5	2.9661
3	8	60	7	1	1	2.5662
3	6	15	3	1	1	3.3493
3	6	15	7	2	4	2.7245
3	6	30	8	1	4	6.0153
3	8	15	2	4	4	3.1494
3	8	60	4	4	6	3.2993
3	6	15	6	1	6	3.7659
3	8	60	2	4	5	3.1161
3	6	30	2	5	4	1.9164
3	8	15	7	3	2	1.9581
3	8	30	3	3	5	3.9408
3	6	120	1	5	5	2.1414
3	8	15	2	6	5	4.3408
3	6	15	4	6	3	2.1914
3	6	15	7	4	3	1.4916
3	6	60	3	3	5	2.258
3	8	60	8	5	3	2.308
3	6	30	7	6	1	3.6409
3	8	60	7	3	3	2.0664
3	6	60	1	3	3	1.8998
3	6	30	6	3	2	2.2413
3	8	30	8	4	5	2.4246
3	8	15	6	4	4	3.4743
3	6	15	2	2	2	2.7745
3	8	15	4	2	6	2.6745
3	6	30	5	3	5	2.6912
3	6	120	3	2	1	1.7915
3	6	120	5	2	6	2.8828
3	6	15	4	1	5	2.5746
3	6	30	8	3	3	2.2997
3	6	30	7	2	2	6.4401
3	6	30	2	6	6	2.8828
3	8	30	5	6	6	2.6329
3	8	30	2	5	5	2.9994
3	6	120	1	3	6	3.7326
3	6	15	1	3	3	1.6249
3	8	15	3	3	3	3.3577
3	6	15	1	4	4	2.108
3	6	120	8	6	4	2.0164
3	6	15	1	2	6	3.4993
3	8	120	2	2	6	6.0485
3	6	60	3	4	6	1.8581
3	8	60	8	2	5	1.4999
3	6	120	5	3	3	1.4832
3	8	60	4	5	6	6.84
3	6	30	4	5	3	2.8328
3	6	120	7	4	1	1.9748
3	8	15	3	6	6	2.2247
3	6	15	4	2	5	2.6329
3	6	15	6	2	3	2.0581
4	6	60	7	5	5	6.3984
4	8	15	3	6	3	3.9159
4	8	30	3	1	3	2.8661
4	6	30	4	1	4	2.0414
4	8	60	6	6	1	2.4496
4	6	30	8	3	6	4.4074
4	8	120	1	6	6	3.7742
4	6	60	2	3	5	3.2744
4	8	15	8	2	1	2.3996
4	8	120	3	3	6	2.7412
4	8	15	3	1	1	2.4246
4	8	120	5	4	2	1.9748
4	6	60	1	2	2	2.483
4	6	15	4	2	4	1.9664
4	8	60	1	3	3	2.9911
4	8	30	4	6	1	2.2497
4	6	30	3	2	5	2.158
4	6	120	6	5	6	1.9914
4	8	15	4	3	2	2.5579
4	8	60	3	5	5	1.8914
4	6	60	3	4	6	2.3497
4	8	120	4	6	2	1.9081
4	8	60	6	5	1	2.9745
4	6	30	2	5	4	2.2913
4	6	30	6	2	4	2.5413
4	6	60	3	5	6	2.3746
4	8	120	1	4	1	1.8914
4	6	120	4	2	6	2.5079
4	8	15	8	6	2	1.9747
4	6	30	6	6	4	2.7745
4	8	60	4	2	2	2.4246
4	8	30	7	4	1	3.1077
4	6	120	6	6	2	2.0997
4	8	120	2	6	6	2.383
4	6	120	4	3	4	3.8659
4	8	60	5	2	1	1.9081
4	8	15	7	5	2	2.9245
4	8	15	7	4	5	2.4829
4	6	120	5	3	2	1.9331
4	8	15	7	6	1	2.0414
4	8	120	5	1	5	4.5573
4	8	120	3	2	6	2.283
4	6	60	6	2	1	2.4829
4	8	30	8	3	4	5.8903
4	6	60	1	5	2	1.8331
4	6	60	6	5	1	2.0581
4	6	120	5	6	2	2.0164
4	8	60	8	4	2	2.9994
4	6	15	7	2	1	1.7498
4	8	30	6	2	3	2.7413
4	6	120	2	3	4	3.9742
4	8	15	7	1	1	2.3831
4	6	30	5	3	2	1.8581
4	6	60	5	4	4	5.9902
4	6	60	6	1	1	2.0164
4	6	15	1	2	2	1.4582
4	6	15	3	6	5	2.4496
4	6	120	2	1	5	3.2661
4	8	30	8	5	1	3.0661
4	6	30	8	5	2	1.3833
4	6	60	5	3	4	1.8914
4	8	30	6	3	4	4.1658
4	8	30	7	5	2	2.2413
4	6	120	8	4	2	2.0997
4	8	120	4	1	4	1.8498
4	6	30	4	2	2	2.108
4	8	120	3	6	3	2.5663
4	6	15	2	6	5	1.6665
4	8	120	6	6	5	2.3913
4	8	15	6	2	1	3.266
4	6	60	7	3	4	2.6662
4	8	120	5	6	6	2.6495
4	8	30	8	2	2	4.3907
4	8	60	8	2	2	2.1247
4	6	15	7	3	1	2.6745
4	6	120	8	1	5	2.2663
4	6	120	5	2	4	2.0331
4	8	30	5	3	1	2.4913
4	6	60	3	1	3	2.6912
4	6	30	3	4	2	2.9578
4	6	15	2	5	5	2.1747
4	6	15	6	3	4	3.2077
4	8	120	7	5	2	2.308
4	8	120	4	2	2	3.0828
4	6	120	7	5	2	2.0581
4	6	120	6	2	3	2.0164
4	8	30	3	6	6	3.2577
4	8	15	1	2	2	2.6995
4	6	30	5	4	1	1.5832
4	6	120	5	5	4	1.7582
4	6	15	2	2	3	1.9998
4	6	120	2	4	5	2.0248
4	8	30	1	1	1	3.0328
4	6	60	8	4	5	3.3827
4	8	15	2	2	5	1.7332
4	6	120	4	5	6	2.2413
4	8	30	1	4	2	2.5329
4	6	120	1	5	2	1.3333
4	6	30	4	5	1	2.6745
4	8	15	3	3	2	2.7079
4	6	30	2	3	5	2.9245
4	6	30	1	3	2	3.0244
4	8	120	8	5	1	2.8745
4	8	15	4	6	2	1.6998
4	8	120	6	2	2	2.3747
4	8	60	5	1	1	2.1414
4	8	15	1	3	5	2.8162
4	6	15	3	4	5	2.4079
4	8	30	2	3	3	3.4077
4	8	15	5	1	1	1.9498
4	8	15	6	3	1	1.9581
4	6	15	8	6	4	2.7745
4	8	120	2	5	5	2.3246
4	8	30	2	4	5	2.0997
4	6	30	6	1	4	2.383
4	6	60	4	2	1	2.408
4	8	15	1	4	5	2.1414
4	6	30	1	4	2	2.7579
4	8	30	4	3	5	2.8162
4	8	30	5	6	1	2.308
4	6	30	3	6	1	1.9747
4	8	15	8	4	5	1.7915
4	6	120	7	6	1	2.0581
4	8	120	5	2	4	1.9248
4	6	120	4	4	6	5.907
4	6	60	4	3	5	2.5246
4	6	30	1	5	3	2.6912
4	6	15	1	1	2	2.183
4	6	120	8	2	2	1.4832
4	8	60	4	1	2	1.3416
4	6	60	7	2	1	2.258
4	6	120	2	2	6	2.9828
4	6	15	1	3	1	2.2997
4	8	60	5	4	1	2.3663
4	6	60	2	1	5	2.308
4	8	30	4	5	5	2.308
4	6	60	4	5	4	4.6156
4	6	15	6	5	3	2.2247
4	8	30	3	3	5	3.0744
4	8	15	5	4	4	2.383
4	6	120	7	4	6	2.6329
4	6	15	8	1	2	2.5996
4	8	60	7	2	2	2.4996
4	6	15	6	1	1	2.383
4	8	15	6	5	4	2.1997
4	6	120	1	2	5	3.2077
4	8	15	7	2	2	2.2663
4	8	60	7	1	1	1.7249
4	8	15	6	1	1	2.0164
4	8	60	2	5	6	1.8082
4	8	15	5	2	2	1.7831
4	6	60	5	1	1	2.9078
4	8	60	3	3	3	2.9078
4	6	30	8	4	4	2.2997
4	6	30	4	3	5	3.3043
4	8	60	3	6	5	1.6915
4	8	15	4	5	5	3.2577
4	6	30	8	1	1	1.7831
4	8	15	4	2	4	3.2744
4	6	30	8	2	1	2.8828
4	8	30	2	6	6	3.3493
4	8	30	5	2	1	6.0485
4	6	15	3	2	6	2.5329
4	6	30	2	4	5	1.9331
4	6	15	4	4	2	2.1081
4	8	15	3	5	3	4.6073
4	8	15	8	5	4	3.3827
4	6	15	6	6	1	1.9581
4	8	120	3	4	2	2.6912
4	8	60	4	3	2	1.9747
4	6	60	4	4	2	1.6082
4	8	60	8	5	2	2.2414
4	8	120	6	5	4	2.3413
4	6	60	3	6	5	2.4496
4	8	15	1	1	1	3.7242
4	6	15	2	4	2	2.2913
4	8	15	6	6	1	3.5993
4	8	30	4	1	2	1.8165
4	6	30	7	2	5	3.0161
4	6	15	1	6	6	2.0665
4	6	15	8	2	5	2.7912
4	8	30	8	4	4	2.6329
4	6	120	7	2	3	2.1331
4	8	30	2	2	2	2.2663
4	6	120	4	6	3	1.7915
4	8	30	6	6	1	2.5246
4	8	60	3	1	6	2.6329
4	6	15	5	1	6	2.6745
4	8	30	7	1	1	4.4074
4	8	60	1	2	2	2.7995
4	6	15	2	3	6	4.0825
4	8	15	1	5	2	6.3818
4	6	30	5	5	2	4.1074
4	8	60	3	2	5	3.1994
4	8	30	5	4	1	4.3491
4	6	120	6	1	2	2.1914
4	6	30	6	5	1	2.0497
4	8	60	1	5	2	1.8748
4	6	30	7	3	4	2.283
4	6	120	3	1	5	1.9331
4	8	30	7	3	3	2.3496
4	6	120	6	3	2	2.2997
4	8	60	7	5	4	6.3401
4	8	120	8	3	3	1.9081
4	8	60	4	4	2	2.333
4	8	60	5	3	3	2.358
4	6	120	1	6	5	5.3238
4	6	15	4	3	2	5.2488
4	8	60	7	4	2	2.383
4	8	15	1	6	6	2.2497
4	8	60	8	6	4	2.283
4	6	120	2	6	6	2.5246
4	6	15	4	6	5	4.6823
4	6	30	7	1	6	2.0331
4	6	120	7	1	3	2.2663
4	8	120	7	1	1	2.4663
4	6	30	7	4	1	1.7082
4	8	120	7	6	1	2.7495
4	8	30	4	4	2	1.7415
4	8	15	5	6	6	2.1747
4	6	120	8	6	6	1.8165
4	8	60	1	1	6	1.9331
4	6	60	4	1	3	4.8406
4	8	120	7	4	1	2.1997
4	6	30	8	6	1	1.9831
4	8	30	6	4	4	2.258
4	6	60	5	5	6	3.0411
4	8	30	6	5	5	3.5909
4	6	30	4	6	4	3.0661
4	8	120	6	1	2	2.0747
4	6	15	1	4	5	4.1075
4	8	120	1	1	3	2.8412
4	6	15	5	3	4	3.1827
4	6	60	7	4	3	2.0581
4	6	15	6	2	1	3.5326
4	8	120	2	2	6	2.1414
4	8	120	6	3	5	3.466
4	6	60	8	1	1	1.6915
4	8	30	1	5	2	2.2997
4	8	120	3	1	2	2.8578
4	6	15	1	5	5	2.7495
4	6	15	5	6	3	2.758
4	8	15	5	3	3	2.0414
4	6	60	6	3	4	2.5329
4	6	60	7	6	1	1.8581
4	8	30	7	2	2	2.258
4	6	15	7	5	2	1.5915
4	6	60	2	2	5	2.4246
4	8	120	4	5	3	2.7079
4	8	30	1	3	3	3.7992
4	6	15	4	5	3	2.0164
4	6	30	3	1	1	2.6745
4	6	30	4	4	2	2.5662
4	8	120	3	5	6	2.1664
4	6	15	7	1	1	2.5246
4	6	120	8	5	3	2.9328
4	6	120	5	1	4	3.8825
4	6	15	6	4	4	2.9828
4	8	60	3	4	2	2.5246
4	8	30	7	6	1	2.0664
4	8	30	3	2	5	3.1827
4	8	30	1	6	6	3.9991
4	6	60	1	4	1	2.1414
4	6	60	4	6	5	1.7332
4	6	15	8	5	2	1.5416
4	8	30	5	1	1	2.183
4	8	60	2	4	5	3.4327
4	8	30	3	4	5	3.3327
4	6	15	5	2	1	2.2913
4	6	30	7	5	1	1.6998
4	8	15	3	4	5	1.9914
4	8	30	6	1	1	4.2491
4	8	30	8	1	1	2.6745
4	6	30	2	2	5	1.7082
4	8	120	5	5	5	1.6249
4	6	15	3	1	5	2.2417
4	8	60	2	6	5	1.7498
4	8	120	4	4	5	2.6163
4	6	30	5	1	6	3.8992
4	8	30	3	5	5	3.8825
4	8	60	8	1	4	4.1241
4	8	60	6	4	4	2.2663
4	6	60	7	1	1	1.8748
4	8	120	4	3	2	3.7992
4	6	60	2	4	5	2.358
4	6	120	6	4	4	1.9164
4	8	15	4	4	4	2.9578
4	6	15	7	4	4	1.8748
4	8	60	1	4	5	2.5079
4	6	15	8	4	1	3.8742
4	8	60	1	6	6	2.6579
4	6	60	5	2	4	2.4496
4	8	60	7	3	5	3.1244
4	8	120	2	1	4	1.7498
4	6	15	5	4	3	1.9748
4	8	60	4	5	2	3.4243
4	6	120	3	4	6	2.183
4	6	60	6	6	1	3.6326
4	6	120	8	3	4	1.7665
4	8	15	2	3	2	1.7415
4	8	120	8	2	5	2.6496
4	6	120	5	4	3	2.5079
4	6	15	2	1	5	1.7915
4	6	30	6	4	1	2.0331
4	6	60	8	2	5	4.1574
4	8	15	6	4	4	3.0411
4	8	60	6	2	4	2.0831
4	8	60	2	1	6	2.208
4	8	15	3	2	5	2.7745
4	6	60	3	2	2	2.2663
4	8	30	2	5	5	2.7079
4	8	120	1	3	2	3.291
4	6	30	1	1	1	2.2997
4	6	60	8	5	2	1.5915
4	6	60	1	1	2	2.0747
4	6	120	2	5	4	2.8828
4	8	60	2	3	3	2.5246
4	6	120	3	2	3	1.5832
4	8	120	2	4	5	2.4496
4	8	30	8	6	1	2.333
4	8	60	6	3	3	2.358
4	6	30	5	2	2	2.2663
4	6	120	3	3	3	1.6332
4	6	120	3	6	4	2.1747
4	6	120	1	3	3	1.7082
4	6	120	1	4	5	2.4246
4	6	30	3	5	3	1.7166
4	8	30	5	5	1	2.6079
4	6	60	1	6	1	2.2414
4	6	120	1	1	1	1.9998
4	8	15	4	1	2	1.9081
4	8	120	7	3	5	1.6915
4	6	15	3	5	3	1.4916
4	8	60	8	3	3	1.5582
4	8	15	5	5	2	1.9997
4	6	60	1	3	3	2.0164
4	8	120	8	4	2	1.6249
4	6	60	8	3	3	1.4166
4	6	60	6	4	1	1.9081
4	6	60	3	3	3	1.6082
4	8	120	8	6	2	1.8081
4	6	15	4	1	4	1.4249
4	8	30	4	2	2	2.383
4	8	60	5	6	4	1.7332
4	6	60	2	6	5	1.8331
4	6	30	6	3	3	1.5665
4	8	120	6	4	4	3.0994
4	8	15	8	3	2	1.8581
4	8	15	2	1	5	2.8995
4	8	60	4	6	2	1.9914
4	8	15	8	1	2	1.6499
4	6	120	4	1	2	1.9997
4	8	15	2	4	1	2.4913
4	6	30	1	2	2	1.5832
4	8	120	1	2	2	1.6498
4	6	30	7	6	6	6.1318
4	6	30	2	6	6	1.7832
4	6	60	8	6	2	1.6748
4	6	15	8	3	1	1.7665
4	8	60	7	6	6	3.1827
4	8	15	2	6	6	1.9998
4	6	30	3	3	3	2.6745
4	6	30	2	1	6	2.2663
4	6	120	7	3	6	1.6999
4	6	60	5	6	1	4.5657
4	8	15	7	3	1	2.7912
4	6	30	1	6	6	1.6748
4	8	60	6	1	1	1.9914
4	6	30	5	6	1	2.9411
4	8	120	2	3	3	3.1994
4	8	30	1	2	2	4.6406
4	8	15	2	5	5	2.5496
4	8	30	2	1	6	1.8331
4	6	15	3	3	5	2.4329
4	8	120	5	3	4	2.4413
4	6	15	7	6	1	2.208
4	8	120	1	5	5	3.566
4	8	60	2	2	6	3.316
4	6	15	5	5	2	1.7665
4	8	120	8	1	4	2.2413
4	8	120	7	2	1	2.0164
4	6	60	2	5	1	2.7495
4	8	60	5	5	6	2.9245
4	6	120	3	5	4	1.8664
5	8	120	6	1	2	2.7162
5	6	15	8	6	6	2.7746
5	8	120	7	3	3	2.0581
5	8	15	3	3	1	3.491
5	6	15	2	3	4	2.5663
5	6	30	2	1	3	2.458
5	8	120	4	1	5	2.9578
5	6	15	7	5	1	2.7912
5	6	30	4	5	1	1.8832
5	6	30	2	4	3	3.0828
5	6	120	8	2	5	5.9737
5	8	60	3	1	1	3.0578
5	8	15	5	2	2	2.5329
5	6	60	8	5	2	3.6493
5	6	15	8	2	2	3.666
5	8	30	6	1	6	2.4413
5	6	60	4	5	5	2.5496
5	6	60	1	6	6	2.333
5	8	120	1	6	6	2.1831
5	6	120	2	3	5	2.2747
5	6	15	6	6	1	2.2331
5	6	60	7	2	2	1.55
5	6	15	5	6	4	1.9581
5	8	30	4	3	3	1.8916
5	8	15	4	5	3	1.6832
5	6	120	8	6	5	2.1414
5	6	60	4	3	2	2.3913
5	6	120	2	5	5	2.1997
5	8	15	5	6	2	2.0165
5	6	30	6	6	3	1.9582
5	8	60	2	3	5	1.9749
5	6	15	3	4	1	2.8079
5	6	60	4	6	2	1.8582
5	6	60	3	1	6	1.8748
5	6	120	1	5	5	2.2581
5	8	30	7	5	2	2.7663
5	8	15	1	6	3	1.8249
5	8	15	1	1	6	1.9831
5	8	60	5	1	1	2.0331
5	8	30	7	6	1	1.9248
5	6	120	8	1	2	2.2581
5	8	120	5	5	2	2.0498
5	6	30	1	4	5	2.5001
5	6	120	6	6	2	1.5416
5	8	30	1	4	4	1.7999
5	8	30	1	3	3	2.9328
5	6	30	7	3	4	2.6496
5	8	60	1	5	4	2.3664
5	8	120	4	3	6	2.6913
5	8	60	1	6	4	1.8498
5	8	30	4	5	3	2.5246
5	6	15	7	2	4	2.433
5	6	30	1	3	3	1.4833
5	6	30	8	5	5	1.4916
5	6	30	3	2	5	1.9581
5	8	15	5	3	2	1.8831
5	6	60	1	3	3	1.6333
5	8	15	7	4	1	2.1747
5	6	15	3	1	4	2.4247
5	6	30	5	3	5	2.0918
5	8	30	6	6	1	2.533
5	6	120	3	5	5	1.6666
5	8	30	8	2	2	2.0997
5	6	60	6	5	2	1.9581
5	6	30	3	5	6	2.9079
5	6	30	7	1	1	2.0086
5	8	120	8	3	5	2.0503
5	8	120	3	2	4	2.2415
5	8	120	1	1	4	1.7665
5	8	120	4	2	3	1.8915
5	8	120	5	1	2	1.9998
5	8	15	2	1	4	1.8498
5	8	60	3	6	5	1.9498
5	6	15	1	1	6	1.6582
5	6	15	4	5	1	2.1997
5	6	60	3	5	5	2.1665
5	8	15	6	3	2	1.6582
5	6	60	2	2	3	2.3248
5	8	15	6	5	2	2.2247
5	6	60	7	4	2	2.1164
5	6	30	5	1	5	1.9665
5	8	60	7	1	1	2.0581
5	8	120	4	5	5	2.0997
5	8	30	8	1	1	1.8748
5	8	120	3	1	5	2.2414
5	6	15	6	4	2	2.2414
5	8	15	1	3	3	1.8832
5	8	60	6	4	6	3.033
5	6	30	8	3	6	3.3077
5	8	60	1	1	6	2.1081
5	8	120	3	6	6	2.4913
5	6	15	4	4	1	2.383
5	6	120	5	3	1	1.7082
5	8	30	5	4	1	2.1081
5	8	15	7	2	2	2.1581
5	8	15	8	5	2	2.3247
5	6	60	4	2	6	2.3414
5	8	30	5	6	1	2.208
5	6	15	3	6	6	1.7665
5	6	30	4	2	6	1.9415
5	8	15	1	4	4	2.308
5	6	120	4	5	1	2.0331
5	8	60	1	4	4	1.7832
5	8	30	2	4	4	1.6499
5	6	120	3	6	2	1.8665
5	6	30	6	1	1	2.4496
5	6	15	3	3	3	1.5083
5	8	15	1	5	2	1.7748
5	8	15	2	3	1	1.9498
5	8	30	7	1	2	2.483
5	8	30	1	5	5	2.2497
5	8	15	6	6	1	2.1748
5	6	30	7	2	1	3.566
5	8	15	8	6	1	2.3164
5	8	15	2	5	1	2.6496
5	8	120	7	5	3	2.6746
5	8	60	2	1	5	1.9082
5	8	15	3	2	1	1.7832
5	6	120	5	4	4	1.6832
5	8	15	8	4	6	1.8165
5	8	120	5	2	1	2.0498
5	6	30	5	5	2	1.6583
5	6	30	8	6	4	1.7832
5	8	120	6	5	2	1.8082
5	6	30	5	6	6	2.4996
5	6	120	4	1	1	2.0747
5	8	15	4	2	2	1.8166
5	8	30	3	3	2	2.4664
5	8	30	6	5	1	2.0914
5	8	15	5	4	2	1.9748
5	6	15	6	5	2	3.2745
5	8	120	2	3	2	1.7749
5	6	15	5	4	1	1.9165
5	8	30	2	5	3	1.9998
5	8	15	7	6	1	1.8915
5	8	30	3	4	4	1.8498
5	8	120	8	6	4	2.0498
5	6	60	7	6	4	1.4916
5	6	60	5	5	1	2.458
5	8	120	6	2	1	2.1997
5	6	30	3	1	6	1.55
5	8	60	8	6	6	2.283
5	8	60	6	1	1	1.7082
5	6	15	2	2	1	1.3583
5	8	120	2	6	1	2.3247
5	8	60	5	4	4	2.2747
5	6	60	4	1	6	2.5496
5	8	30	2	2	4	1.7832
5	6	60	6	2	2	2.0914
5	8	120	2	1	4	1.7582
5	8	15	4	4	5	2.3413
5	8	60	4	1	1	2.0831
5	8	30	5	3	2	1.7249
5	8	30	5	2	2	1.8415
5	6	15	7	3	5	3.7076
5	8	60	5	2	2	2.2166
5	6	15	7	1	1	1.6582
5	8	60	3	5	3	1.9498
5	8	30	1	2	1	1.6665
5	6	30	7	6	5	2.1331
5	6	15	8	4	1	1.9998
5	8	60	7	5	4	2.8495
5	6	60	6	6	2	1.6666
5	8	120	8	2	1	1.7998
5	8	60	5	3	2	1.5999
5	8	30	8	5	2	1.7915
5	6	15	2	5	5	2.1164
5	8	120	2	2	5	1.8748
5	8	120	3	5	5	2.0834
5	6	120	6	4	6	3.9242
5	8	15	7	5	5	2.1331
5	8	60	6	2	2	2.2914
5	6	60	5	1	6	1.9415
5	6	15	5	5	1	3.2078
5	6	60	5	4	2	1.6499
5	8	60	7	4	4	1.9831
5	6	120	1	3	6	1.8332
5	6	60	8	3	5	2.0081
5	6	60	4	4	1	1.8248
5	8	120	6	4	6	1.9248
5	8	15	4	1	4	1.7249
5	8	30	8	3	1	4.0575
5	6	30	2	3	3	1.9831
5	8	120	8	5	6	3.4993
5	8	60	1	3	3	2.2081
5	6	15	3	5	1	2.0248
5	6	60	1	5	3	1.8752
5	6	30	4	4	1	2.2086
5	8	120	1	5	3	2.0748
5	6	60	8	2	2	2.0581
5	6	60	5	6	1	1.567
5	8	60	8	2	1	1.8165
5	6	60	2	3	3	2.3664
5	8	15	3	1	5	1.9749
5	8	30	3	5	5	2.2666
5	8	30	6	2	2	4.4741
5	8	60	5	5	2	2.2247
5	8	60	7	3	5	3.2578
5	6	120	1	2	4	2.0998
5	6	60	8	1	1	2.3663
5	8	120	4	6	1	1.5999
5	6	15	1	5	5	2.7246
5	6	120	4	3	5	1.4999
5	6	30	6	5	1	2.5913
5	6	60	3	2	6	2.1834
5	8	15	6	1	1	2.0914
5	8	15	1	2	1	2.6829
5	8	120	1	3	3	1.6749
5	6	30	8	4	1	1.8082
5	6	120	7	4	1	3.1245
5	6	60	3	4	4	1.9082
5	6	15	1	3	3	1.5416
5	6	15	8	1	1	2.3414
5	6	30	6	2	4	3.9409
5	8	30	6	4	4	2.1248
5	6	15	5	2	1	2.3247
5	8	60	8	1	5	2.2081
5	6	30	8	1	5	2.7496
5	6	30	1	1	1	2.2497
5	6	60	5	3	1	1.7332
5	6	120	5	5	3	1.6332
5	6	60	6	1	1	1.5083
5	8	30	3	6	6	1.4333
5	8	15	2	2	6	1.7582
5	6	120	4	2	4	1.9082
5	6	30	4	6	1	2.1164
5	6	15	8	3	2	1.9831
5	6	30	1	2	4	3.0328
5	6	60	6	4	6	2.3913
5	8	15	6	4	1	1.5999
5	8	30	4	4	4	2.0664
5	6	15	6	1	4	1.9831
5	6	120	6	3	1	2.433
5	8	60	8	4	4	1.8582
5	8	15	2	4	4	1.8415
5	8	120	1	2	6	2.0836
5	6	60	2	4	1	2.0997
5	8	15	4	6	1	1.8582
5	8	60	7	2	3	1.8332
5	8	60	2	6	5	1.9998
5	8	60	4	2	4	2.7162
5	6	60	3	3	6	1.9831
5	6	120	6	2	1	2.0581
5	8	120	8	4	4	1.9331
5	8	15	8	3	4	1.7832
5	6	60	8	6	3	2.0248
5	6	60	8	4	4	2.0914
5	8	60	3	4	6	2.258
5	8	30	4	1	1	1.5999
5	6	120	1	4	3	1.5917
5	6	15	7	6	5	2.7163
5	6	60	7	1	3	2.0081
5	6	15	1	6	4	1.7166
5	8	30	3	1	6	2.0831
5	8	60	6	5	1	2.1497
5	6	120	3	2	5	1.8998
5	8	120	6	3	6	1.8583
5	6	120	7	3	1	1.8416
5	6	120	7	6	4	1.7415
5	8	60	6	3	3	2.0581
5	8	30	1	6	5	2.3664
5	8	120	3	3	3	3.0245
5	6	15	2	6	1	1.9665
5	8	60	4	4	6	1.5999
5	6	15	4	2	4	1.8665
5	8	30	2	6	5	2.9412
5	8	30	3	2	2	1.642
5	6	60	1	1	3	1.6665
5	6	60	2	5	5	1.7332
5	8	120	3	4	6	2.9078
5	6	30	8	2	3	1.7749
5	6	30	2	5	1	1.8165
5	6	30	3	4	1	2.0581
5	8	30	7	2	2	1.6582
5	8	30	8	4	2	2.2581
5	8	15	2	6	5	1.9331
5	6	30	1	6	4	1.7085
5	6	30	6	4	1	1.7165
5	8	30	2	3	3	2.4163
5	8	15	3	4	3	1.8665
5	6	30	1	5	5	2.433
5	8	15	8	2	5	2.3247
5	8	15	4	3	3	1.25
5	6	30	4	3	4	2.2414
5	6	120	8	4	6	1.9915
5	8	30	7	3	3	2.1164
5	6	15	5	1	5	1.6582
5	8	15	7	1	3	1.8415
5	6	30	7	4	4	2.358
5	6	15	4	1	6	3.2744
5	6	120	2	1	5	1.8748
5	8	30	8	6	6	1.8998
5	6	120	3	1	1	2.283
5	8	15	7	3	3	1.7837
5	8	15	8	1	5	1.9832
5	8	120	5	6	1	2.0748
5	6	15	1	2	2	1.6665
5	8	30	5	1	4	2.9329
5	8	120	5	4	6	1.7082
5	8	120	7	4	5	2.358
5	6	120	5	6	6	1.4833
5	6	15	1	4	6	1.6999
5	6	60	2	1	3	1.9584
5	6	30	5	4	1	1.5249
5	8	30	4	6	2	2.1249
5	6	60	6	3	6	2.3497
5	6	120	6	1	1	2.4496
5	6	15	8	5	3	2.0747
5	6	15	3	2	2	1.9998
5	6	15	6	2	2	1.4671
5	6	30	3	6	1	2.3497
5	8	15	5	5	2	1.9498
5	8	60	4	6	4	4.1575
5	6	15	7	4	4	1.7249
5	8	15	6	2	1	1.9831
5	6	120	8	5	2	2.0168
5	8	30	6	3	5	3.1161
5	8	120	2	5	5	2.0248
5	8	120	7	2	4	1.6166
5	8	60	8	3	3	1.5416
5	6	120	6	5	2	1.6082
5	6	60	2	6	5	1.5666
5	6	120	7	2	3	2.7329
5	8	60	6	6	5	3.7909
5	6	60	1	4	6	2.5829
5	8	30	4	2	4	2.3414
5	8	60	4	5	2	1.8415
5	8	15	3	6	6	1.9748
5	6	120	2	2	4	2.4247
5	8	60	4	3	1	1.8249
5	8	60	2	4	5	1.7499
5	6	60	3	6	2	1.7334
5	6	30	3	3	1	1.8003
5	6	120	1	6	6	2.4333
5	6	30	4	1	4	2.2664
5	8	120	7	6	5	2.5996
5	6	120	7	1	5	3.0828
5	6	15	4	6	3	1.7915
5	6	120	2	6	4	1.4083
5	6	15	2	1	6	1.7832
5	6	120	8	3	2	1.8498
5	6	30	2	6	5	1.4833
5	8	60	2	2	5	1.5999
5	6	120	5	2	3	1.6416
5	8	60	8	5	2	2.2164
5	6	60	7	3	3	2.4496
5	8	30	2	1	4	2.0331
5	6	120	4	4	1	2.3164
5	6	30	5	2	2	1.9248
5	6	15	2	4	1	1.8083
5	6	60	5	2	4	2.7662
5	6	120	2	4	1	3.7826
5	8	60	1	2	5	3.1994
5	8	60	7	6	4	1.6249
5	6	120	3	4	4	1.5416
5	6	30	6	3	3	2.1331
5	8	120	6	6	1	1.9831
5	8	120	1	4	6	2.3335
5	8	120	7	1	1	2.0335
5	6	60	7	5	5	2.8912
5	8	120	5	3	3	2.4247
5	6	30	7	5	2	1.9498
5	6	15	5	3	2	1.5749
5	6	60	1	2	5	1.7582
5	8	120	4	4	1	1.8748
5	8	120	2	4	5	2.2914
5	8	60	2	5	5	1.6749
5	8	15	3	5	4	2.5913
5	8	30	7	4	4	1.4999
5	6	120	4	6	1	1.5832
5	6	15	6	3	1	4.2075
5	6	15	4	3	1	2.8162
5	6	120	1	1	1	2.358
5	6	120	3	3	3	2.2997
5	6	120	7	5	2	2.7496
5	8	60	3	2	2	1.9581
5	8	30	1	1	2	2.4746
5	8	60	3	3	3	1.6499
5	6	120	5	1	5	1.7833
5	6	30	2	2	5	1.9081
5	8	15	5	1	4	1.5501
5	8	120	8	1	4	2.0835
5	8	60	5	6	2	4.499
5	8	30	5	5	2	1.9915
6	6	120	2	1	5	1.9915
6	8	120	8	6	4	2.6162
6	6	15	8	4	5	2.6246
6	6	120	3	1	4	2.0831
6	6	120	2	5	1	1.8248
6	8	60	1	4	4	2.8245
6	8	60	3	3	3	1.8331
6	8	15	2	5	2	1.8498
6	6	15	4	4	5	1.9331
6	8	15	1	4	6	1.9664
6	6	30	4	4	3	1.7498
6	8	120	4	2	5	1.8748
6	8	15	6	1	2	1.5832
6	6	30	1	2	2	3.5826
6	8	60	5	6	5	2.2414
6	8	30	2	1	3	1.8331
6	8	15	7	3	5	5.8237
6	8	120	1	5	3	1.5499
6	8	60	2	1	3	1.3833
6	8	60	1	5	4	3.3077
6	8	120	6	5	2	1.5999
6	6	120	2	3	5	2.0001
6	6	60	3	4	1	1.9748
6	6	30	4	2	5	2.0747
6	6	60	3	1	3	1.8248
6	6	120	2	4	4	1.7749
6	6	120	6	6	5	1.8165
6	8	15	3	1	3	1.7332
6	6	30	8	4	4	2.133
6	6	30	1	5	4	2.7162
6	6	60	8	5	1	2.2164
6	8	60	4	5	5	2.183
6	8	120	4	5	3	1.6999
6	8	60	2	5	4	2.2247
6	8	15	8	3	2	2.5246
6	8	15	4	2	5	1.4499
6	6	60	6	4	2	1.9914
6	8	15	5	1	4	2.6163
6	6	15	4	5	5	1.8498
6	6	120	1	1	4	1.4999
6	8	30	1	5	2	1.6998
6	6	30	2	5	3	4.8822
6	8	120	2	3	4	1.7498
6	6	30	5	4	2	1.9165
6	8	30	8	5	4	2.4413
6	6	120	3	4	6	2.8995
6	6	60	4	6	4	1.7665
6	6	15	1	5	2	1.6082
6	6	60	1	2	2	2.5746
6	8	30	4	6	4	2.1914
6	6	30	3	6	6	2.9661
6	8	15	6	4	4	3.8159
6	6	15	8	3	3	2.9661
6	8	60	5	1	6	2.2913
6	8	120	4	3	4	1.7582
6	6	15	7	1	1	1.4749
6	6	60	2	1	4	1.4332
6	6	60	3	3	4	2.4663
6	8	30	7	6	2	2.1164
6	8	30	8	4	3	1.9164
6	6	15	2	4	5	2.3996
6	6	120	5	3	3	1.7165
6	6	15	4	1	4	1.6582
6	8	120	8	4	2	1.8498
6	8	60	5	2	3	3.9825
6	8	60	1	6	6	2.6412
6	8	15	3	6	6	1.6082
6	8	60	6	4	1	2.8578
6	8	120	5	5	5	1.5832
6	6	120	6	4	5	1.7748
6	8	60	7	5	2	2.0247
6	6	120	2	2	1	2.383
6	6	60	3	5	3	1.35
6	6	120	5	2	1	2.7412
6	6	30	5	5	1	1.8665
6	8	60	1	3	3	3.0161
6	8	120	8	5	3	1.5832
6	6	120	8	6	5	1.3833
6	6	15	8	1	6	1.3251
6	8	30	7	2	3	2.1164
6	8	120	6	6	5	1.7248
6	6	15	5	5	6	1.4749
6	8	60	4	2	3	2.5079
6	8	30	3	2	4	2.258
6	8	15	6	6	1	1.5416
6	8	120	4	1	5	1.2833
6	6	60	5	5	2	1.3999
6	8	15	2	4	3	1.4083
6	8	30	5	4	1	3.8492
6	8	120	5	6	1	1.7915
6	8	60	4	4	1	1.8165
6	8	60	3	2	1	1.8165
6	8	60	4	6	1	1.7415
6	8	30	5	2	2	1.9248
6	8	120	1	4	3	2.0164
6	8	30	1	6	5	2.3747
6	8	15	1	6	4	3.416
6	6	15	6	3	2	1.3416
6	8	30	4	1	4	2.6496
6	8	60	8	3	3	2.5829
6	6	120	3	5	2	2.1664
6	6	60	8	6	4	2.5079
6	6	60	4	5	5	1.9165
6	6	60	5	1	5	1.8082
6	8	120	3	5	4	1.6665
6	8	120	8	1	3	1.6998
6	6	30	2	4	2	2.2414
6	6	30	2	6	4	1.9331
6	8	15	3	3	4	1.5582
6	8	60	1	1	6	2.7745
6	8	15	2	1	2	2.2747
6	6	15	7	6	4	2.2497
6	6	15	3	1	1	1.9414
6	6	60	2	2	6	3.8908
6	6	15	5	4	4	2.4913
6	8	30	5	5	4	1.7248
6	6	120	4	1	3	1.4999
6	6	120	5	4	2	1.7748
6	8	30	3	3	3	2.283
6	8	60	8	2	2	2.8995
6	6	30	3	4	4	2.4913
6	6	60	8	2	5	4.9739
6	6	60	2	3	5	1.7832
6	6	15	7	2	3	1.5999
6	8	60	3	4	1	1.9831
6	8	60	6	5	4	1.8165
6	6	60	3	2	2	1.7332
6	6	15	5	3	3	1.6582
6	6	30	8	1	6	3.4077
6	6	120	6	3	2	1.9414
6	6	120	8	1	4	1.3916
6	8	30	3	4	5	2.2913
6	6	15	4	6	2	1.3666
6	6	60	8	3	4	2.5662
6	6	15	6	6	6	1.7915
6	8	15	7	2	3	1.7082
6	6	120	7	3	2	2.0414
6	8	15	8	5	4	1.6665
6	8	15	6	3	4	1.5416
6	8	120	1	3	4	1.5082
6	6	60	7	6	4	2.9245
6	8	30	1	1	2	1.7248
6	8	60	8	4	6	5.3405
6	8	15	5	3	4	1.3583
6	6	30	1	4	4	2.283
6	6	15	5	1	5	1.6832
6	6	60	5	2	2	1.4916
6	6	15	8	6	6	3.0244
6	8	120	2	5	2	1.5582
6	6	15	3	5	5	1.5416
6	8	15	7	5	3	2.283
6	8	120	8	3	3	2.0581
6	8	60	6	2	4	1.9997
6	8	30	7	1	4	1.9164
6	8	120	7	3	1	2.6496
6	8	120	5	2	6	1.7498
6	6	30	6	2	1	1.2083
6	8	30	1	4	6	1.7582
6	8	120	2	2	4	1.4166
6	6	30	7	4	2	3.9076
6	8	120	6	3	6	2.7412
6	6	30	7	1	6	1.4249
6	6	15	6	4	1	2.4829
6	6	15	3	4	3	1.5832
6	6	120	6	2	2	1.5582
6	6	60	4	2	1	1.9248
6	8	30	6	2	2	2.0748
6	8	120	5	4	2	3.1827
6	6	15	2	6	1	2.0997
6	6	30	7	2	5	2.8496
6	8	60	7	1	1	1.6332
6	8	120	6	2	2	2.6246
6	8	30	4	4	6	2.6496
6	8	30	2	5	6	1.9998
6	6	120	4	4	4	1.6249
6	6	15	1	4	5	1.4999
6	8	60	5	3	1	4.1408
6	8	15	2	6	3	1.3749
6	8	60	4	3	1	2.233
6	6	60	4	4	2	1.5665
6	8	120	1	2	1	1.5999
6	8	60	7	4	6	3.3244
6	8	60	5	4	1	2.6079
6	6	120	1	5	1	1.7498
6	6	30	6	1	2	1.9331
6	8	120	3	2	1	1.5915
6	6	120	4	2	4	1.8915
6	6	120	5	1	1	1.9414
6	8	15	5	2	2	1.8581
6	6	60	8	4	4	1.9331
6	6	120	7	1	3	1.5332
6	8	15	4	3	2	1.3833
6	6	15	2	3	2	1.4916
6	8	15	7	1	6	2.6995
6	6	15	8	2	1	1.5332
6	6	15	1	1	6	2.8995
6	8	15	4	4	3	1.6998
6	8	120	3	6	1	1.6832
6	8	15	8	6	5	1.8748
6	8	30	6	3	4	2.4829
6	8	15	4	6	2	1.4416
6	8	60	7	3	3	2.4413
6	6	30	4	5	3	1.6665
6	8	15	1	3	3	1.6249
6	6	30	2	2	2	1.3167
6	8	120	6	4	6	2.6746
6	8	120	7	5	6	2.4829
6	6	120	4	5	3	1.35
6	6	60	1	4	1	2.8828
6	8	30	6	1	6	3.9075
6	8	60	3	1	3	1.3583
6	6	60	7	2	4	3.3827
6	6	30	7	5	4	2.4413
6	6	120	6	1	4	2.5329
6	8	15	8	1	4	2.258
6	8	30	2	4	3	1.6165
6	6	120	1	4	3	1.4166
6	8	120	5	1	5	1.6499
6	6	120	8	5	5	1.6415
6	6	60	4	1	2	1.5249
6	6	15	7	3	4	2.6912
6	6	60	8	1	2	1.6248
6	8	60	1	2	2	2.558
6	8	120	1	1	6	2.1998
6	6	15	6	5	6	2.408
6	8	120	5	3	6	2.0248
6	8	120	3	3	2	1.4333
6	6	15	1	2	5	2.6412
6	8	15	3	2	5	1.9831
6	8	60	7	2	3	3.1994
6	6	120	2	6	3	1.3333
6	8	120	7	4	6	1.6165
6	8	15	1	1	6	2.8578
6	6	15	4	3	6	1.6998
6	8	60	6	3	3	3.1994
6	6	15	6	2	2	1.6332
6	6	60	6	2	5	2.7412
6	6	120	5	6	6	1.9831
6	8	60	2	3	2	1.4333
6	6	30	6	4	6	3.816
6	6	120	5	5	2	1.7082
6	6	30	6	6	6	2.0081
6	6	60	7	5	3	2.4246
6	8	30	8	6	6	2.4746
6	6	60	7	1	1	1.9414
6	6	15	8	5	5	1.5332
6	6	30	2	1	6	1.2333
6	6	60	2	6	6	1.8415
6	6	30	8	6	5	2.5579
6	6	120	8	2	1	3.7826
6	8	60	4	1	1	1.5916
6	6	30	5	6	6	1.5582
6	6	120	4	3	5	2.8162
6	6	60	2	5	3	1.5832
6	6	120	8	3	5	1.5582
6	8	60	2	6	6	2.4496
6	6	120	7	4	5	1.8914
6	8	30	2	6	5	2.5329
6	6	30	7	6	1	3.3827
6	8	30	1	2	3	3.1161
6	6	60	7	3	3	2.0997
6	8	120	6	1	5	1.6499
6	8	30	8	2	4	2.2247
6	6	30	3	2	4	1.4499
6	8	30	5	6	4	2.4413
6	6	120	7	5	4	1.8082
6	8	15	8	4	2	2.0581
6	8	60	7	6	6	2.4829
6	6	30	4	3	2	1.3999
6	8	60	6	6	3	2.7329
6	6	15	2	2	5	1.4166
6	8	30	8	1	6	1.8331
6	8	60	5	5	2	1.5499
6	8	15	1	5	5	1.8331
6	8	15	7	4	4	2.0831
6	6	120	6	5	1	1.6748
6	8	15	5	4	6	2.2164
6	6	60	2	4	2	1.5666
6	8	60	8	6	6	2.408
6	8	30	3	6	2	2.1414
6	8	30	6	6	5	2.0249
6	8	60	6	1	6	2.2497
6	6	30	5	2	2	1.9998
6	6	30	4	6	5	1.8748
6	8	15	5	6	3	2.4413
6	8	15	7	6	5	1.7165
6	8	60	8	5	4	2.0914
6	6	15	1	3	3	1.6415
6	8	30	1	3	1	3.6326
6	8	120	7	6	1	1.6998
6	6	120	7	6	3	2.3163
6	8	120	4	4	2	1.5082
6	8	30	7	4	4	3.0161
6	6	15	3	3	2	1.2917
6	6	120	7	2	3	2.7912
6	8	15	5	5	5	2.1081
6	6	120	4	6	6	1.7332
6	8	120	1	6	6	2.658
6	6	15	3	6	3	1.5166
6	6	30	3	1	1	1.4249
6	8	15	8	2	3	1.3833
6	6	60	4	3	5	2.1914
6	6	120	3	3	1	1.3749
6	8	120	7	1	4	1.3833
6	6	60	1	1	4	1.7582
6	6	30	5	1	6	1.6249
6	8	30	4	5	4	1.6832
6	8	30	4	3	3	2.0331
6	6	30	3	5	1	1.4499
6	6	15	3	2	5	1.6249
6	6	30	6	3	3	1.7415
6	8	120	3	1	2	1.9248
6	8	60	3	5	3	1.5832
6	8	120	2	4	6	1.6915
6	6	60	5	4	2	1.4416
6	6	60	6	1	5	1.6165
6	6	60	1	5	4	2.0997
6	6	15	2	1	6	1.4832
6	8	30	5	1	6	1.9664
6	6	15	1	6	4	2.4829
6	6	30	7	3	4	1.4999
6	6	30	8	3	3	2.4496
6	8	15	3	5	2	1.6666
6	6	30	2	3	3	1.8915
6	6	60	1	6	5	2.158
6	8	30	7	5	2	2.7662
6	8	15	4	1	3	1.4666
6	8	30	6	5	5	2.358
6	8	60	2	4	1	2.2163
6	8	60	2	2	2	1.4583
6	8	120	7	2	2	2.7745
6	6	30	1	6	5	3.0494
6	6	30	4	1	6	1.7331
6	6	60	6	6	4	1.5749
6	8	15	4	5	3	1.4083
6	8	30	3	5	5	2.0331
6	6	30	1	1	5	1.4666
6	6	60	6	3	2	1.5416
6	8	15	3	4	4	1.4749
6	6	60	3	6	2	1.3666
6	8	15	1	2	5	1.4832
6	8	15	6	5	2	1.4416
6	8	30	4	2	3	1.3833
6	8	60	8	1	4	1.8165
6	8	120	2	6	4	1.35
6	8	30	2	3	5	3.0328
6	8	120	4	6	1	1.4582
6	6	120	3	6	1	1.3583
6	6	120	8	4	5	1.25
6	8	30	2	2	6	3.1661
6	6	30	5	3	5	3.316
6	6	120	1	2	3	2.158
6	6	60	7	4	5	2.3584
6	6	30	6	5	5	1.6499
6	8	60	3	6	3	2.8078
6	8	15	2	3	2	1.9581
6	6	15	6	1	3	2.7329
6	6	30	8	2	6	2.3413
6	8	30	8	3	5	2.0331
6	6	30	3	3	2	1.6665
6	8	15	6	2	2	1.7832
6	6	60	5	3	2	1.6665
6	6	15	5	6	3	1.7248
6	8	30	6	4	5	2.3163
6	6	120	3	2	1	2.4996
6	6	15	5	2	4	2.0831
6	6	15	4	2	1	1.2833
6	6	60	5	6	4	1.4999
6	8	30	5	3	3	2.8495
6	6	15	2	5	2	2.0414
6	8	15	2	2	1	1.5082
6	8	120	2	1	2	1.3999
6	8	30	3	1	5	1.9832
6	8	120	3	4	3	3.0494
6	6	120	1	3	4	1.3083
6	6	30	1	3	5	2.5996
6	6	15	7	4	5	2.5496
6	6	60	6	5	5	1.4582
6	6	30	8	5	2	1.6915
6	6	60	1	3	3	1.8331
6	6	120	1	6	2	1.9498
6	8	30	7	3	3	2.5746
6	8	120	8	2	6	3.5076
6	6	15	7	5	5	2.0247
7	6	15	6	5	3	2.4413
7	6	30	4	2	5	1.9581
7	6	30	1	2	3	2.383
7	6	15	7	4	5	3.7576
7	6	60	8	4	2	2.3996
7	8	30	8	1	3	2.333
7	6	30	1	4	1	3.2077
7	6	60	5	6	1	1.9915
7	8	15	3	1	6	3.3077
7	6	60	3	2	5	1.9914
7	6	120	4	3	3	3.3577
7	8	60	1	3	3	3.2327
7	8	15	1	5	5	3.1411
7	6	30	5	2	1	4.1075
7	8	15	6	2	1	2.5579
7	8	120	8	3	6	2.5829
7	6	60	3	4	1	2.7745
7	8	15	2	6	6	2.4329
7	6	60	2	4	1	4.8906
7	8	15	1	4	4	1.9414
7	6	30	5	3	3	3.2077
7	8	60	6	3	3	2.6829
7	8	60	7	5	1	3.5993
7	8	15	4	5	6	3.1911
7	8	15	7	3	3	3.1244
7	6	60	5	4	1	2.8745
7	8	120	7	4	6	3.7326
7	8	15	5	6	6	2.9328
7	8	30	1	4	4	1.8831
7	6	120	3	4	6	2.408
7	6	30	6	4	2	2.9828
7	8	30	1	6	4	2.4996
7	6	120	2	2	6	1.6832
7	6	120	1	4	3	3.0744
7	6	30	4	1	1	2.408
7	8	15	8	6	3	3.466
7	6	60	6	6	1	2.0331
7	8	30	4	3	3	2.133
7	6	60	1	3	3	2.158
7	8	15	4	3	5	2.0581
7	6	120	7	5	3	2.0331
7	6	120	4	2	5	2.6162
7	8	60	3	2	3	3.1911
7	8	15	1	2	3	3.1328
7	6	15	6	1	1	2.1747
7	8	60	6	1	1	1.9914
7	8	120	4	6	6	2.6912
7	6	60	2	3	3	2.1497
7	8	120	3	6	1	2.383
7	8	15	4	1	6	2.8412
7	8	60	2	2	3	2.2164
7	8	60	2	5	5	3.441
7	8	30	6	5	5	2.6912
7	6	60	5	1	6	3.6243
7	6	30	6	5	3	2.3413
7	6	30	5	6	1	1.8581
7	8	120	6	2	2	2.2663
7	6	15	2	2	3	2.2747
7	6	60	1	4	2	4.499
7	6	15	8	6	3	1.8831
7	6	120	1	3	3	3.0664
7	8	120	5	6	6	2.0414
7	6	120	7	6	1	2.2164
7	6	15	6	4	1	1.8665
7	8	30	4	5	5	4.1408
7	8	60	1	5	1	4.399
7	8	60	5	2	2	1.8248
7	6	15	2	1	6	2.3663
7	6	30	2	2	5	1.9581
7	6	120	6	3	5	5.1905
7	8	30	7	3	1	3.7909
7	6	30	8	3	3	3.1494
7	6	60	7	2	5	2.7495
7	6	15	8	4	6	1.8498
7	6	15	5	1	1	2.9328
7	8	120	5	5	5	2.4829
7	6	30	8	4	3	2.3996
7	8	120	2	4	6	2.3413
7	8	60	6	6	6	2.5413
7	8	60	7	1	1	4.2075
7	6	30	8	2	6	2.4163
7	8	60	4	1	1	1.9997
7	6	60	1	6	6	2.9745
7	6	15	3	2	5	3.0578
7	8	60	2	3	3	2.0914
7	8	120	1	4	1	2.6579
7	6	15	6	3	2	1.9249
7	8	15	5	3	3	2.0664
7	6	120	4	1	6	3.1994
7	6	60	2	6	1	3.5576
7	8	60	5	5	2	2.7495
7	6	60	7	3	3	1.8748
7	8	120	7	5	5	1.9581
7	8	30	2	4	6	2.1247
7	6	30	4	4	3	3.1994
7	8	15	2	5	5	1.9914
7	6	30	8	6	3	2.2247
7	8	60	6	2	3	2.0414
7	8	120	5	3	5	2.0081
7	8	30	4	2	3	2.0497
7	6	120	5	2	3	2.2163
7	6	120	2	1	5	1.9581
7	6	15	3	6	5	1.6915
7	6	120	8	4	1	2.358
7	6	30	4	6	3	2.5079
7	6	60	6	2	2	2.0914
7	6	120	4	4	5	2.2997
7	6	15	4	3	3	2.4246
7	6	30	3	5	5	2.8995
7	8	15	3	2	3	2.433
7	8	60	4	5	1	1.9998
7	6	30	8	5	1	2.1331
7	8	60	1	6	6	1.9998
7	6	15	7	1	1	1.9081
7	6	30	1	5	3	2.1914
7	8	30	5	5	2	1.8165
7	6	30	3	2	5	2.9328
7	6	30	2	4	1	2.1664
7	8	15	2	1	3	3.9825
7	6	30	3	1	1	2.7579
7	8	120	5	1	1	1.8998
7	8	120	6	4	2	2.0247
7	8	30	2	2	3	2.6746
7	6	120	3	5	3	2.0081
7	8	30	1	1	1	2.2747
7	8	15	6	3	3	1.8415
7	8	30	3	4	6	2.1747
7	8	60	3	1	6	1.7082
7	8	30	7	5	5	1.9581
7	8	15	4	2	3	2.7245
7	8	120	3	1	6	2.1997
7	8	30	2	5	5	2.1498
7	8	120	2	5	3	2.0414
7	6	15	2	6	5	2.5662
7	8	15	5	1	3	1.8081
7	8	15	8	5	2	2.4246
7	6	15	3	5	3	2.133
7	8	30	6	6	1	2.5164
7	6	15	1	4	4	1.8165
7	6	120	1	5	6	2.9328
7	6	60	8	3	3	3.0078
7	8	120	2	3	2	2.8579
7	6	60	3	6	6	2.0081
7	6	30	1	6	3	3.3993
7	8	120	7	1	1	1.8581
7	8	15	6	4	4	3.5326
7	8	120	8	6	6	2.5579
7	8	120	4	4	1	2.8078
7	6	30	3	4	1	1.8581
7	6	60	5	2	1	2.1247
7	8	30	5	2	3	2.6912
7	8	15	5	4	5	2.8745
7	6	120	8	5	6	2.6412
7	6	60	3	1	6	1.7248
7	8	120	8	1	1	1.8581
7	8	60	8	2	3	2.0081
7	6	60	1	1	1	1.8581
7	8	60	1	2	6	3.2494
7	6	120	8	3	3	2.1164
7	6	120	1	2	6	2.0914
7	8	30	4	1	1	2.7245
7	6	15	6	6	5	3.341
7	8	15	1	3	3	1.6998
7	6	15	4	1	4	1.8915
7	8	120	6	6	1	2.8745
7	8	15	3	3	3	1.7582
7	8	60	7	2	3	2.1997
7	6	15	7	2	5	2.3996
7	6	60	1	2	4	1.7165
7	6	30	6	6	1	4.2408
7	6	30	4	3	3	1.6249
7	6	15	4	4	5	2.283
7	8	120	1	2	6	1.7248
7	8	15	7	1	1	3.1827
7	6	120	3	3	3	2.358
7	6	30	6	2	3	2.1664
7	6	30	7	5	1	3.9742
7	6	30	5	5	3	1.6832
7	8	30	2	3	3	2.7662
7	6	30	6	1	1	2.2997
7	8	30	3	6	2	1.7915
7	6	15	7	5	2	2.0414
7	8	60	5	6	1	2.483
7	6	120	5	3	5	2.283
7	6	30	3	6	6	1.8915
7	8	120	1	6	6	2.8912
7	8	30	8	2	5	3.0411
7	8	30	1	2	3	2.7579
7	6	120	7	3	3	2.158
7	8	30	8	3	2	2.383
7	8	30	3	1	1	1.8248
7	6	120	1	1	3	2.6746
7	6	60	5	3	3	2.0581
7	6	120	3	1	1	2.308
7	8	120	4	2	3	1.7915
7	8	60	2	6	6	2.8078
7	6	15	4	5	3	2.158
7	8	60	8	5	2	2.8745
7	6	60	6	1	5	2.4496
7	8	15	4	4	3	1.8915
7	6	15	1	5	3	1.7082
7	6	120	5	6	6	1.7832
7	6	120	2	3	3	2.9745
7	6	60	3	3	2	2.8912
7	6	15	5	5	3	1.7248
7	8	60	4	4	1	1.9331
7	6	15	7	3	3	1.6499
7	8	15	4	6	5	2.4663
7	6	120	7	2	3	2.108
7	8	15	7	6	3	2.1747
7	8	120	7	2	2	2.1914
7	8	60	3	3	1	3.7992
7	8	30	7	6	1	2.4579
7	8	15	8	4	5	2.4996
7	8	60	3	5	1	4.2574
7	8	30	5	1	1	1.8998
7	8	30	6	1	1	1.7998
7	8	120	4	3	3	2.7163
7	8	120	6	1	6	2.6162
7	6	15	4	2	5	2.2497
7	6	60	1	5	4	1.6999
7	8	60	6	5	3	3.0161
7	6	30	7	6	1	3.0495
7	8	60	1	1	1	2.1247
7	6	15	2	3	3	1.8165
7	8	30	1	5	5	2.6079
7	6	60	4	2	3	2.0331
7	8	30	6	4	2	2.5912
7	6	120	5	5	1	2.4247
7	8	120	6	3	3	2.3746
7	6	15	5	2	5	2.6829
7	8	30	7	1	1	2.1497
7	8	120	3	3	3	2.3746
7	6	15	5	3	5	2.6746
7	6	30	4	5	3	1.9748
7	6	120	6	6	1	1.8252
7	8	120	2	2	5	2.7995
7	6	15	5	6	6	2.2498
7	6	120	5	4	5	3.2744
7	6	60	6	5	5	2.7912
7	6	120	4	6	3	2.0168
7	6	15	4	6	5	2.1747
7	8	15	3	5	3	1.9498
7	8	15	8	3	6	1.9914
7	6	120	5	1	1	2.5746
7	8	15	2	2	3	1.6915
7	8	15	8	2	1	2.7245
7	6	120	2	5	1	2.0581
7	6	60	7	1	6	2.1664
7	8	60	8	1	3	2.5079
7	8	120	8	2	5	1.9831
7	6	120	8	6	1	2.3747
7	8	30	5	3	3	1.6499
7	8	15	6	5	2	2.1747
7	8	30	8	6	6	2.4663
7	6	120	3	2	2	3.491
7	8	30	6	3	2	3.1494
7	6	60	2	5	5	2.458
7	6	15	1	2	6	2.8078
7	6	30	8	1	6	3.6909
7	8	60	4	2	2	1.8665
7	6	60	4	1	3	2.4496
7	6	120	3	6	6	2.8495
7	8	60	5	1	6	1.9414
7	8	15	2	4	4	2.2997
7	8	15	2	3	3	2.0747
7	6	60	2	2	5	2.2663
7	8	15	5	5	2	1.9997
7	8	15	1	6	4	3.366
7	8	60	8	4	4	2.0081
7	6	15	8	3	1	1.9248
7	6	120	2	6	6	2.4246
7	8	30	2	1	5	2.2997
7	8	120	7	3	1	2.2997
7	8	120	5	2	2	1.6832
7	6	15	6	2	3	1.5999
7	6	60	6	3	3	2.458
7	8	30	3	2	1	2.1914
7	8	120	3	4	1	2.1747
7	8	120	1	1	1	2.0747
7	6	30	2	1	6	2.4496
7	6	120	7	4	1	3.0994
7	6	120	6	1	1	1.7748
7	8	60	6	4	4	2.8995
7	6	30	5	4	6	2.7579
7	8	120	1	5	6	1.8664
7	6	30	2	6	6	1.8498
7	8	60	3	6	6	2.2248
7	8	60	8	3	3	2.5164
7	6	60	8	2	3	1.9414
7	8	30	1	3	3	2.233
7	8	60	4	3	2	2.0664
7	8	60	8	6	6	2.8246
7	8	120	3	5	2	2.0164
7	6	60	6	4	1	2.6829
7	8	15	7	4	2	2.7329
7	8	60	4	6	6	2.9578
7	6	120	6	5	5	3.1161
7	8	60	3	4	6	2.6912
7	6	60	7	4	6	3.3244
7	6	30	7	1	1	2.0664
7	8	30	8	4	4	1.8999
7	6	30	2	5	6	1.7498
7	6	60	4	3	3	1.8665
7	6	60	5	5	1	2.4829
7	8	120	6	5	2	2.1414
7	8	60	7	6	1	1.7665
7	8	120	3	2	1	2.2164
7	8	30	5	4	1	2.3247
7	6	30	6	3	3	1.8498
7	6	60	8	6	1	1.7832
7	8	30	6	2	2	1.6915
7	6	60	8	5	1	2.0664
7	6	60	7	6	1	1.6249
7	8	30	3	5	5	1.9498
7	8	30	3	3	5	4.0575
7	6	30	1	1	6	2.358
7	6	30	1	3	3	1.9914
7	8	30	4	6	6	3.0328
7	6	15	3	3	3	1.8416
7	6	60	8	1	1	2.8412
7	8	60	1	4	4	2.5746
7	8	60	2	4	4	1.7581
7	8	15	7	5	1	2.9161
7	6	60	7	5	3	1.8165
7	8	120	4	1	6	1.7582
7	6	60	4	4	6	1.6665
7	6	15	8	2	4	2.2497
7	6	15	5	4	6	2.0748
7	6	15	1	6	4	2.5412
7	8	120	8	4	1	2.183
7	6	15	1	3	3	2.2413
7	8	30	5	6	6	2.1164
7	8	30	8	5	5	2.5163
7	8	120	7	6	1	3.416
7	6	120	1	6	6	2.0415
7	8	15	7	2	3	2.6079
7	8	120	5	4	4	1.7998
7	8	60	5	3	3	1.7415
7	8	60	7	3	3	1.6832
7	8	30	4	4	1	2.9328
7	8	15	3	6	1	2.0332
7	6	120	4	5	3	2.0248
7	8	30	2	6	6	1.7998
7	8	60	5	4	6	1.8498
7	8	15	6	1	1	1.9414
7	8	15	1	1	6	2.458
7	6	30	7	2	3	2.0831
7	8	120	4	5	1	2.9078
7	8	60	2	1	6	2.258
7	6	60	3	5	3	2.0247
7	6	120	6	2	3	2.0997
7	6	30	2	3	3	2.7995
7	6	15	8	5	3	1.7332
7	6	30	5	1	6	2.7912
7	6	15	1	1	5	2.3247
7	6	120	2	4	4	2.2413
7	8	120	2	6	6	2.5996
7	6	120	7	1	1	2.0414
7	6	120	6	4	4	2.7245
7	6	30	7	4	4	1.8998
7	8	120	2	1	6	2.6412
7	6	15	2	5	4	1.8748
7	8	15	5	2	3	2.1664
7	6	60	2	1	4	1.8165
7	6	30	3	3	3	1.6499
7	8	15	3	4	4	2.1414
7	6	60	4	6	3	2.1997
7	6	15	3	1	6	2.4329
7	8	30	7	2	3	2.4996
7	6	120	8	2	2	1.8665
7	8	120	1	3	3	1.9164
7	8	120	8	5	3	2.2747
7	6	60	4	5	5	2.2164
7	6	15	8	1	1	2.7163
7	6	15	2	4	4	2.5912
7	6	15	7	6	2	3.491
7	8	30	7	4	2	2.4663
7	6	120	8	1	4	2.3163
7	8	60	7	4	4	2.1747
7	6	15	3	4	1	2.6329
7	8	15	6	6	6	3.3244
7	8	15	8	1	1	2.7495
7	6	30	7	3	3	1.6748
8	6	60	2	1	6	2.7912
8	8	30	8	5	1	2.3913
8	6	60	5	5	3	1.9831
8	8	30	8	1	4	1.9498
8	8	30	4	6	5	2.333
8	8	120	1	2	5	2.3663
8	8	60	6	4	2	1.7748
8	6	30	4	4	6	1.7582
8	6	120	1	1	3	3.0994
8	6	60	2	5	4	2.458
8	6	15	5	3	2	1.8915
8	6	120	3	5	2	1.5666
8	8	15	5	5	4	2.1747
8	8	60	3	5	1	1.8331
8	6	60	6	3	3	1.9664
8	6	15	1	5	4	1.9581
8	8	15	3	1	2	2.0331
8	6	30	6	1	4	1.6832
8	8	60	2	4	6	2.8162
8	8	60	8	1	4	1.6998
8	6	60	1	4	5	1.9997
8	6	60	4	4	4	1.6832
8	6	15	7	3	3	1.7831
8	6	30	3	3	5	1.9081
8	8	15	4	2	6	1.7082
8	6	60	1	2	2	2.183
8	8	120	5	5	3	1.9748
8	6	60	7	2	3	2.7995
8	8	30	3	4	1	1.6582
8	6	15	6	3	4	1.9664
8	8	60	4	1	5	2.5996
8	8	120	3	4	6	2.4746
8	8	15	6	3	5	1.6915
8	8	30	3	2	4	2.6079
8	6	15	1	1	6	2.2164
8	8	15	8	1	4	1.7665
8	8	120	7	1	3	2.5329
8	6	30	4	3	6	5.1738
8	6	120	2	6	4	1.8081
8	8	15	1	4	6	2.1664
8	8	30	4	5	3	1.8498
8	8	60	2	5	5	2.158
8	8	15	6	6	2	2.0748
8	6	120	2	4	4	1.9748
8	6	120	1	4	5	1.8248
8	6	120	1	2	2	1.9914
8	6	15	7	5	3	2.4496
8	8	60	8	6	6	2.0247
8	8	120	6	6	4	1.6915
8	8	15	1	5	2	1.9414
8	8	120	7	4	3	2.5912
8	6	30	3	1	4	1.8831
8	6	30	3	2	5	2.1664
8	8	15	6	1	1	2.0081
8	8	120	3	5	4	1.7082
8	8	60	6	2	2	2.7246
8	6	30	8	2	4	2.2247
8	8	15	3	5	5	3.7076
8	6	120	4	4	4	1.8082
8	8	30	1	1	5	1.6499
8	6	15	4	5	6	2.6829
8	6	60	6	1	1	1.6082
8	6	60	4	5	2	1.9581
8	8	15	4	3	3	1.8165
8	8	120	7	6	1	1.8915
8	8	60	7	3	5	5.0405
8	8	60	1	3	5	3.1161
8	8	30	5	3	3	1.9998
8	6	120	5	4	4	1.8498
8	8	60	6	6	1	3.0328
8	6	60	7	3	2	1.8665
8	8	120	4	6	6	2.5163
8	8	15	7	3	1	2.5996
8	6	30	7	4	5	3.2577
8	6	15	3	6	3	1.7832
8	8	60	5	4	4	1.6249
8	6	120	1	6	4	1.6665
8	6	120	7	5	2	1.8831
8	6	120	3	3	6	1.7665
8	6	120	6	1	2	2.2997
8	6	30	1	3	3	2.1497
8	8	15	8	6	4	2.1164
8	6	30	8	1	6	1.9664
8	6	15	8	1	4	1.5249
8	8	120	5	6	2	2.133
8	8	15	3	2	5	2.1664
8	8	120	6	2	3	1.7415
8	6	60	7	5	5	2.8412
8	8	120	3	2	3	2.1914
8	6	30	6	6	1	1.9914
8	8	30	3	6	5	1.8581
8	6	15	6	1	2	1.9831
8	8	60	7	6	1	2.1497
8	6	30	5	1	3	2.2164
8	6	120	2	3	4	2.0164
8	8	15	6	5	1	1.9664
8	6	120	7	3	2	2.0581
8	6	30	4	5	3	1.8331
8	6	30	2	5	4	1.7332
8	8	120	5	4	1	2.0081
8	6	120	8	1	3	1.9664
8	6	120	2	1	5	1.7665
8	6	30	2	1	4	1.5582
8	8	120	1	5	4	3.5909
8	6	120	4	2	3	2.1164
8	8	60	8	3	3	2.0164
8	8	30	2	4	2	2.283
8	8	60	6	3	1	2.1497
8	6	30	6	2	4	2.1997
8	6	15	8	2	4	1.6249
8	8	30	5	1	1	1.6749
8	8	30	8	4	4	2.0914
8	8	15	3	6	3	2.5413
8	6	60	3	5	5	1.7582
8	6	30	8	6	4	1.7082
8	6	120	8	4	6	2.1414
8	6	60	1	3	2	2.9161
8	8	60	5	6	1	2.2081
8	8	30	8	2	2	2.358
8	8	120	4	4	5	2.0414
8	8	15	2	2	5	1.8498
8	6	30	2	2	3	1.8748
8	8	120	3	3	2	2.0831
8	6	30	7	6	1	2.0747
8	6	30	3	6	4	2.0914
8	8	120	4	1	1	2.5163
8	6	15	2	3	2	2.4746
8	6	60	3	2	5	2.0914
8	6	30	6	5	3	2.0414
8	8	30	8	3	3	2.1081
8	8	15	8	5	2	1.5832
8	6	120	6	6	1	1.6415
8	6	120	7	6	1	1.7332
8	8	60	5	1	2	1.6499
8	8	120	8	2	4	2.0164
8	8	120	8	3	5	2.0081
8	8	120	2	5	4	1.7249
8	6	120	4	3	5	1.5166
8	6	120	8	2	4	2.0581
8	8	60	8	5	3	3.0911
8	6	120	8	6	5	1.6749
8	6	15	3	1	6	1.6999
8	8	15	4	1	2	1.8748
8	6	60	1	1	4	1.9248
8	6	15	2	5	4	1.6249
8	6	60	3	4	5	1.6165
8	8	30	6	6	4	1.5499
8	8	60	8	2	5	1.6416
8	6	120	8	3	2	1.5665
8	6	30	7	2	2	2.3663
8	6	15	5	2	3	1.5582
8	6	15	2	2	4	1.4666
8	6	120	7	1	5	2.2747
8	8	60	6	5	3	1.7165
8	8	120	5	1	2	1.9081
8	6	15	3	2	4	2.283
8	6	15	7	4	1	1.8498
8	6	60	2	2	5	1.8498
8	8	15	7	1	1	1.8831
8	6	120	4	5	5	1.8915
8	6	15	8	5	5	1.6832
8	6	30	5	6	1	2.2914
8	8	15	6	2	2	1.6416
8	6	15	2	6	5	1.6498
8	6	30	5	2	4	2.2414
8	8	60	4	4	4	1.7665
8	6	30	4	6	6	2.158
8	8	30	2	3	3	1.5832
8	8	120	8	6	4	1.5249
8	8	120	2	6	6	2.0665
8	6	120	1	3	4	1.9165
8	8	30	1	2	3	2.2747
8	8	120	8	1	5	2.0832
8	6	30	3	5	4	1.6499
8	6	120	5	1	5	1.8248
8	6	30	5	5	3	2.5496
8	6	15	1	3	1	2.6662
8	6	60	2	6	1	2.1164
8	8	15	2	1	1	1.9581
8	8	120	8	5	1	1.8081
8	6	15	2	4	6	1.9914
8	6	15	6	4	1	2.1164
8	8	30	5	4	2	3.466
8	8	15	3	4	4	1.9248
8	6	15	7	6	3	2.0581
8	6	15	7	2	3	2.358
8	8	15	1	2	5	1.5666
8	6	30	8	3	3	1.7165
8	6	120	6	3	2	2.383
8	8	30	7	2	2	1.6415
8	6	120	7	2	2	2.2413
8	6	120	3	2	4	1.5916
8	8	60	2	1	6	1.6915
8	6	120	5	6	4	1.5499
8	8	30	4	4	2	2.3663
8	8	30	6	3	3	2.4746
8	6	15	5	1	2	1.9748
8	6	60	7	1	5	2.3997
8	6	15	4	1	4	2.183
8	6	120	5	3	3	1.9581
8	8	30	6	4	2	2.3247
8	6	60	5	1	4	1.9331
8	6	15	1	4	5	1.9748
8	6	60	6	6	1	2.0497
8	8	120	3	6	1	1.5999
8	8	15	7	2	2	1.8666
8	6	120	2	2	5	1.7498
8	8	60	3	1	1	1.6082
8	6	15	4	2	6	2.0914
8	8	15	3	3	5	1.8248
8	6	15	7	1	4	1.7248
8	6	30	4	2	3	1.9748
8	8	30	2	1	4	2.8328
8	8	15	2	4	3	1.7498
8	6	30	7	1	1	2.0747
8	6	15	3	3	1	1.5582
8	8	60	8	4	1	1.9164
8	6	30	5	4	1	1.6582
8	6	30	5	3	5	1.9331
8	8	60	7	2	3	2.0331
8	6	120	5	2	3	1.6915
8	6	120	8	5	5	3.1078
8	6	30	2	4	4	2.0164
8	8	30	6	1	1	1.9331
8	6	15	3	4	6	2.333
8	6	60	8	3	3	1.6082
8	8	15	5	4	1	1.6665
8	6	60	8	4	5	1.7748
8	8	30	5	6	1	1.5582
8	8	120	6	4	5	3.391
8	8	15	7	6	1	2.383
8	6	30	8	5	4	1.5499
8	6	60	6	4	2	1.7831
8	6	120	3	4	5	1.7082
8	8	30	1	6	6	1.9664
8	8	60	5	2	2	1.6165
8	8	120	1	6	6	1.7915
8	6	120	1	5	6	1.8748
8	8	60	4	2	2	1.7665
8	8	120	7	2	4	2.108
8	6	30	7	5	4	3.6409
8	8	60	7	1	3	2.5662
8	8	60	4	5	2	2.5079
8	8	30	1	5	5	1.7165
8	8	15	1	1	2	2.0747
8	8	15	2	5	3	2.1497
8	6	120	6	5	5	1.7582
8	6	15	4	3	4	1.8915
8	6	60	2	4	3	1.6332
8	6	60	5	6	5	2.2747
8	6	30	6	3	1	2.9078
8	8	60	1	2	2	1.6415
8	6	120	6	2	5	2.383
8	8	60	3	6	6	1.5416
8	8	30	6	5	5	3.1077
8	6	60	1	5	5	1.6416
8	8	120	5	2	4	1.5665
8	6	15	5	6	4	2.1914
8	8	60	1	4	3	1.7582
8	8	15	4	6	6	1.7832
8	6	15	8	3	3	2.0581
8	8	60	5	5	5	2.3496
8	8	15	8	4	4	1.7915
8	6	15	3	5	6	1.6082
8	6	60	7	6	2	1.9248
8	6	60	8	1	5	2.3496
8	8	15	5	6	6	2.8162
8	6	60	6	5	4	2.1164
8	8	120	5	3	3	1.6998
8	6	30	2	3	3	2.1164
8	8	120	6	5	5	1.5999
8	8	15	2	6	4	2.4829
8	6	60	4	6	6	2.458
8	8	15	5	3	2	1.9164
8	8	30	4	2	3	1.4999
8	8	15	4	5	1	2.0664
8	6	60	3	3	4	2.208
8	6	60	5	2	2	2.0414
8	6	30	1	1	4	2.1747
8	8	30	7	6	6	1.8915
8	6	60	4	1	5	1.6082
8	6	120	3	1	3	1.7498
8	8	15	8	2	4	2.0831
8	8	30	2	5	4	1.6582
8	6	30	1	2	2	2.1247
8	8	120	8	4	4	2.0497
8	8	120	6	3	5	1.9165
8	8	30	8	6	4	1.5749
8	8	30	5	5	3	2.5246
8	8	15	7	5	2	2.0415
8	8	120	4	3	4	1.4666
8	6	120	2	5	5	1.4832
8	6	15	4	6	4	1.3999
8	6	15	1	6	4	1.7248
8	8	15	2	3	3	1.8998
8	8	30	7	5	5	1.7332
8	6	30	8	4	4	1.3749
8	8	15	1	6	4	1.4166
8	6	60	4	3	2	2.2663
8	8	15	6	4	6	2.6496
8	8	30	5	2	5	2.658
8	8	30	7	4	5	1.9998
8	8	30	7	3	2	2.358
8	6	60	2	3	3	1.9581
8	6	15	2	1	4	1.5249
8	6	30	1	5	3	2.0581
8	6	15	4	4	1	1.6999
8	6	15	5	4	2	1.9997
8	6	30	6	4	2	2.0914
8	6	15	6	5	3	1.7915
8	8	15	5	2	2	1.8915
8	6	60	8	2	2	1.7665
8	6	120	7	4	4	1.5166
8	8	60	1	5	3	2.133
8	6	15	1	2	3	2.258
8	6	60	7	4	1	2.0581
8	8	120	1	4	1	1.5999
8	6	15	8	4	3	2.5996
8	8	120	7	3	4	1.9998
8	8	60	5	3	3	2.1747
8	6	120	3	6	6	1.8081
8	8	60	3	2	3	1.9914
8	8	60	2	2	3	1.9751
8	8	30	1	3	5	2.7662
8	6	15	6	2	2	2.5663
8	6	30	3	4	6	1.5915
8	8	30	3	1	4	2.3163
8	6	60	8	6	1	2.283
8	8	30	6	2	2	1.8165
8	8	120	4	5	4	1.6915
8	6	60	5	4	1	1.6832
8	8	60	6	1	1	1.6415
8	8	120	2	4	2	2.0081
8	6	15	6	6	1	2.0582
8	8	120	3	1	6	1.9081
8	8	30	7	1	4	2.7329
8	8	120	1	3	6	2.0747
8	8	15	4	4	4	2.1164
8	8	15	7	4	5	2.0247
8	6	15	8	6	4	1.8581
8	6	60	1	6	6	2.0664
8	8	60	1	1	6	1.6499
8	6	30	2	6	6	1.6249
8	6	60	3	1	4	1.8165
8	8	60	2	6	4	3.2327
8	8	30	2	6	6	1.4832
8	8	30	4	1	4	1.7998
8	6	30	1	4	4	1.7832
8	8	15	5	1	1	2.0331
8	6	60	3	6	1	1.8748
8	8	60	3	4	2	1.9664
8	8	60	4	6	5	2.4663
8	8	30	4	3	3	2.0581
8	6	30	1	6	5	2.1164
8	6	30	4	1	5	1.7248
8	6	120	4	6	4	1.6915
8	8	120	1	1	5	2.4579
8	8	120	4	2	2	1.6832
8	8	120	2	3	3	1.5666
8	8	120	2	1	6	1.7998
8	6	120	5	5	4	1.8665
8	6	120	6	4	6	3.316
8	6	15	5	5	2	1.6915
8	8	15	1	3	2	1.5749
8	8	120	6	1	6	1.8081
8	8	60	2	3	3	1.6249
8	8	30	2	2	3	1.8499
8	8	60	7	5	5	1.9414
8	6	60	4	2	3	2.0997
8	8	60	1	6	4	2.183
8	8	60	3	3	2	1.8748
8	8	60	4	3	1	1.5999
8	8	15	8	3	2	1.8498
8	8	120	2	2	2	1.6915
8	8	30	1	4	4	1.6332
8	8	30	3	3	3	2.6079
8	6	30	7	3	3	1.5333
8	6	60	8	5	5	2.5746
8	6	60	5	3	2	1.9414
8	8	60	7	4	5	1.7333
8	8	30	3	5	5	1.8248
8	6	120	4	1	4	1.5416
8	6	60	6	2	2	2.3247
8	8	120	7	5	5	2.1497
